# Supplementary material for: Acetylation of proximal cysteine-lysine pairs by alcohol metabolism
Source: Redox Biol. 2024 Dec 12;79:103462. doi: 10.1016/j.redox.2024.103462 (PMC11732177; doi:10.1016/j.redox.2024.103462)
Supplement: Multimedia component 1 — Supplemental 1 Cys Lys StructureMap. [file mmc1.xlsx]

## Sheet: Structure Map CysLys
Gene Name	Accession #	Site	p (Corr) ([Ethanol] Vs [Control])	FC ([Ethanol] Vs [Control])	Regulation ([Ethanol] Vs [Control])	Abund Diff (Raw)
2810459M11Rik	Q9CYS6	C180	0.0653717	1.74794	up	7758770
4931406C07Rik	Q91V76	C140	0.473503	-1.27685	down	-1.09137e+06
4931406C07Rik	Q91V76	C226	0.531113	-1.20461	down	-5358474
4931406C07Rik	Q91V76	K176	0.2034	1.16246	up	35188.3
Aadac	Q99PG0	K353	0.021769	1.86929	up	61419
Aadat	Q9WVM8	K327	0.00052294	2.75618	up	613083
Aadat	Q9WVM8	K69	0.000341925	3.06694	up	27004248
Aadat	Q9WVM8	K373	0.00234458	3.38984	up	267110
Aadat	Q9WVM8	K263	0.000548019	3.39781	up	3.32891e+06
Aadat	Q9WVM8	K179	0.00122803	7.55227	up	503668
Aars1	Q8BGQ7	C403	0.0185783	2.88536	up	31404434
Aass	Q99K67	K480	0.917796	1.01181	up	3735.66
Aass	Q99K67	K253	0.010279	1.49823	up	289259
Aass	Q99K67	K99	0.0098231	2.04876	up	368329
Aass	Q99K67	K70	0.00093392	2.1632	up	5.13625e+06
Aass	Q99K67	K138	0.00309184	2.68917	up	10534942
Aass	Q99K67	C342	0.0165639	4.25355	up	17524384
Aass	Q99K67	K56	0.00599494	5.0441	up	536839
Aass	Q99K67	K458	0.00394481	8.11003	up	1.04648e+06
Aass	Q99K67	K286	0.00365493	27.0051	up	1.00488e+06
Aass	Q99K67	K52	0.0303361	295.531	up	8.91307e+06
Aass	Q99K67	K48	0.0566925	589.546	up	477978
Abat	P61922	K470	0.00113199	3.37977	up	2.27697e+06
Abca6	Q8K441	C1281	0.0362997	3.01296	up	7.89944e+06
Abca6	Q8K441	C561	0.0525859	3.01667	up	9047993
Abcb10	Q9JI39	K230	0.000455471	3.45061	up	751006
Abcb11	Q9QY30	K1263	0.902494	1.02131	up	1657.43
Abcb11	Q9QY30	K829	0.321101	1.40169	up	32493
Abcb7	Q61102	K251	0.000513571	2.12252	up	444516
Abcb7	Q61102	K608	0.00149232	2.36468	up	1.41851e+06
Abcb7	Q61102	K113	0.000119676	2.56805	up	345063
Abcb7	Q61102	K350	0.00126398	4.34321	up	2636681
Abcb7	Q61102	K499	0.00261523	23969.1	up	208279
Abcb8	Q9CXJ4	K478	0.0166036	2.45043	up	98485.3
Abcc6	Q9R1S7	C1390	0.0189976	2.99139	up	3.61044e+06
Abcc6	Q9R1S7	C1406	0.0306482	4.56924	up	3240550
Abcd3	P55096	K289	0.071793	-1.25451	down	-205386
Abcd3	P55096	C477	0.918895	-1.03402	down	-1464260
Abcd3	P55096	C472	0.826854	1.0619	up	2473556
Abcd3	P55096	K534	0.585103	1.0759	up	13607.9
Abcd3	P55096	K533	0.465764	1.0989	up	49475.9
Abcd3	P55096	K260	0.0393882	2.07888	up	308093
Abcd3	P55096	K61	0.0153875	2.35092	up	429597
Abce1	P61222	K121	0.318541	1.14186	up	56797.8
Abce1	P61222	K431	0.0837185	1.30981	up	759484
Abce1	P61222	K343	0.0344082	1.43229	up	15429.8
Abhd11	Q8K4F5	K79	0.00120281	6.17682	up	1.69103e+06
Abhd11	Q8K4F5	K196	0.000506866	57771.9	up	237097
Abhd11	Q8K4F5	K192	7.17627e-12	115540	up	115539
Abhd14b	Q8VCR7	C138	0.0214469	3.48256	up	61813796
Acaa1a	Q921H8	K173	0.646489	-1.04951	down	-38099.6
Acaa1a	Q921H8	C177	0.0855129	165.582	up	10554579
Acaa1b	Q8VCH0	K173	0.0359259	1.38406	up	417694
Acaa1b	Q8VCH0	C177	0.0197852	2.65546	up	17983302
Acaa1b	Q8VCH0	C123	0.016719	4.63905	up	116223944
Acaa1b	Q8VCH0	C218	0.0163	5.16314	up	13180797
Acaa1b	Q8VCH0	C381	0.0170284	6.38427	up	88078056
Acaa1b	Q8VCH0	K395	0.0482879	507.574	up	256213
Acaa2	Q8BWT1	K234	0.10025	2.04581	up	316788
Acaa2	Q8BWT1	C92	0.0281584	2.36478	up	520846720
Acaa2	Q8BWT1	K13	0.000130167	2.91397	up	461985568
Acaa2	Q8BWT1	C382	0.0284221	3.11998	up	2.92368e+06
Acaa2	Q8BWT1	C116	0.0579464	4.11479	up	3510846
Acaa2	Q8BWT1	K137	0.000837759	4.30375	up	21813356
Acaa2	Q8BWT1	K269	0.263034	17.2471	up	148380
Acaa2	Q8BWT1	C287	0.0948856	161.557	up	16811132
Acaca	Q5SWU9	C1341	0.0195914	2.31167	up	922058
Acacb	E9Q4Z2	K2236	0.156796	1.1849	up	15937.4
Acacb	E9Q4Z2	C355	0.0198113	2.69384	up	6896995
Acad10	Q8K370	K1056	0.0149563	1.62265	up	498967
Acad10	Q8K370	K776	0.00195227	2.2186	up	1118618
Acad10	Q8K370	K843	0.112035	63.8089	up	474212
Acad11	Q80XL6	K390	0.944003	1.01009	up	2463.31
Acad11	Q80XL6	K166	0.523192	1.08	up	102277
Acad11	Q80XL6	K175	0.0414681	1.26523	up	1228370
Acad11	Q80XL6	K87	0.0502459	1.27192	up	688360
Acad8	Q9D7B6	K229	0.932056	-1.01533	down	-14049.8
Acad8	Q9D7B6	K142	0.103909	1.70682	up	101119
Acad8	Q9D7B6	C32	0.0189976	4.46442	up	10759195
Acad9	Q8JZN5	K206	0.275753	2.05457	up	416624
Acad9	Q8JZN5	K603	0.007767	2.36135	up	146461
Acad9	Q8JZN5	K245	0.000578877	2.49971	up	187498
Acad9	Q8JZN5	K242	0.000215991	3.06269	up	136832
Acad9	Q8JZN5	K166	0.00181344	4.91117	up	352193
Acad9	Q8JZN5	K96	0.00882868	16.9716	up	1.14195e+06
Acadl	P51174	K42	0.00402647	1.6106	up	4187321
Acadl	P51174	K322	0.0652677	1.92576	up	104720
Acadl	P51174	K92	0.000504708	2.78669	up	13113529
Acadl	P51174	C166	0.0159826	4.53718	up	9242573
Acadl	P51174	K156	0.000972914	6.36569	up	1.97035e+06
Acadl	P51174	K358	0.0274653	2154.32	up	186927
Acadm	P45952	K418	0.0739583	1.99069	up	468650
Acadm	P45952	K212	0.000821119	2.00558	up	1612591
Acadm	P45952	K178	0.000115043	3.3711	up	5.83929e+06
Acadm	P45952	K179	7.47536e-05	3.76716	up	999117
Acadm	P45952	K301	0.00112535	5.90634	up	1.04459e+06
Acadm	P45952	K79	0.0011401	10.3903	up	52624392
Acads	Q07417	K72	0.000534415	2.10035	up	2.0453e+06
Acads	Q07417	C151	0.0170284	2.44312	up	5014658
Acadsb	Q9DBL1	K248	0.00791624	1.88674	up	113667
Acadsb	Q9DBL1	K194	0.0564068	2.05689	up	151869
Acadsb	Q9DBL1	K284	0.0227813	4369.52	up	456296
Acadsb	Q9DBL1	K88	0.00263935	21775	up	182742
Acadvl	P50544	K277	0.460311	-6.55025	down	-63254.5
Acadvl	P50544	K481	0.759947	-2.23655	down	-18010.7
Acadvl	P50544	K196	0.0695076	1.40309	up	61076.1
Acadvl	P50544	K299	0.174732	1.88271	up	1.34846e+06
Acadvl	P50544	C238	0.0197852	2.80138	up	71874224
Acadvl	P50544	K601	0.208894	21.9465	up	127860
Acat1	Q8QZT1	K304	0.000252972	2.20967	up	15270035
Acat1	Q8QZT1	K260	0.00731567	2.21856	up	2.89916e+06
Acat1	Q8QZT1	C410	0.0216142	3.11567	up	3879351
Acat1	Q8QZT1	K199	0.00016745	3.31925	up	9220548
Acat1	Q8QZT1	K335	1.88873e-05	8.5976	up	1.54904e+08
Acat1	Q8QZT1	C116	0.0121207	12.4563	up	60090508
Acat1	Q8QZT1	K254	0.000473723	12.518	up	15866842
Acat1	Q8QZT1	K171	0.00330507	12.5933	up	1.2413e+06
Acat1	Q8QZT1	K340	5.13604e-06	13.5266	up	8617845
Acat1	Q8QZT1	K187	0.0939626	84.1384	up	529666
Acat2	Q8CAY6	K275	0.0109349	-1.52135	down	-306349
Acat2	Q8CAY6	K180	0.0831755	1.45353	up	1.16904e+06
Acat2	Q8CAY6	C92	0.0970975	3.77955	up	6103965
Acbd5	Q5XG73	C272	0.0287832	2.04243	up	1.66574e+06
Acin1	Q9JIX8	C513	0.0170284	3.34978	up	2.38702e+06
Acly	Q91V92	K97	0.481715	-1.08823	down	-18223.3
Acly	Q91V92	C20	0.516024	1.24321	up	27617944
Acly	Q91V92	K166	0.0387024	1.48597	up	576166
Acly	Q91V92	C754	0.199609	1.52162	up	1687852
Acly	Q91V92	K151	0.024398	1.78005	up	4100109
Acnat1	A2AKK5	K312	0.0229144	1.43974	up	171877
Acnat1	A2AKK5	K403	0.00112535	2.32097	up	1.51609e+06
Acnat1	A2AKK5	K138	0.00446785	3.00374	up	131060
Aco1	P28271	K56	0.0351014	-1.3711	down	-79306.4
Aco1	P28271	K615	0.367074	-1.14238	down	-95884.1
Aco1	P28271	K572	0.955651	1.15555	up	2176.47
Aco2	Q99KI0	K689	0.201599	-1.45422	down	-799568
Aco2	Q99KI0	K465	0.353458	1.23321	up	341582
Aco2	Q99KI0	K736	0.128903	1.31387	up	65704.2
Aco2	Q99KI0	K309	0.0166444	1.6472	up	429312
Aco2	Q99KI0	K401	0.100322	1.85506	up	149216
Aco2	Q99KI0	K304	0.00483244	2.54898	up	413006
Aco2	Q99KI0	K305	0.00483244	2.54898	up	413006
Aco2	Q99KI0	K739	0.00731567	5.33182	up	2.96518e+06
Aco2	Q99KI0	K50	0.00429285	9.81834	up	931163
Aco2	Q99KI0	K723	0.00481624	9.84269	up	2.51433e+06
Aco2	Q99KI0	K517	0.0200889	2806.7	up	195191
Acot1	O55137	K83	0.000114089	2.51844	up	16324529
Acot1	O55137	K42	0.00807348	6.71112	up	239965
Acot12	Q9DBK0	K235	0.00232935	-1.65209	down	-113309
Acot13	Q9CQR4	K127	0.29206	1.20752	up	3302280
Acot13	Q9CQR4	K27	0.00221449	4.53813	up	21816824
Acot13	Q9CQR4	K43	0.00204393	7.59333	up	3.46034e+06
Acot13	Q9CQR4	K17	0.00090691	11.913	up	6896499
Acot13	Q9CQR4	K37	0.00189822	21.5111	up	8780152
Acot2	Q9QYR9	K83	0.00221449	7.22645	up	2501981
Acox1	Q9R0H0	K267	0.559486	-4.37416	down	-36839.3
Acox1	Q9R0H0	K65	0.00269388	1.52258	up	1.65575e+06
Acox1	Q9R0H0	K542	0.0226633	1.52892	up	2854198
Acox1	Q9R0H0	K660	0.0135066	1.60202	up	520208
Acox1	Q9R0H0	K643	0.00487767	7.64898	up	710828
Acp6	Q8BP40	K383	0.359089	-1.30217	down	-48028.7
Acp6	Q8BP40	K316	0.884109	-1.03335	down	-8251.09
Acsf2	Q8VCW8	K398	0.000444538	1.98745	up	2.93768e+06
Acsf2	Q8VCW8	K206	0.000142918	2.93293	up	10632632
Acsf2	Q8VCW8	K581	0.000597514	4.45966	up	1327424
Acsf2	Q8VCW8	C503	0.0170284	4.59951	up	6.28061e+06
Acsf2	Q8VCW8	K199	0.00124885	8.71209	up	18962324
Acsf2	Q8VCW8	K182	0.00110036	20.4998	up	2.14885e+06
Acsf2	Q8VCW8	K570	0.0147826	7216.06	up	629428
Acsf2	Q8VCW8	K614	0.0215286	15221.3	up	3059182
Acsf2	Q8VCW8	K544	3.19223e-10	201896	up	201895
Acsf3	Q3URE1	C77	0.0416444	2.53504	up	4937211
Acsf3	Q3URE1	K460	0.00177396	3.85137	up	260765
Acsf3	Q3URE1	K437	0.00231223	12966	up	94336.9
Acsl1	P41216	K522	0.103909	1.22036	up	86772.6
Acsl1	P41216	K387	0.0114464	1.86358	up	2.34723e+06
Acsl1	P41216	K649	0.00398497	2.66617	up	585888
Acsl1	P41216	C626	0.0195056	3.31863	up	6866053
Acsl1	P41216	C109	0.0197852	13.6093	up	15593863
Acsl5	Q8JZR0	K361	0.37874	1.13466	up	292298
Acsl5	Q8JZR0	C93	0.277857	1.58785	up	3946807
Acsl5	Q8JZR0	K611	0.00118995	2.67845	up	170048
Acsl5	Q8JZR0	K109	0.201298	21.2098	up	95332.2
Acsm1	Q91VA0	K210	0.0821534	1.29243	up	153695
Acsm1	Q91VA0	K324	0.00668049	3.07847	up	83699.4
Acsm1	Q91VA0	C175	0.0197852	3.59745	up	7717869
Acsm1	Q91VA0	K534	0.000259041	5.5556	up	3.53079e+06
Acsm1	Q91VA0	K142	0.00081604	10.2528	up	5.90115e+06
Acsm3	Q3UNX5	K207	0.000415147	2.54181	up	260869
Acsm3	Q3UNX5	K336	0.0673303	126.595	up	688418
Acsm5	Q8BGA8	C182	0.0346334	2.7064	up	2754455
Acsm5	Q8BGA8	K335	0.000564677	3.41932	up	15088398
Acsm5	Q8BGA8	K96	0.00192008	14.1751	up	827673
Acsm5	Q8BGA8	K302	0.0145864	3443.06	up	192134
Acss2	Q9QXG4	K542	0.0453429	1.59169	up	290604
Acss2	Q9QXG4	K418	0.00310866	1.82341	up	1.16242e+06
Acss3	Q14DH7	K432	0.00209542	7.5803	up	687557
Acss3	Q14DH7	K519	0.00252696	117758	up	1.42456e+06
Actb	P60710	K328	0.15569	1.33514	up	3242489
Actb	P60710	K63	0.00142458	1.68132	up	913743
Actb	P60710	C285	0.150095	45.9141	up	1.59932e+06
Actn4	P57780	K519	0.479868	1.08104	up	37628.3
Actn4	P57780	K418	0.000698911	2.31942	up	320652
Actn4	P57780	K626	0.185307	29.1874	up	180301
Actr3	Q99JY9	C235	0.0890948	2.02561	up	2212640
Acy1	Q99JW2	K284	0.00493459	-7429.28	down	-66737.2
Acy1	Q99JW2	K288	0.519314	-1.13092	down	-67016.7
Acy3	Q91XE4	K296	0.950261	-1.01542	down	-4033.45
Acy3	Q91XE4	C73	0.0109865	6.50702	up	3.46819e+06
Adamts10	P58459	K232	0.0990818	-1.27901	down	-166472
Adgrf1	Q8VEC3	K781	0.071532	384.956	up	296453
Adgrf5	G5E8Q8	K373	0.246191	1.14139	up	58990.7
Adh1	P00329	K339	0.826012	1.02563	up	283629
Adh1	P00329	K105	0.0520736	1.26828	up	228753
Adh1	P00329	K229	0.0146732	1.65815	up	103195
Adh1	P00329	K324	0.0297962	1.99059	up	656392
Adh1	P00329	C83	0.0170284	3.61506	up	108149552
Adh1	P00329	C175	0.0195914	4.50768	up	17867208
Adh1	P00329	C98	0.0112708	4.95384	up	15594862
Adh1	P00329	C47	0.0109865	5.66437	up	19133078
Adh1	P00329	C101	0.0129547	8.26524	up	20143824
Adh5	P28474	K338	0.0984347	-1.48513	down	-211517
Adh5	P28474	K113	0.181902	1.19042	up	494446
Adh5	P28474	C97	0.0281584	4.05594	up	7310663
Adh5	P28474	C100	0.0109865	12.3138	up	34449800
Adhfe1	Q8R0N6	K443	0.000380541	2.49016	up	1.36582e+06
Adk	P55264	K255	0.984853	-1.00247	down	-732.969
Adk	P55264	K164	0.410483	1.09833	up	228688
Adk	P55264	K116	0.00289796	1.5102	up	328532
Adk	P55264	K177	0.0209358	2.52982	up	130225
Adk	P55264	K70	0.00601164	2.87275	up	149519
Adk	P55264	C352	0.0197852	4.29921	up	189057632
Adk	P55264	K357	0.00627039	4.78093	up	526930
Adk	P55264	C139	0.0268422	5.60712	up	16723876
Adk	P55264	C159	0.0170284	8.66477	up	28399352
Adk	P55264	K161	0.100322	58.2993	up	209717
Adrm1	Q9JKV1	K42	0.392199	1.14309	up	11257.2
Adsl	P54822	K295	0.325131	-1.54701	down	-264017
Afg3l1	Q920A7	K292	0.15711	1.84245	up	81473.8
Afg3l1	Q920A7	K717	0.0501341	2.59102	up	169806
Afg3l1	Q920A7	K725	0.0116061	3.60502	up	206640
Afg3l2	Q8JZQ2	K501	0.00111395	2.4897	up	1213759
Afg3l2	Q8JZQ2	K718	0.00125787	2.7982	up	350351
Afg3l2	Q8JZQ2	K792	0.237171	19.2278	up	142452
Agk	Q9ESW4	C72	0.0167755	3.80199	up	1.65086e+06
Agmat	A2AS89	K223	0.000816796	2.56666	up	13124243
Agmat	A2AS89	K199	0.00231202	25.38	up	7.74977e+06
Agpat2	Q8K3K7	K185	0.00167534	2.24759	up	585288
Agpat2	Q8K3K7	K120	0.000569377	2.30705	up	970255
Agpat2	Q8K3K7	C248	0.0197852	7.8465	up	3.33166e+06
Agpat3	Q9D517	K289	0.582827	1.12301	up	8999.88
Agxt	O35423	K334	0.0166036	2.95338	up	87382.4
Agxt	O35423	K330	0.00398708	11.4649	up	921517
Agxt2	Q3UEG6	K261	0.00441761	1.85934	up	676078
Agxt2	Q3UEG6	C257	0.0243608	3.24981	up	1.10183e+06
Agxt2	Q3UEG6	K416	0.0129728	5189.41	up	314777
Ahcy	P50247	K408	0.00436856	-1.67294	down	-601737
Ahcy	P50247	K405	0.323222	-1.14953	down	-656280
Ahcy	P50247	K331	0.792305	1.04027	up	43135
Ahcy	P50247	K204	0.0889865	1.54863	up	688775
Ahcy	P50247	K188	0.00344048	3.21093	up	843532
Ahcyl1	Q80SW1	K359	0.164349	1.27088	up	12810.9
Ahcyl1	Q80SW1	C272	0.0189976	2.82666	up	16463216
Ahsg	P29699	C336	0.0208715	4.15089	up	9366471
Aifm1	Q9Z0X1	K294	0.0381259	1.73804	up	263022
Aifm2	Q8BUE4	K63	0.0501784	1116.12	up	133860
Aimp1	P31230	C90	0.0275591	2.19539	up	9204553
Ak2	Q9WTP6	K181	0.501202	1.18861	up	825814
Ak2	Q9WTP6	K117	0.128764	1.34403	up	161139
Ak2	Q9WTP6	C92	0.0274791	4.68665	up	5163560
Ak3	Q9WTP7	K29	0.384547	-1.11783	down	-133972
Ak3	Q9WTP7	K165	0.686708	1.06461	up	16108400
Ak3	Q9WTP7	K166	0.00272043	2.51823	up	7236584
Ak3	Q9WTP7	K171	0.00272043	2.51823	up	7236584
Ak3	Q9WTP7	K34	0.00397819	7.81876	up	1736593
Ak3	Q9WTP7	K189	0.0137698	11588.1	up	1.13379e+06
Ak4	Q9WUR9	K186	0.00661963	5.2873	up	1.45782e+06
Akap1	O08715	C143	0.231268	1.47977	up	1019582
Akap1	O08715	C80	0.0793574	1.80667	up	2020978
Akr1a1	Q9JII6	K141	0.00514577	4.03237	up	275464
Akr1c13	Q8VC28	C242	0.0208915	3.24533	up	16110751
Akr1c6	P70694	K270	0.484453	-6.02262	down	-60634
Akr1c6	P70694	C193	0.580355	-1.17966	down	-3770960
Akr1c6	P70694	K301	0.0770316	1.38925	up	1726888
Akr1c6	P70694	K1449	9.04213e-05	2.14822	up	24309038
Akr1c6	P70694	C98	0.0211782	3.99595	up	49120692
Akr1c6	P70694	K161	0.00294199	6.4286	up	277646
Akr7a2	Q8CG76	K136	0.000252972	2.516	up	13398951
Akr7a2	Q8CG76	K250	0.0229144	2.79331	up	47042.3
Akr7a2	Q8CG76	C222	0.0204767	3.43136	up	3.7564e+06
Alad	P10518	C223	0.0197852	2.6949	up	41841968
Alas1	Q8VC19	K212	0.00198611	7320.62	up	321569
Alas1	Q8VC19	K208	0.0012937	14635.9	up	84901
ALB	P02769	K498	0.157779	-1.26736	down	-52241.4
ALB	P02769	K228	0.108267	-1.17048	down	-300463
ALB	P02769	K245	0.654072	1.02981	up	640954
ALB	P02769	K235	0.584452	1.07944	up	210541
Alb	P07724	K229	0.366604	1.13598	up	105085
Alb	P07724	C591	0.382954	1.342	up	992462
Alb	P07724	K305	0.0297186	1.37384	up	897946
ALB	P02769	K304	0.00930548	1.37639	up	1.14912e+06
Alb	P07724	C201	0.214915	1.40222	up	274882
Alb	P07724	K97	0.0683923	1.43721	up	61833.4
Alb	P07724	K383	0.034815	1.49939	up	113126
ALB	P02769	K489	0.0113168	1.50597	up	2537239
Alb	P07724	K413	0.00240086	1.54238	up	599486
Alb	P07724	K490	0.0119904	1.82013	up	900353
ALB	P02769	K117	0.0206198	1.8303	up	178012
ALB	P02769	K299	0.0192113	1.92873	up	106752
ALB	P02769	K304	0.0192113	1.92873	up	106752
Alb	P07724	K212	0.000986549	2.07157	up	2.05301e+06
Alb	P07724	C416	0.0370838	2.07439	up	2.41996e+06
Alb	P07724	K44	0.00277495	2.12475	up	748437
Alb	P07724	K309	0.000341618	2.14201	up	2.84e+06
Alb	P07724	K236	0.00377049	2.59174	up	106087
Alb	P07724	C289	0.0273227	3.58345	up	3387836
Alb	P07724	C385	0.0375222	3.73845	up	2.90899e+06
Alb	P07724	C302	0.0195914	3.7945	up	38878468
Alb	P07724	C303	0.0195914	3.7945	up	38878468
Alb	P07724	C485	0.0197852	3.93484	up	2799287
Alb	P07724	C511	0.0205254	4.34012	up	2.96425e+06
ALB	P02769	K297	0.0106141	4.66016	up	1.20429e+06
Alb	P07724	C500	0.0220947	6.09794	up	24015202
Alb	P07724	C461	0.0197852	7.27678	up	5.34794e+06
Alb	P07724	C99	0.155275	49.1561	up	2.59561e+06
Alb	P07724	K588	0.124329	54.6016	up	361166
Aldh1a1	P24549	K367	0.248679	-1.16501	down	-165012
Aldh1a1	P24549	K419	0.922871	-1.01419	down	-299956
Aldh1a1	P24549	K495	0.541307	1.08177	up	57881.2
Aldh1a1	P24549	K362	0.145974	1.22522	up	192377
Aldh1a1	P24549	C303	0.441286	1.44874	up	185029
Aldh1a1	P24549	K131	0.00779819	1.94159	up	1.02986e+06
Aldh1a1	P24549	C126	0.0464825	3.04197	up	3.46933e+06
Aldh1a7	O35945	K419	0.0823997	-1.41082	down	-201538
Aldh1b1	Q9CZS1	K385	0.868802	1.02059	up	19359.8
Aldh1b1	Q9CZS1	K513	0.710254	1.06665	up	39042
Aldh1b1	Q9CZS1	C37	0.0306482	2.4993	up	3459155
Aldh1b1	Q9CZS1	K282	0.107089	135.183	up	81296.9
Aldh1l1	Q8R0Y6	K733	0.000226862	-2.04389	down	-1.42718e+06
Aldh1l1	Q8R0Y6	K660	0.00205798	-1.71299	down	-4.18291e+06
Aldh1l1	Q8R0Y6	K229	0.316137	1.51318	up	967475
Aldh1l1	Q8R0Y6	C686	0.144839	2.03129	up	1.36946e+06
Aldh1l1	Q8R0Y6	C662	0.0285275	3.0453	up	42332872
Aldh1l1	Q8R0Y6	C152	0.0183296	3.234	up	18611370
Aldh1l1	Q8R0Y6	C238	0.0233951	3.31981	up	20032652
Aldh1l1	Q8R0Y6	C404	0.0170284	3.95527	up	23674096
Aldh1l1	Q8R0Y6	C707	0.0194917	4.08397	up	104987296
Aldh1l1	Q8R0Y6	C451	0.0289613	4.19307	up	5467394
Aldh1l1	Q8R0Y6	K128	0.0361255	4.38768	up	103247
Aldh1l1	Q8R0Y6	C774	0.0306482	5.27424	up	23451350
Aldh1l1	Q8R0Y6	C86	0.0197852	14.835	up	20401912
Aldh2	P47738	K377	0.0216598	1.96307	up	341604
Aldh2	P47738	C68	0.030607	2.16087	up	42915236
Aldh2	P47738	K513	0.00135578	2.25373	up	8401810
Aldh2	P47738	K80	0.000382329	2.30099	up	1.09469e+06
Aldh2	P47738	K83	0.0130616	2.62334	up	316519
Aldh2	P47738	K370	0.00209619	3.31184	up	19749996
Aldh2	P47738	C388	0.0195914	3.9076	up	92423712
Aldh2	P47738	K385	0.00355789	5.18057	up	5233533
Aldh2	P47738	K430	0.0599641	455.322	up	308054
Aldh2	P47738	K157	0.0648163	522.303	up	477893
Aldh2	P47738	K443	0.0238048	2800.7	up	240770
Aldh3a2	P47740	K296	0.108058	1.26234	up	508900
Aldh3a2	P47740	K437	0.041832	1.74899	up	77888.5
Aldh3a2	P47740	C241	0.0195914	5.28376	up	25301366
Aldh4a1	Q8CHT0	K92	0.0729722	1.35274	up	4959329
Aldh4a1	Q8CHT0	K51	0.00205819	1.9699	up	6592264
Aldh4a1	Q8CHT0	K551	0.00232981	2.13859	up	2.17757e+06
Aldh4a1	Q8CHT0	K118	0.00479829	2.23031	up	788758
Aldh4a1	Q8CHT0	K530	0.000473921	4.41757	up	4.58658e+06
Aldh4a1	Q8CHT0	K98	0.00178268	12.9982	up	16628684
Aldh4a1	Q8CHT0	K364	0.140162	75.2531	up	1.69785e+06
Aldh4a1	Q8CHT0	K401	0.010869	2140.22	up	3.99037e+07
Aldh4a1	Q8CHT0	K400	0.0214619	4277.14	up	424583
Aldh5a1	Q8BWF0	C260	0.0112708	-6.41649	down	-6264775
Aldh5a1	Q8BWF0	C81	0.0370838	2.24416	up	2.11348e+06
Aldh5a1	Q8BWF0	C328	0.0426091	2.72794	up	1.66834e+06
Aldh5a1	Q8BWF0	K382	0.000445087	2.82552	up	3.91661e+06
Aldh5a1	Q8BWF0	K172	0.00474613	5.21757	up	949098
Aldh5a1	Q8BWF0	K128	0.0419214	752.237	up	410072
Aldh6a1	Q9EQ20	C317	0.769026	1.06865	up	3911400
Aldh6a1	Q9EQ20	K117	0.0012294	1.74352	up	14843232
Aldh6a1	Q9EQ20	K52	0.000482142	2.40809	up	3809985
Aldh6a1	Q9EQ20	K87	0.000372551	2.53665	up	2.94662e+06
Aldh6a1	Q9EQ20	K47	0.0103164	2.75401	up	153346
Aldh6a1	Q9EQ20	K113	0.00159955	3.00409	up	676174
Aldh6a1	Q9EQ20	C413	0.0320076	4.57497	up	5375089
Aldh6a1	Q9EQ20	C368	0.0170284	5.01374	up	113975976
Aldh7a1	Q9DBF1	C70	0.750003	-1.09818	down	-874634
Aldh7a1	Q9DBF1	K124	0.00788356	1.96307	up	2.76735e+06
Aldh7a1	Q9DBF1	K389	0.0480419	735.91	up	578381
Aldh7a1	Q9DBF1	K390	0.0480419	735.91	up	578381
Aldh7a1	Q9DBF1	K94	0.000222604	155764	up	7.29505e+06
Aldh7a1	Q9DBF1	K86	0.00100725	155767	up	1.55611e+06
Aldh8a1	Q8BH00	K344	0.756947	1.05692	up	127660
Aldh8a1	Q8BH00	C354	0.0197852	5.30686	up	29795960
Aldh8a1	Q8BH00	C247	0.0152462	5.65737	up	30004970
Aldh8a1	Q8BH00	K305	0.00398708	6.1031	up	432088
Aldh8a1	Q8BH00	C21	0.132795	88.2471	up	9893804
Aldh9a1	Q9JLJ2	K49	0.220104	-37.0764	down	-22442.4
Aldh9a1	Q9JLJ2	K298	0.000869194	1.9312	up	257159
Aldh9a1	Q9JLJ2	K63	0.0100939	1.94733	up	86504.8
Aldh9a1	Q9JLJ2	K310	0.000704368	2.16689	up	3028529
Aldh9a1	Q9JLJ2	C220	0.0212161	3.30906	up	3.24369e+06
Aldh9a1	Q9JLJ2	C288	0.030607	3.32296	up	8233166
Aldh9a1	Q9JLJ2	C289	0.0357365	3.37646	up	6.5463e+06
Aldh9a1	Q9JLJ2	K344	0.000510645	3.41526	up	2521030
Aldh9a1	Q9JLJ2	C45	0.0195914	3.66966	up	8366301
Aldh9a1	Q9JLJ2	K30	0.00168327	13.4237	up	13653770
Aldh9a1	Q9JLJ2	K303	0.00199009	16.9693	up	615181
Aldoa	P05064	K147	0.410937	-8.2568	down	-89086.1
Aldoa	P05064	K108	0.407708	1.1675	up	11482.7
Aldoa	P05064	C339	0.0827739	2.66813	up	1.56779e+06
Aldoa	P05064	K42	0.00593999	3.17943	up	221264
Aldob	Q91Y97	K330	0.523245	1.0785	up	195876
Aldob	Q91Y97	K101	0.254941	1.27845	up	320211
Aldob	Q91Y97	K147	0.405151	1.29116	up	134317
Aldob	Q91Y97	C158	0.0194917	6.3198	up	187435744
Aldob	Q91Y97	C269	0.0230083	6.91909	up	10054837
Aldob	Q91Y97	C202	0.00913881	14.7601	up	34128264
Aldob	Q91Y97	C336	0.108056	74.9832	up	2.46596e+06
Aldoc	P05063	K153	0.160531	1.6204	up	46463.3
Alg5	Q9DB25	K126	0.420924	-1.14822	down	-16064.3
Amacr	O09174	K276	0.00193167	1.92708	up	218667
Amacr	O09174	K57	0.000347494	2.39145	up	24322008
Amacr	O09174	K269	0.000131891	2.79241	up	561124
Amdhd1	Q9DBA8	C136	0.120105	2.3307	up	2.7514e+06
Amt	Q8CFA2	K151	0.299572	15.5159	up	208148
Ankdd1b	Q14DN9	K361	0.572287	-1.09004	down	-170773
Anxa2	P07356	K227	0.011138	2.29933	up	693640
Anxa5	P48036	K77	0.0953898	1.4048	up	130970
Anxa6	P14824	K299	0.200367	-62.5733	down	-68933.3
Anxa6	P14824	K406	0.393468	-1.0918	down	-84523
Anxa6	P14824	K620	0.469004	-1.07351	down	-135984
Anxa6	P14824	K568	0.358648	1.1746	up	34919.6
Anxa6	P14824	K579	0.318967	1.45533	up	72970.2
Anxa6	P14824	C358	0.0165639	3.66763	up	7.61494e+06
Anxa7	Q07076	K284	0.379889	1.13121	up	30732
Aox3	G3X982	C1326	0.971462	1.01446	up	54673
Aox3	G3X982	K342	0.62226	1.09394	up	13383.3
Aox3	G3X982	C173	0.408015	1.27346	up	904710
Aox3	G3X982	K330	0.285577	1.58155	up	149873
Aox3	G3X982	K1104	0.0324063	2.00234	up	365597
Aox3	G3X982	C335	0.0642934	2.83291	up	9845550
Aox3	G3X982	K895	0.00858087	4.63857	up	82950.9
Ap1b1	O35643	C863	0.0197852	3.04139	up	2681115
Ap2a2	P17427	C491	0.123708	1.7567	up	2410168
Ap2b1	Q9DBG3	K878	0.0570496	1.38356	up	29396.1
Ap2b1	Q9DBG3	K282	0.228933	18.5436	up	100453
Ap2m1	P84091	K256	0.446837	1.11985	up	58187.8
Apeh	Q8R146	C30	0.022221	3.91898	up	4641933
Apoc1	P34928	K60	0.277753	-1.28663	down	-36363.7
Apoc1	P34928	K51	0.252418	1.43014	up	275534
Apoe	P08226	K173	0.242718	1.6983	up	79298
Araf	P04627	C595	0.0440761	2.22812	up	4829132
Arcn1	Q5XJY5	K335	0.325131	11.3242	up	82110.1
Arf6	P62331	K32	0.00779819	1.79423	up	527760
Arfgap2	Q99K28	K15	0.00562848	1.78528	up	51877.7
Arfgef2	A2A5R2	K49	0.178125	1.76291	up	32896756
Arg1	Q61176	K320	0.220146	-1.16655	down	-571110
Arg1	Q61176	K26	0.252526	-1.14804	down	-3858324
Arg1	Q61176	K39	0.643883	1.06675	up	142568
Arhgap5	P97393	K327	0.103909	1.42038	up	1.0142e+06
Arhgdia	Q99PT1	K178	0.150732	-1.15177	down	-171759
Arpc1a	Q9R0Q6	K179	0.132914	1.5395	up	80423.3
Arpc2	Q9CVB6	K186	0.152112	-117.315	down	-147268
Arpc2	Q9CVB6	K117	0.171934	-1.69158	down	-46312.4
Arpc2	Q9CVB6	K77	0.327228	10.7559	up	66274.9
Arpc3	Q9JM76	K61	0.335024	1.17145	up	11383.1
Arpc3	Q9JM76	K155	0.228802	1.18903	up	34251.3
Arpc4	P59999	K89	0.0169235	1.75982	up	534935
As3mt	Q91WU5	C33	0.0443583	2.22829	up	3.98291e+06
Asl	Q91YI0	K131	0.0460385	-1132.09	down	-120368
Asl	Q91YI0	K51	0.423116	-1.09313	down	-464100
Asl	Q91YI0	K192	0.0400491	1.59564	up	711312
Aspg	A0JNU3	C558	0.0237404	2.3609	up	1.92823e+06
Ass1	P16460	K112	0.00142847	-1.91428	down	-2.23301e+06
Ass1	P16460	K340	0.215572	-1.6283	down	-4243.96
Ass1	P16460	K239	0.0108613	-1.54182	down	-359871
Ass1	P16460	K53	0.291818	-1.14678	down	-10323480
Ass1	P16460	K277	0.278606	1.86173	up	326599
Ass1	P16460	C132	0.0280074	4.41558	up	62230256
Asxl1	P59598	K243	0.18241	-1.24117	down	-32182.6
Atad1	Q9D5T0	C137	0.0197852	3.51616	up	6546471
Atad3	Q925I1	K494	0.00340086	1.92116	up	537791
Atad3	Q925I1	K423	0.00581582	2.6456	up	1.53993e+06
Atad3	Q925I1	K490	0.0566925	187.858	up	1.13412e+06
Atg7	Q9D906	C364	0.144488	1.82032	up	1.39799e+06
Atox1	O08997	K60	0.291053	1.14787	up	145459
Atox1	O08997	C41	0.016719	3.59034	up	113122432
Atp11c	Q9QZW0	C197	0.378424	1.34068	up	1659665
Atp11c	Q9QZW0	K132	0.0718761	1.88696	up	58762
Atp1a1	Q8VDN2	K843	0.0113168	2.5571	up	224063
Atp1a1	Q8VDN2	C705	0.0313175	2.79443	up	12703958
Atp1a1	Q8VDN2	C374	0.0194917	2.92262	up	16729808
Atp1a1	Q8VDN2	C663	0.0170284	3.75584	up	14782248
Atp2a2	O55143	C349	0.0304631	2.094	up	9050574
Atp2a2	O55143	C344	0.0285663	2.14068	up	8976408
Atp2a2	O55143	C669	0.0344703	2.96162	up	17631956
Atp2a2	O55143	C635	0.0197852	3.48788	up	8150080
Atp2a2	O55143	C447	0.0195914	5.87226	up	8244209
Atp2a2	O55143	C364	0.120105	78.7471	up	4.34564e+06
Atp5f1a	Q03265	K427	0.00640488	1.94041	up	3618804
Atp5f1a	Q03265	K261	0.000605706	2.67377	up	22746188
Atp5f1a	Q03265	K498	0.001695	3.35047	up	31594842
Atp5f1a	Q03265	K239	0.000133174	4.84244	up	9.36764e+06
Atp5f1a	Q03265	K132	0.0686388	5.04159	up	478195
Atp5f1a	Q03265	K531	0.0112209	5.9996	up	1.40157e+07
Atp5f1a	Q03265	K539	0.000175021	6.47248	up	90489108
Atp5f1a	Q03265	K240	4.39937e-05	6.99437	up	4.16855e+06
Atp5f1a	Q03265	K230	0.00165196	7.29973	up	465508
Atp5f1a	Q03265	K126	0.000115683	8.25357	up	672085
Atp5f1a	Q03265	K503	0.00779819	12.5171	up	1.35415e+06
Atp5f1a	Q03265	K434	0.0951981	77.0141	up	437109
Atp5f1b	P56480	K124	0.00860803	1.53223	up	123302
Atp5f1b	P56480	K485	0.00142847	2.02762	up	8175225
Atp5f1b	P56480	K522	0.000274815	2.4991	up	258184880
Atp5f1b	P56480	K98	0.0028366	4.39783	up	1.67253e+06
Atp5f1b	P56480	K133	0.00555311	9.59569	up	3.82653e+06
Atp5f1b	P56480	K259	0.254941	14.0155	up	50019.9
Atp5f1b	P56480	K426	0.193784	53.9973	up	2.7271e+06
Atp5f1c	Q91VR2	K43	0.000432524	2.0843	up	4.20703e+06
Atp5f1c	Q91VR2	K55	0.000200157	2.28903	up	1147028
Atp5f1c	Q91VR2	K83	0.000341618	2.39625	up	1348680
Atp5f1c	Q91VR2	K89	0.000215991	2.76489	up	997723
Atp5f1c	Q91VR2	K49	0.00143817	2.78467	up	1.2037e+06
Atp5f1c	Q91VR2	K88	0.000268221	2.8138	up	682154
Atp5f1c	Q91VR2	K136	0.000282285	3.84415	up	519554
Atp5f1c	Q91VR2	K112	0.00118761	3.92686	up	1.9927e+06
Atp5f1c	Q91VR2	C103	0.0541694	5.23026	up	4181782
Atp5f1c	Q91VR2	K154	0.00160843	11.2788	up	509287
Atp5f1c	Q91VR2	K115	0.1989	28.2559	up	271718
Atp5f1d	Q9D3D9	K165	0.0017729	8.23071	up	826028
Atp5f1d	Q9D3D9	K136	0.002636	24.7052	up	1.94936e+06
Atp5f1e	P56382	K28	0.000477291	1.92049	up	3211248
Atp5f1e	P56382	K21	0.00138895	2.09919	up	25315574
Atp5f1e	P56382	K44	0.0087608	2.29869	up	1.72735e+06
Atp5f1e	P56382	K37	0.000380541	2.64054	up	20250224
Atp5f1e	P56382	K32	0.000382329	2.65639	up	2183479
Atp5f1e	P56382	C19	0.0195914	5.06421	up	2.37522e+06
Atp5me	Q06185	K34	0.131568	1.23737	up	266006
Atp5mf	P56135	K48	0.171934	30.635	up	188380
Atp5mg	Q9CPQ8	K66	0.000569377	2.05931	up	5966344
Atp5mg	Q9CPQ8	K61	0.000166254	6.42479	up	2.29779e+06
Atp5mg	Q9CPQ8	K55	4.4906e-05	10.5594	up	311115
Atp5pb	Q9CQQ7	K162	0.000940149	1.98001	up	48382200
Atp5pb	Q9CQQ7	K139	0.00232981	2.90771	up	1.26199e+06
Atp5pb	Q9CQQ7	K191	3.47774e-05	7.30418	up	1.11614e+06
Atp5pb	Q9CQQ7	K194	3.47774e-05	7.30418	up	1.11614e+06
Atp5pb	Q9CQQ7	K238	0.00171103	7.62965	up	1.86641e+06
Atp5pb	Q9CQQ7	K144	0.00167534	8.02155	up	477666
Atp5pb	Q9CQQ7	K131	0.0548153	173.904	up	964118
Atp5pb	Q9CQQ7	K244	0.00068686	54564	up	1.03888e+07
Atp5pb	Q9CQQ7	K154	0.00213008	94235	up	944796
Atp5pb	Q9CQQ7	K248	2.57675e-08	109121	up	109120
Atp5pb	Q9CQQ7	K225	0.000333244	236632	up	1.7377e+07
Atp5pb	Q9CQQ7	K233	0.000741512	236634	up	1.28896e+07
Atp5pd	Q9DCX2	C101	0.109077	4.78221	up	12386926
Atp5pd	Q9DCX2	K95	0.0998629	16.9479	up	2.37498e+07
Atp5pd	Q9DCX2	K85	0.198462	28.1961	up	233207
Atp5pd	Q9DCX2	K78	0.0135156	1053.54	up	1.87784e+07
Atp5pd	Q9DCX2	K73	0.0259359	2101.45	up	1.45445e+06
Atp5pd	Q9DCX2	K117	0.000141143	86403.8	up	2.05119e+07
Atp5pd	Q9DCX2	K121	1.21628e-09	172805	up	172804
Atp5pd	Q9DCX2	K72	0.000608208	348164	up	9.47309e+07
Atp5pd	Q9DCX2	K63	3.2232e-08	696318	up	696317
Atp5pf	P97450	K46	0.000334002	2.65629	up	100716696
Atp5pf	P97450	K105	0.000471352	3.62854	up	16274847
Atp5pf	P97450	K41	0.00113199	14.6844	up	2.63296e+06
Atp5pf	P97450	K99	0.00191225	16.6248	up	9275785
Atp5pf	P97450	K94	0.00930941	6652.26	up	340603
Atp5po	Q9DB20	K97	0.0107165	2.03658	up	897716
Atp5po	Q9DB20	K199	0.00294234	2.22522	up	4.66601e+06
Atp5po	Q9DB20	K70	0.000282285	2.30436	up	44576220
Atp5po	Q9DB20	K192	0.000262051	2.84656	up	21067492
Atp5po	Q9DB20	C141	0.0203587	3.59022	up	14541414
Atp5po	Q9DB20	K162	0.022104	4.53961	up	837760
Atp5po	Q9DB20	K53	2.86218e-05	6.53238	up	4855514
Atp5po	Q9DB20	K172	0.263034	12.2747	up	30726
Atp5po	Q9DB20	K54	0.00791346	574.982	up	2629627
Atp5po	Q9DB20	K60	0.012172	861.334	up	2.36427e+07
Atp6v1g1	Q9CR51	C69	0.0252547	2.25477	up	3.23836e+06
Atxn10	P28658	C95	0.0542291	2.5979	up	1.77565e+06
Atxn2	O70305	C863	0.136945	1.73929	up	953908
Atxn7l3b	Q3UD01	C75	0.0456774	1.97292	up	3.25606e+06
AU022252	Q5EBG8	C189	0.0256334	2.97753	up	5.43299e+06
Auh	Q9JLZ3	K179	0.233965	-1.16474	down	-156526
Auh	Q9JLZ3	K88	0.0622229	1.42024	up	119036
Auh	Q9JLZ3	K84	0.00101373	2.07877	up	4.96756e+06
Auh	Q9JLZ3	K94	0.2093	24.9415	up	217005
Auh	Q9JLZ3	K135	0.117733	95.5192	up	1.92626e+06
Avil	O88398	K813	0.00058191	2.20995	up	162382
Baat	Q91X34	K138	0.18241	1.28106	up	171001
Baat	Q91X34	K305	0.0632226	1.29702	up	109049
Baat	Q91X34	K346	0.274119	15.1064	up	95036.1
bacterialThnsl1	Q8BH55	K221	0.0298564	1.61182	up	122493
Bag3	Q9JLV1	C185	0.0227517	-1.95702	down	-3.26428e+06
Bag3	Q9JLV1	C154	0.274402	1.41107	up	543458
Baz1b	Q9Z277	K417	0.0949779	-1.16359	down	-37039.7
Baz1b	Q9Z277	K410	0.327196	-1.10926	down	-27012.7
Bbox1	Q924Y0	C40	0.0194917	3.35149	up	14947854
Bcap31	Q61335	K203	0.00361584	55423.2	up	119348
Bcap31	Q61335	K200	1.98724e-13	110845	up	110844
Bcar3	Q9QZK2	K798	0.00241504	10.212	up	2.03625e+06
Bckdhb	Q6P3A8	C175	0.0439849	6.12917	up	12863694
Bckdk	O55028	K184	0.000421741	3.23557	up	1.35005e+06
Bckdk	O55028	K192	0.00069471	6.95364	up	1796428
Bdh1	Q80XN0	C209	0.0281584	2.08347	up	193373328
Bdh1	Q80XN0	K132	0.000114089	2.69847	up	1.17913e+06
Bdh1	Q80XN0	K103	0.00327028	2.79691	up	1.45373e+06
Bdh1	Q80XN0	C115	0.0392403	2.95927	up	17689196
Bdh1	Q80XN0	K280	4.83432e-05	3.31985	up	4.89338e+06
Bdh1	Q80XN0	C288	0.0189976	3.66849	up	11970774
Bdh1	Q80XN0	C221	0.198805	35.5156	up	2.41495e+06
Bdh1	Q80XN0	K91	0.0217669	2507.24	up	184851
Bhmt	O35490	K232	0.257452	-1.18547	down	-21757.9
Bhmt	O35490	K150	0.220104	1.19705	up	1799482
Bhmt	O35490	K283	0.0520085	1.77868	up	2.86601e+06
Bhmt	O35490	K93	4.92606e-05	3.30384	up	1.12821e+06
Bhmt	O35490	C131	0.0224362	3.31261	up	531444096
Bhmt	O35490	C217	0.0307693	3.53229	up	18296466
Bhmt	O35490	C256	0.0173602	4.81871	up	11687188
Birc6	O88738	C1381	0.170395	1.47477	up	1.16437e+06
Bola1	Q9D8S9	C126	0.941477	1.01835	up	191813
Bop1	P97452	C390	0.0331061	4.28214	up	1.73684e+06
Bphl	Q8R164	K184	0.0057447	2.74396	up	2097243
Bphl	Q8R164	K86	0.00187145	5.45162	up	6.97911e+06
Bphl	Q8R164	K126	0.00144775	7.25999	up	934271
Bpnt1	Q9Z0S1	C243	0.809612	-1.09013	down	-411614
Bpnt1	Q9Z0S1	C28	0.0471689	2.44236	up	9896932
Bpnt1	Q9Z0S1	K244	0.184432	30.0985	up	252257
Bpnt1	Q9Z0S1	K49	0.0276134	2597.23	up	259046
Brd1	G5E8P1	K418	0.277753	1.12352	up	38194.7
Bri3bp	Q8BXV2	C218	0.0195914	2.91445	up	11716682
Brpf1	B2RRD7	K894	0.246351	1.08957	up	35453.1
C1rl	Q3UZ09	C205	0.0264029	1.99367	up	1.20833e+06
C3	P01027	C626	0.739581	-1.10226	down	-104178
C3	P01027	C873	0.245835	1.95004	up	985374
C3	P01027	C559	0.0398328	2.53972	up	1.33599e+06
C3	P01027	C661	0.257066	17.1257	up	522208
Ca2	P00920	K167	0.0212877	3.36911	up	183604
Ca3	P16015	K64	0.000737364	-2.18536	down	-206447
Ca3	P16015	K224	0.00744056	-1.72206	down	-76214.3
Ca3	P16015	K36	0.00155078	2.1767	up	445618
Ca3	P16015	C187	0.0565674	3.70576	up	8790918
Ca5a	P23589	C218	0.144192	1.55799	up	2.06017e+06
Ca5a	P23589	C213	0.143571	1.59943	up	2.12367e+06
Calr	P14211	K159	0.0528689	1.3073	up	73715.3
Calr	P14211	K62	0.213848	1.42279	up	79058
Calr	P14211	C105	0.253487	2.05144	up	504027
Cand1	Q6ZQ38	K60	0.897415	-1.40545	down	-5331.61
Cand1	Q6ZQ38	C571	0.214915	1.66206	up	713702
Cand1	Q6ZQ38	K574	0.0151387	1.94296	up	282245
Canx	P35564	K218	0.000368135	4.26981	up	121977
Cap1	P40124	K375	0.537528	-1.10584	down	-27277
Cap1	P40124	C29	0.0753164	1.80822	up	1.63841e+06
Cap1	P40124	C92	0.0194917	3.10163	up	9332017
Capn8	Q91VA3	K312	0.0035946	1.72361	up	14692320
Capn8	Q91VA3	K317	0.0035946	1.72361	up	14692320
Capzb	P47757	K223	0.201059	-1.24273	down	-41451.4
Capzb	P47757	C206	0.269886	1.38055	up	1.573e+06
Cars1	Q9ER72	K231	0.550061	1.11649	up	12097.6
Cat	P24270	K476	0.0622229	1.24865	up	2649113
Cat	P24270	K237	0.00147423	1.46087	up	159902
Cat	P24270	K105	0.0426001	1.61131	up	169415
Cat	P24270	C232	0.027455	3.20859	up	6.30198e+06
Cat	P24270	C425	0.0195914	3.58583	up	86689152
Cat	P24270	C460	0.0398328	3.75591	up	10889178
Cat	P24270	C377	0.0266264	3.83025	up	132027360
Cat	P24270	K430	0.00601521	9.02276	up	909721
Cat	P24270	K243	0.03928	838.069	up	62060.5
Cbr1	P48758	K157	0.00487767	1.93545	up	1.8231e+06
Cbr1	P48758	K180	0.00115891	2.35057	up	217431
Cbr1	P48758	C226	0.0243507	8.46704	up	4.00338e+06
Cbr1	P48758	C227	0.0243507	8.46704	up	4.00338e+06
Cbr1	P48758	K49	1.17132e-08	523536	up	523535
Cbr3	Q8K354	K157	5.04598e-14	690437	up	690436
Cbr4	Q91VT4	K194	0.00718305	2.23088	up	22168.9
Cbs	Q91WT9	C8	0.122846	1.68884	up	4052224
Cbs	Q91WT9	K386	0.16806	2.56978	up	121186
Ccdc51	Q3URS9	K126	0.0122999	1.80318	up	276076
Ccdc51	Q3URS9	K159	0.00297099	2.38509	up	401754
Ccdc83	Q9D4V3	K77	0.315879	1.28924	up	65205.4
Ccdc88a	Q5SNZ0	K770	0.00112535	25.3534	up	6236427
Ccdc90b	Q8C3X2	K197	0.0755345	290.437	up	194687
Ccs	Q9WU84	C227	0.575769	1.26973	up	228853
Cct2	P80314	K522	6.77436e-13	-26961.9	down	-26960.9
Cct5	P80316	K223	0.00197167	-1.6528	down	-375263
Cct5	P80316	K376	0.256777	-1.2761	down	-28164.1
Cct5	P80316	C493	0.0170284	3.90643	up	7743406
Cct5	P80316	C253	0.0189976	4.13475	up	31448152
Cct6a	P80317	K377	0.104012	-1.19348	down	-325954
Cct6a	P80317	K287	0.0199974	1.90585	up	90265.4
Cct6a	P80317	K365	0.020218	2.32541	up	260690
Cct7	P80313	K250	0.41287	-8.10785	down	-85199.8
Cct7	P80313	K135	0.0239376	1.8274	up	117297
Cct7	P80313	C450	0.160277	47.1917	up	2.31503e+06
Cct8	P42932	K318	0.172884	1.33308	up	167586
Cct8	P42932	C244	0.0170284	4.42674	up	24173616
Cct8	P42932	K400	0.0285232	1235.26	up	78693.7
Cdc37	Q61081	K155	0.141782	1.31318	up	215666
Cdc42	P60766	K153	0.147127	1.36268	up	26915.2
Cdc42	P60766	C157	0.0917613	3.09991	up	2.54424e+06
Cdc42bpb	Q7TT50	C222	0.086146	2.24255	up	756990
Cdk5	P49615	K56	0.0480419	1.97404	up	71297.9
Cdkn2aip	Q8BI72	C206	0.204339	1.54881	up	214390
Cdt1	Q8R4E9	K445	0.0049427	1.48387	up	12247946
Cenpv	Q9CXS4	C196	0.0129547	4.70276	up	1567361
Cept1	Q8BGS7	C30	0.0170284	2.14937	up	2278372
Ces2a	Q8QZR3	K554	0.130888	1.61994	up	180921
Ces2a	Q8QZR3	K372	0.10255	92.0463	up	1.02506e+06
Ces3a	Q63880	K117	0.0906801	1.29592	up	34541.6
Ces3a	Q63880	C100	0.0194917	5.39446	up	14855916
Ces3a	Q63880	C295	0.0208715	5.6338	up	2290757
Cfl1	P18760	C139	0.0375916	1.94617	up	5.48933e+06
Chdh	Q8BJ64	K438	0.0235897	3.29818	up	200049
Chdh	Q8BJ64	K588	0.00261523	6.59044	up	1.86117e+06
Chmp5	Q9D7S9	C20	0.0206663	2.82136	up	8.22202e+06
Cisd1	Q91WS0	K104	0.00791624	2.16184	up	2.59936e+06
Cisd2	Q9CQB5	C92	0.114701	2.16103	up	1.99113e+06
Cisd3	B1AR13	K124	0.000197091	3.4706	up	596825
Cisd3	B1AR13	K96	0.00147522	3.69732	up	3.28112e+06
Cisd3	B1AR13	K130	0.000274815	6.31962	up	1.90546e+06
Ckb	Q04447	C283	0.737088	1.08062	up	218872
Clec4f	P70194	K361	0.00289796	7.57277	up	17589600
Clic4	Q9QYB1	C35	0.601264	1.12213	up	5202892
Clpb	Q60649	K362	0.0229088	1.62621	up	38765
Clpb	Q60649	K559	0.00270439	7439.23	up	51339.4
Clpp	O88696	K207	0.000391289	2.86215	up	1.49809e+06
Clptm1	Q8VBZ3	C454	0.126734	1.71063	up	6396757
Clptm1	Q8VBZ3	C645	0.026158	2.24898	up	6.81077e+06
Clpx	Q9JHS4	K476	0.00145754	3.76187	up	228184
Cltb	Q6IRU5	C199	0.0311834	2.70066	up	22250950
Cltc	Q68FD5	K737	0.307428	-11.597	down	-62106.5
Cltc	Q68FD5	K1501	0.744855	-2.35422	down	-20162.8
Cltc	Q68FD5	K1209	0.704025	-1.10093	down	-13239.5
Cltc	Q68FD5	K1441	0.947086	1.00781	up	6153.56
Cltc	Q68FD5	K83	0.316921	1.15419	up	31919.1
Cltc	Q68FD5	K1392	0.0943515	1.52257	up	38710.4
Cltc	Q68FD5	C491	0.022221	2.41861	up	6.14674e+06
Cltc	Q68FD5	C778	0.0715697	2.97979	up	1188258
Cltc	Q68FD5	C870	0.0192103	3.05303	up	34114152
Cltc	Q68FD5	C1102	0.0288776	3.71548	up	2.35412e+06
Cltc	Q68FD5	C1528	0.0170284	3.92689	up	13849352
Cluh	Q5SW19	C665	0.249358	-1.30279	down	-1.56466e+06
Cluh	Q5SW19	C1198	0.0219563	2.50984	up	12032074
Clybl	Q8R4N0	K80	0.119296	114.405	up	3.46339e+06
Clybl	Q8R4N0	K55	0.0269514	545.881	up	7.92774e+06
Clybl	Q8R4N0	K56	0.0470529	1090.02	up	1.13003e+06
Cmas	Q99KK2	K404	0.0953548	1.29161	up	85361.4
Cmas	Q99KK2	K336	0.00342513	1.73309	up	93657.8
Cmas	Q99KK2	C392	0.016719	3.16957	up	28020136
Cmbl	Q8R1G2	K227	0.0182187	2.97102	up	144455
Cmbl	Q8R1G2	C222	0.181981	47.5877	up	5396955
Cml1	Q9JIZ0	C211	0.423326	1.51463	up	1.99029e+06
Cml1	Q9JIZ0	C89	0.0600503	1.95391	up	18382700
Cndp2	Q9D1A2	C300	0.0372756	2.31055	up	13733092
Cnn3	Q9DAW9	C173	0.702302	1.13568	up	186983
Coasy	Q9DBL7	K461	0.000306523	3.71448	up	552532
Coasy	Q9DBL7	K553	0.0793685	191.281	up	86974
Cog1	Q9Z160	C510	0.248921	1.3491	up	1.09044e+06
Comt	O88587	C76	0.0307774	2.87968	up	6673353
Copa	Q8CIE6	K1082	0.0078397	1.31213	up	206504
Copg1	Q9QZE5	K175	0.6385	1.10541	up	15742.4
Copg1	Q9QZE5	K217	0.233965	1.21471	up	87844.8
Copg1	Q9QZE5	C129	0.0257246	4.02791	up	3.27829e+06
Copg1	Q9QZE5	K414	0.253151	19.1126	up	185513
Copg2	Q9QXK3	K175	0.00859735	1.57927	up	43419.5
Coq3	Q8BMS4	C156	0.542604	-1.18553	down	-2241781
Coq3	Q8BMS4	K197	0.00445459	1.95532	up	2.09315e+06
Coq6	Q8R1S0	K330	0.100625	1.34418	up	30860.2
Coq6	Q8R1S0	K86	0.179918	40.3713	up	649350
Coq8a	Q60936	K307	0.799095	1.08859	up	10380.6
Coq9	Q8K1Z0	K170	0.000742543	4.41228	up	5137495
Cox4i1	P19783	K78	0.000509938	2.09361	up	9877759
Cox4i1	P19783	K67	0.00142458	2.45688	up	6.98809e+06
Cox5a	P12787	K109	0.0192596	1.40135	up	401193
Cox5b	P19536	K85	0.00229199	5.05597	up	3.05387e+06
Cox6b1	P56391	K13	0.115506	1.18752	up	85804.4
Cox6c	Q9CPQ1	K61	0.208535	21.342	up	112378
Cox7a2	P48771	K33	0.0176943	2.43766	up	140411
Cpox	P36552	K393	0.00221449	4.11514	up	923484
Cps1	Q8C196	K522	0.83047	1.10272	up	6174.63
Cps1	Q8C196	K176	0.0260161	1.28376	up	12603084
Cps1	Q8C196	K171	0.00545632	1.43537	up	178325
Cps1	Q8C196	K55	0.0086929	1.44277	up	29503068
Cps1	Q8C196	K210	0.149817	1.56617	up	1.09054e+06
Cps1	Q8C196	K915	0.0233555	1.57901	up	25785256
Cps1	Q8C196	K453	0.0959708	1.6049	up	78631.7
Cps1	Q8C196	K527	0.00486702	1.61722	up	6548135
Cps1	Q8C196	K310	0.00511293	1.7098	up	770284
Cps1	Q8C196	K219	0.00627435	1.79964	up	1.83407e+06
Cps1	Q8C196	K1183	0.00142847	1.86237	up	11957676
Cps1	Q8C196	K935	0.0426422	1.99644	up	95289.2
Cps1	Q8C196	K889	0.00165401	2.14011	up	34808088
Cps1	Q8C196	K1479	0.00340952	2.21182	up	28942454
Cps1	Q8C196	K1356	0.0297253	2.28658	up	3.82845e+06
Cps1	Q8C196	K1291	0.00279366	3.06849	up	76826240
Cps1	Q8C196	K793	0.00672095	3.09643	up	1.78021e+06
Cps1	Q8C196	K811	0.000933581	3.13526	up	291916
Cps1	Q8C196	K880	0.00330009	3.38616	up	291648
Cps1	Q8C196	K1074	0.0119141	3.42292	up	200310
Cps1	Q8C196	K228	0.0021649	3.76718	up	597232
Cps1	Q8C196	C1327	0.0170284	4.11742	up	28420928
Cps1	Q8C196	C225	0.0195914	4.24802	up	112914672
Cps1	Q8C196	K214	0.000341925	4.30123	up	2225656
Cps1	Q8C196	K207	0.0046842	4.58753	up	2168961
Cps1	Q8C196	C1027	0.0170284	4.61839	up	5017988
Cps1	Q8C196	C920	0.024106	4.82205	up	50196304
Cps1	Q8C196	C600	0.0197852	4.86005	up	142910784
Cps1	Q8C196	K55	0.00042192	5.04355	up	11809575
Cps1	Q8C196	K840	0.00579416	5.14895	up	351229664
Cps1	Q8C196	C816	0.0198113	5.17259	up	22242986
Cps1	Q8C196	C761	0.0205863	6.24046	up	123284064
Cps1	Q8C196	K119	0.00319587	7.33743	up	17810996
Cps1	Q8C196	K44	0.13727	9.48371	up	5.94297e+06
Cps1	Q8C196	K1486	0.00119109	11.3761	up	4574133
Cps1	Q8C196	K553	0.00234995	12.5528	up	11756000
Cps1	Q8C196	K875	0.00345514	15.61	up	631840
Cps1	Q8C196	K1168	0.00314675	17.1514	up	3.04817e+06
Cps1	Q8C196	K919	0.0847587	1781.94	up	13682030
Cpt1a	P97742	K634	0.189416	1.14977	up	65468.6
Cpt1a	P97742	K292	0.078999	1.30076	up	31963.3
Cpt1a	P97742	C304	0.0541113	2.18864	up	29814318
Cpt2	P52825	K305	0.0877062	1.31838	up	142368
Cpt2	P52825	K189	0.0106214	1.90894	up	6526371
Cpt2	P52825	K433	0.000301978	2.23642	up	873058
Cpt2	P52825	K239	0.000282285	2.26361	up	3.26072e+06
Cpt2	P52825	K104	0.00311118	3.13255	up	384294
Cpt2	P52825	K418	0.00142847	3.66062	up	156781
Cpt2	P52825	K424	0.000306523	3.96827	up	15212676
Cpt2	P52825	K510	0.103748	89.639	up	975824
Cpt2	P52825	K62	0.0986236	238.699	up	243357
Crat	P47934	K315	0.000388535	3.83058	up	783020
Crebbp	P45481	K1598	0.452961	-50.8582	down	-20343.8
Crebbp	P45481	K1593	0.314628	-34.3268	down	-22747.8
Crebbp	P45481	K1596	0.314628	-34.3268	down	-22747.8
Crebbp	P45481	K1588	0.283039	-6.92917	down	-6551.68
Crebbp	P45481	K1548	0.0123637	-1.39419	down	-12883.8
Crebbp	P45481	K1549	0.0123637	-1.39419	down	-12883.8
Crebbp	P45481	K1550	0.0123637	-1.39419	down	-12883.8
Crebbp	P45481	K1553	0.0123637	-1.39419	down	-12883.8
Crebbp	P45481	K1589	0.120619	-1.21158	down	-20068.8
Crebbp	P45481	K1592	0.408725	-0.0986835	down	-2504.79
Crebbp	P45481	K1584	0.190251	0.287695	up	32722.1
Crebbp	P45481	K1587	0.190251	0.287695	up	32722.1
Crip2	Q9DCT8	C126	0.0194917	10.5518	up	6.01305e+06
Crip3	Q6Q6R3	K31	0.879226	1.01835	up	2810.8
Crot	Q9DC50	K226	0.01458	1.31262	up	119083
Cryl1	Q99KP3	C125	0.20051	1.49558	up	12926346
Cryz	P47199	K216	0.00419782	1.5515	up	169114
Cryz	P47199	K186	0.00338518	1.66653	up	185347
Cryz	P47199	K208	0.00081604	2.11403	up	846320
Cryz	P47199	C250	0.0170284	5.4226	up	8605011
Cryzl2	Q3UNZ8	K203	0.0146606	1.69322	up	142757
Cryzl2	Q3UNZ8	K328	0.0216385	3640.54	up	325546
Cs	Q9CZU6	K366	0.0594294	1.96057	up	192910
Cs	Q9CZU6	K459	0.0342444	2.97407	up	623622
Cs	Q9CZU6	K103	0.00209619	10.044	up	5677809
Cs	Q9CZU6	K393	0.00509179	11.4664	up	766221
Cs	Q9CZU6	K327	0.0400936	53.553	up	5.5722e+06
Cs	Q9CZU6	K321	0.0799038	104.512	up	755969
Csad	Q9DBE0	K326	0.332653	1.15295	up	257615
Csad	Q9DBE0	K396	0.318757	1.16467	up	121246
Csad	Q9DBE0	C356	0.170814	1.6547	up	9102069
Cse1l	Q9ERK4	C842	0.16175	1.55939	up	4.14018e+06
Cse1l	Q9ERK4	C939	0.0586083	1.88885	up	2.91017e+06
Cse1l	Q9ERK4	C387	0.0439188	2.11635	up	12704899
Cse1l	Q9ERK4	C272	0.0214725	5.05426	up	5749352
Csrp1	P97315	C167	0.0827629	1.84852	up	990850
Cstb	Q62426	K34	0.00150937	2.45151	up	71866.3
Cstb	Q62426	C3	0.0192103	3.65391	up	1.95581e+06
Cstf2	Q8BIQ5	C150	0.0304684	2.31272	up	3.79374e+06
Cth	Q8VCN5	K329	0.0616688	-1.45047	down	-611100
Cth	Q8VCN5	K138	0.0539913	-1.32701	down	-121102
Ctsa	P16675	C32	0.0177249	3.1589	up	10437949
Cutc	Q9D8X1	K99	1.02155e-05	5.54721	up	444324
Cxcl5	P50228	K116	0.161527	-1.20844	down	-542923
Cyb5a	P56395	K19	0.00135311	6.02424	up	12123898
Cyb5b	Q9CQX2	K30	0.0817361	1.36616	up	375182
Cyb5r3	Q9DCN2	K120	0.868894	-1.02047	down	-5091.28
Cyb5r3	Q9DCN2	K115	0.272226	1.46138	up	98630.5
Cyb5r3	Q9DCN2	K50	0.00905587	3.53186	up	220036
Cyc1	Q9D0M3	K315	0.0215555	1.98015	up	712096
Cycs	P62897	K87	0.0902171	1.51043	up	277523
Cycs	P62897	K100	0.00545632	2.79436	up	1.98399e+06
Cyp	E9Q816	K439	0.01337	2.97404	up	1493268
Cyp1a2	P00186	K440	0.00154936	3.71904	up	969554
Cyp1a2	P00186	K453	0.000300931	3.8871	up	783527
Cyp1a2	P00186	C158	0.0129547	6.16554	up	28206072
Cyp1a2	P00186	K445	1.72161e-09	64574.5	up	64573.5
Cyp27a1	Q9DBG1	C230	0.0307693	2.59319	up	9653936
Cyp27a1	Q9DBG1	K291	0.00227443	3.89882	up	914687
Cyp27a1	Q9DBG1	K296	4.68464e-09	120056	up	120055
Cyp2a12	P56593	C154	0.0206178	2.98026	up	25737752
Cyp2a5	P20852	C82	0.0109865	6.02632	up	4.9746e+06
Cyp2a5	P20852	K420	0.00367307	64232.3	up	846263
Cyp2a5	P20852	K436	1.72161e-09	325318	up	325317
Cyp2c29	Q64458	C151	0.862421	-1.08346	down	-137540
Cyp2c29	Q64458	K432	0.0186145	2.8327	up	425258
Cyp2c29	Q64458	K105	0.0191816	2.94556	up	704806
Cyp2c29	P56656	K247	0.00244052	3.16257	up	475936
Cyp2c29	Q64458	C372	0.0170284	6.45911	up	17378828
Cyp2c29	Q64458	K192	0.00028216	8.88282	up	202054
Cyp2c29	Q64458	C216	0.122779	75.4959	up	4.21131e+06
Cyp2c29	Q64458	K270	0.00287027	9352.25	up	66440.4
Cyp2c39	P56656	K375	0.122904	38.2324	up	125311
Cyp2c40	P56657	C53	0.243429	1.4023	up	63360256
Cyp2c50	Q91X77	K333	0.160534	1.59283	up	86881.8
Cyp2c50	Q91X77	K121	0.0110953	1.69611	up	136045
Cyp2c50	Q91X77	C51	0.0253939	2.56789	up	28288898
Cyp2c50	Q91X77	C435	0.0250668	2.9129	up	41946512
Cyp2c50	Q91X77	C372	0.0286534	2.95973	up	8661522
Cyp2c50	Q91X77	C151	0.0257742	3.05243	up	5864610
Cyp2c54	Q6XVG2	C372	0.0211782	3.52962	up	17387394
Cyp2c54	Q6XVG2	C51	0.0183744	3.91879	up	46747992
Cyp2c54	Q6XVG2	K247	0.00396404	8785.48	up	73924.6
Cyp2d26	Q8CIM7	C446	0.0121207	3.42431	up	120804952
Cyp2d26	Q8CIM7	C496	0.024106	5.12557	up	2700856
Cyp2d9	P11714	C446	0.620609	1.32697	up	5254894
Cyp2e1	Q05421	C437	0.0635988	1.762	up	28623404
Cyp2e1	Q05421	K59	0.00769692	1.76294	up	453268
Cyp2e1	Q05421	C261	0.0568714	1.91984	up	26291182
Cyp2e1	Q05421	K194	6.30275e-05	2.73146	up	1.52327e+06
Cyp2e1	Q05421	K249	0.00042192	2.83712	up	2.56413e+06
Cyp2e1	Q05421	K159	0.000275858	14.5692	up	5153311
Cyp2e1	Q05421	K486	0.119124	56.586	up	415139
Cyp2e1	Q05421	K428	0.112078	190.828	up	196195
Cyp2e1	Q05421	K255	0.0464279	1014.91	up	1.03293e+06
Cyp2e1	Q05421	K110	2.42275e-09	103343	up	103342
Cyp2f2	P33267	C267	0.0763213	2.50012	up	8822950
Cyp2f2	P33267	C436	0.0726797	2.53073	up	4893249
Cyp2j5	O54749	K263	0.0480419	1.41017	up	40437.8
Cyp2j5	O54749	C447	0.0541113	2.37925	up	18874276
Cyp2j5	O54749	K444	0.15366	31.1525	up	131939
Cyp3a13	Q64464	C468	0.0183296	3.17736	up	2785531
Cyp3a13	Q64464	K115	0.00130806	3.92532	up	86107.3
Cyp3a41b	Q9JMA7	K243	0.0917207	1.6795	up	101064
Cyp3a41b	Q9JMA7	K141	0.033306	1064.84	up	73789.9
Cyp4a14	O35728	K504	0.0114362	1.87841	up	77251.7
Cyp4a14	O35728	C86	0.0335113	2.95261	up	11415680
Cyp4f14	Q9EP75	C401	0.0170284	7.65532	up	6.33249e+06
Cyp4v2	Q9DBW0	C260	0.160127	1.46601	up	518300
Cyp4v2	Q9DBW0	K376	0.00102874	2.92094	up	345126
Cyp4v2	Q9DBW0	K471	0.00391702	3.04559	up	392911
Dap3	Q9ER88	K200	0.064588	523.622	up	512574
Dars1	Q922B2	K451	0.108058	1.92082	up	68787
Dars1	Q922B2	C130	0.0200144	3.49643	up	3.25224e+06
Dars2	Q8BIP0	K453	0.0675083	430.816	up	372117
Dbi	P31786	K72	0.0325521	-1362.43	down	-111732
Dbi	P31786	K55	0.0113534	1.92759	up	15723586
Dbi	P31786	K77	0.00189822	3.20951	up	1.85768e+06
Dbi	P31786	K61	0.000883508	3.63207	up	710886
Dbi	P31786	K31	0.00207891	15.1867	up	3.28074e+06
Dbt	P53395	K119	0.068473	1.32883	up	153868
Dbt	P53395	K435	0.0124021	1.57061	up	116609
Dbt	P53395	K265	0.00410063	2.19725	up	129812
Dbt	P53395	K261	0.00231223	3.85292	up	796231
Dbt	P53395	K243	0.0111806	5362.42	up	276408
Dcaf8	Q8N7N5	C266	0.253487	1.54627	up	1.47807e+06
Dcaf8	Q8N7N5	C267	0.145076	1.68776	up	1.89187e+06
Dctn1	O08788	C1255	0.0170284	2.68407	up	2.03938e+06
Dcxr	Q91X52	C150	0.0412598	2.26677	up	9066398
Ddah1	Q9CWS0	K144	0.568004	-4.20061	down	-34177.1
Ddb1	Q3U1J4	K864	0.505477	1.13349	up	27813.5
Ddc	O88533	K205	0.00471019	-4328.74	down	-33227.8
Ddc	O88533	C438	0.0525859	2.29182	up	1.0461e+06
Ddc	O88533	K443	0.127862	142.695	up	142545
Ddi2	A2ADY9	C361	0.0285275	2.74645	up	1568383
Ddt	O35215	K33	0.0334631	4.35149	up	1.34573e+06
Ddx1	Q91VR5	C110	0.0197317	5.13489	up	7919895
Ddx39b	Q9Z1N5	K188	0.843923	-1.01545	down	-16871
Ddx3x	Q62167	K118	0.216082	19.0429	up	87646.3
Ddx3y	Q62095	C222	0.116255	1.76849	up	747320
Ddx5	Q61656	K32	0.194447	1.42911	up	88292
Ddx5	Q61656	K40	0.000223029	2.07439	up	532485
Ddx5	Q61656	C200	0.0129547	2.81056	up	3.27656e+06
Ddx5	Q61656	C234	0.0195914	3.52583	up	4521564
Ddx58	Q6Q899	C269	0.067111	2.18851	up	2.83345e+06
Decr1	Q9CQ62	K106	0.0713441	1.20227	up	452059
Decr1	Q9CQ62	K110	0.00819323	1.57122	up	39610.3
Decr1	Q9CQ62	K185	0.00186372	1.76398	up	3.90769e+06
Decr1	Q9CQ62	K260	8.57278e-05	3.28805	up	68401760
Decr1	Q9CQ62	K244	0.00363205	3.80968	up	15335169
Decr1	Q9CQ62	K97	0.00233058	10.5924	up	263119
Decr2	Q9WV68	K64	0.0103164	-1.52749	down	-481580
Decr2	Q9WV68	K78	0.666026	-1.09685	down	-7143.41
Dennd4c	A6H8H2	C115	0.0355988	2.04164	up	3.68695e+06
Dglucy	Q8BH86	C252	0.0336633	2.59144	up	33659700
Dglucy	Q8BH86	C266	0.0351742	3.02473	up	28881960
Dglucy	Q8BH86	K91	0.00235573	4.35529	up	4201891
Dguok	Q9QX60	K56	0.00152228	2.02063	up	66579.8
Dguok	Q9QX60	K135	0.000387984	2.45383	up	2.96435e+06
Dhcr24	Q8VCH6	C499	0.0220947	3.89906	up	8.06858e+06
Dhcr7	O88455	C205	0.0803437	2.52455	up	4344200
Dhcr7	O88455	C376	0.0285275	3.42346	up	16180926
Dhdh	Q9DBB8	K97	0.0343282	3.39713	up	125250
Dhdh	Q9DBB8	K332	0.0566925	310.42	up	132523
Dhfr	P00375	K33	0.2418	1.21356	up	32861.8
Dhrs1	Q99L04	C256	0.0335113	2.69151	up	158544064
Dhrs1	Q99L04	C235	0.0442165	5.03065	up	6088484
Dhrs1	Q99L04	C63	0.016719	5.9288	up	5880150
Dhrs1	Q99L04	K217	0.0864969	187.276	up	104267
Dhrs4	Q99LB2	K159	0.000534415	2.06769	up	1.98395e+06
Dhrs4	Q99LB2	K106	0.000254223	2.43561	up	29534638
Dhrs4	Q99LB2	K217	0.00135534	4.04178	up	7710006
Dhrs4	Q99LB2	K99	0.000753563	193008	up	1.01471e+06
Dhrs4	Q99LB2	K106	4.98409e-12	386014	up	386013
Dhtkd1	A2ATU0	K819	0.0109816	4.32097	up	2.59293e+06
Dhx15	O35286	K132	0.00886466	1.55807	up	72309.7
Dlat	Q8BMF4	K461	0.00147522	2.60547	up	270144
Dlat	Q8BMF4	C483	0.0197852	4.35354	up	5092595
Dld	O08749	K277	0.00786424	-1.35586	down	-461766
Dld	O08749	K159	0.92045	1.01582	up	1607.38
Dld	O08749	K122	0.00293645	1.89462	up	4.89867e+06
Dld	O08749	K420	0.00615892	2.43553	up	16062971
Dld	O08749	K66	0.00317501	5.24105	up	3.92623e+06
Dld	O08749	K143	0.0041726	7.70682	up	3.9714e+06
Dld	O08749	K410	0.00231223	10.6395	up	1826876
Dlst	Q9D2G2	K354	0.00338518	3.31012	up	289526
Dlst	Q9D2G2	K268	4.22777e-05	6.33839	up	48512012
Dlst	Q9D2G2	K273	0.198808	118.123	up	1.62615e+07
Dlst	Q9D2G2	K274	0.0604297	346.681	up	189526
Dlst	Q9D2G2	K278	0.0372727	836.791	up	445506
Dmac2l	Q9CRA7	K179	0.0233555	1604.38	up	100884
Dmgdh	Q9DBT9	K141	0.00158039	2.61996	up	4196743
Dmgdh	Q9DBT9	K40	0.00154936	4.12328	up	1.04096e+06
Dmgdh	Q9DBT9	K107	0.0106141	5.4	up	2.77101e+06
Dmgdh	Q9DBT9	K469	0.00328615	5.94204	up	4.72247e+06
Dmgdh	Q9DBT9	K427	0.00461405	6.59403	up	1.71517e+06
Dmgdh	Q9DBT9	K757	7.56854e-05	8.0898	up	783348
Dmgdh	Q9DBT9	K762	7.56854e-05	8.0898	up	783348
Dmgdh	Q9DBT9	K472	0.000264535	10.2815	up	1.32321e+06
Dmgdh	Q9DBT9	K310	0.129523	79.3916	up	1.56365e+06
Dmgdh	Q9DBT9	K750	0.0194594	3429.58	up	264691
Dnaja1	P63037	K136	0.992069	1.00163	up	377.5
Dnaja1	P63037	K66	0.0298564	1.37288	up	49335.6
Dnaja1	P63037	K37	5.13604e-06	4.35055	up	180496
Dnaja2	Q9QYJ0	K158	0.0140861	1.36885	up	24288.5
Dnaja2	Q9QYJ0	C308	0.463687	1.38402	up	304197
Dnaja3	Q99M87	K118	0.0136914	2.61686	up	537933
Dnm2	P39054	K598	0.588333	1.06332	up	15958.5
Dnpep	Q9Z2W0	K21	0.00136259	2.51167	up	710295
Dnpep	Q9Z2W0	C411	0.0129547	8.07885	up	8226745
Dock7	Q8R1A4	K1952	0.00112535	1.7699	up	385611
Dop1a	Q8BL99	K46	0.0914674	-1.17733	down	-56232.4
Dpyd	Q8CHR6	C904	0.0307774	2.23563	up	6150750
Dpyd	Q8CHR6	C671	0.0294259	2.25914	up	3.5171e+06
Dpyd	Q8CHR6	K315	0.00338518	2.29589	up	134181
Dpyd	Q8CHR6	C49	0.0198113	3.28544	up	5623037
Dpyd	Q8CHR6	C1025	0.0195914	3.76955	up	6448499
Dpyd	Q8CHR6	C684	0.0150674	5.94853	up	14444814
Dpyd	Q8CHR6	K1022	0.135743	34.1909	up	119039
Dpyd	Q8CHR6	K384	0.0143438	4411.66	up	272674
Dpys	Q9EQF5	K153	0.00860803	-1.55529	down	-168715
Dpys	Q9EQF5	K147	0.146437	-1.30347	down	-60714.4
Dpys	Q9EQF5	K489	0.000299224	2.42504	up	320351
Dpys	Q9EQF5	C483	0.00913881	8.4188	up	54959004
Dpys	Q9EQF5	K501	0.081124	239.952	up	156216
Dpysl2	O08553	C504	0.0195914	3.03338	up	6426871
Drg2	Q9QXB9	C270	0.0183296	2.89252	up	2.32193e+06
Dsp	E9Q557	K1422	0.344901	-1.1421	down	-126589
Dst	Q91ZU6	K5919	0.488212	1.07126	up	113433
Dstn	Q9R0P5	K19	0.0633331	1.29076	up	200865
Dstn	Q9R0P5	C23	0.0260873	2.30929	up	6.41439e+06
Dync1h1	Q9JHU4	K1647	0.232161	-1.1987	down	-51554.3
Dync1h1	Q9JHU4	C1975	0.0598316	2.13372	up	1242280
Dync1h1	Q9JHU4	C631	0.0191188	2.70213	up	3495622
Dync1h1	Q9JHU4	C1997	0.0181834	3.29471	up	8062770
Dync1h1	Q9JHU4	C2710	0.0239411	4.81115	up	4690571
Ech1	O35459	K316	0.630643	-1.28402	down	-68969.2
Ech1	O35459	K147	0.000509938	2.53965	up	3.19088e+06
Ech1	O35459	K94	0.00222528	5.57336	up	1.45137e+06
Ech1	O35459	K76	0.00112783	7.69101	up	7604424
Echdc1	Q9D9V3	K232	0.000394045	2.62318	up	3.03453e+06
Echs1	Q8BH95	C225	0.0834756	3.58231	up	3.39136e+06
Echs1	Q8BH95	K101	0.00150937	3.9411	up	2.35519e+06
Echs1	Q8BH95	C62	0.0109865	5.01669	up	2.46507e+06
Echs1	Q8BH95	K211	0.00191857	10.7092	up	488802
Echs1	Q8BH95	C111	0.0994734	132.389	up	11070675
Eci1	P42125	K76	0.000264535	2.3966	up	52744836
Eci1	P42125	K255	0.000223029	2.92977	up	9342941
Eci1	P42125	K222	0.00221449	13.0256	up	15216164
Eci1	P42125	K229	0.00213306	22.6128	up	4.28724e+06
Eci2	Q9WUR2	K60	0.00225922	1.78255	up	1.24354e+06
Eci2	Q9WUR2	K158	0.000958183	1.78617	up	324844
Eci2	Q9WUR2	K336	0.0386053	5.28726	up	6860436
Ecpas	Q6PDI5	C1178	0.125911	3.17157	up	1.68395e+06
Ecrg4	Q99LS0	K40	0.214618	1.1161	up	271064
Ecrg4	Q99LS0	K48	0.214618	1.1161	up	271064
Eea1	Q8BL66	C346	0.559642	-1.30304	down	-417484
Eea1	Q8BL66	K310	0.390268	-1.15437	down	-14119.1
Eef1a1	P10126	K179	0.0656613	-1.20976	down	-9150308
Eef1a1	P10126	K165	0.936562	-1.01029	down	-61898
Eef1a1	P10126	K392	0.0939626	1.20119	up	71001.2
Eef1a1	P10126	K41	0.0038696	1.61944	up	3276996
Eef1a1	P10126	K44	0.000299224	1.87855	up	304493
Eef1a1	P10126	C411	0.0417558	2.24136	up	12779581
Eef1e1	Q9D1M4	K138	3.80415e-13	-210535	down	-210534
Eef1e1	Q9D1M4	K12	0.000391776	2.22144	up	175804
Eef1g	Q9D8N0	K434	0.812187	-1.02723	down	-117325
Eef1g	Q9D8N0	K136	0.975532	1.0033	up	1699.78
Eef1g	Q9D8N0	K212	0.0238523	1.32117	up	92494
Eef1g	Q9D8N0	C266	0.0121207	4.08669	up	4689155
Eef1g	Q9D8N0	K147	0.00582298	4.29835	up	1.70271e+06
Eef2	P58252	K337	0.490636	-1.22276	down	-62628.4
Eef2	P58252	K314	0.231005	-1.21054	down	-46093.1
Eef2	P58252	K318	0.5227	1.14276	up	124374
Eef2	P58252	C41	0.181523	1.65186	up	37968800
Eef2	P58252	K445	0.0292685	1.65694	up	526047
Eef2	P58252	C651	0.0488079	2.75699	up	1.95901e+06
Eef2	P58252	K272	0.00757635	2.78765	up	329574
Eef2	P58252	C567	0.0194917	3.12206	up	5502910
Eef2	P58252	K330	0.000117605	3.3549	up	370280
Eef2	P58252	C591	0.00913881	6.68123	up	2633360
Eefsec	Q9JHW4	K141	0.30063	-15.4286	down	-207457
Efcab5	A0JP43	K1388	0.00227443	8.79646	up	5186667
Ehhadh	Q9DBM2	K676	0.0147797	1.41652	up	1043795
Ehhadh	Q9DBM2	K38	0.0114464	1.50752	up	146302
Ehhadh	Q9DBM2	K248	0.0282594	1.64993	up	185279
Ehhadh	Q9DBM2	K344	0.00190286	2.17777	up	8.07025e+06
Ehhadh	Q9DBM2	C17	0.0170284	3.8522	up	47376580
Ehhadh	Q9DBM2	C231	0.0197852	4.01833	up	12052610
Ehhadh	Q9DBM2	K579	0.00231202	9.46723	up	3.95937e+06
Ehhadh	Q9DBM2	K274	0.178408	27.5412	up	132680
Eif2s1	Q6ZWX6	K87	0.0267188	1.50893	up	24051.5
Eif2s3x	Q9Z0N1	C105	0.0205863	2.44572	up	2451675
Eif3a	P23116	C78	0.0392403	2.54123	up	3.16659e+06
Eif3b	Q8JZQ9	K202	0.171834	1.17003	up	90785.3
Eif3b	Q8JZQ9	K198	0.112947	1.53114	up	41576.1
Eif3c	Q8R1B4	C441	0.0301781	2.50182	up	1318172
Eif3i	Q9QZD9	K264	0.0147797	1.44442	up	106815
Eif3j1	Q3UGC7	C210	0.541493	-1.16531	down	-405973
Eif3j2	Q66JS6	K95	0.000815521	2.3753	up	2.12835e+06
Eif3j2	Q66JS6	K101	0.000815521	2.3753	up	2.12835e+06
Eif3j2	Q66JS6	K81	0.00128998	3.17257	up	218486
Eif3j2	Q66JS6	K85	0.00128998	3.17257	up	218486
Eif3l	Q8QZY1	K397	0.0505027	-1030.39	down	-118174
Eif3l	Q8QZY1	K549	0.0749827	1.46871	up	109742
Eif3l	Q8QZY1	K494	0.0932274	151.993	up	73930
Eif3m	Q99JX4	C134	0.0170284	3.21849	up	7574537
Eif4b	Q8BGD9	C543	0.681935	1.10194	up	1891656
Eif4b	Q8BGD9	C457	0.200308	1.41194	up	2901365
Eif4g1	Q6NZJ6	K1505	0.00360892	2.35587	up	157987
Eif5a	P63242	K47	0.626932	-1.08921	down	-75690.9
Eif5a	P63242	K34	0.00402964	1.71297	up	151333
Elovl5	Q8BHI7	K108	4.15615e-09	-85371.4	down	-85370.4
Elp5	Q99L85	C187	0.152454	42.7267	up	1.26632e+06
Endog	O08600	K211	0.0425268	-1.44938	down	-16913.2
Eno1	P17182	K256	0.00143817	-1.9197	down	-290835
Eno1	P17182	K228	0.832346	-1.78255	down	-14381.4
Eno1	P17182	K80	0.0143211	-1.51028	down	-8654636
Eno1	P17182	K420	0.0164777	-1.44266	down	-568334
Eno1	P17182	K335	0.0480419	-1.4416	down	-106080
Eno1	P17182	K126	0.0222283	1.31839	up	537787
Eno1	P17182	K89	0.0125623	1.55081	up	3.99308e+06
Eno1	P17182	K92	0.0312817	2.20999	up	296399
Eno1	P17182	C337	0.0200144	7.87661	up	42954668
Eno1	P17182	C339	0.0205136	8.84402	up	30089448
Eno1	P17182	C357	0.0129547	9.63827	up	24570636
Ep300	B2RWS6	K1550	0.191906	-43.0504	down	-21810.9
Ep300	B2RWS6	K1553	0.191906	-43.0504	down	-21810.9
Ep300	B2RWS6	K1554	0.191906	-43.0504	down	-21810.9
Ep300	B2RWS6	K1557	0.191906	-43.0504	down	-21810.9
Ep300	B2RWS6	K1541	0.034699	7797.79	up	166672
Ep300	B2RWS6	K1545	0.034699	7797.79	up	166672
Ep300	B2RWS6	K1548	0.0483231	11695.8	up	194686
Ep300	B2RWS6	K1549	0.00268371	23166.5	up	203416
Ephx1	Q9D379	K210	0.0113534	1.83743	up	1.90951e+06
Ephx1	Q9D379	K288	0.145974	261.639	up	950060
Ephx1	Q9D379	K61	0.00483055	71767.4	up	1.119e+06
Ephx2	P34914	K473	0.00300955	2.36319	up	1.93823e+06
Ephx2	P34914	K508	0.0133092	2971.72	up	139828
Eppk1	Q8R0W0	C413	0.0931141	1.82036	up	2.27525e+06
Eprs1	Q8CGC7	K512	0.742555	1.07024	up	13235.1
Eprs1	Q8CGC7	K327	0.214513	1.16343	up	18697.4
Eprs1	Q8CGC7	K1395	0.144605	1.21962	up	92272.6
Eprs1	Q8CGC7	K1389	0.0783856	1.22228	up	134506
Eprs1	Q8CGC7	K300	0.0045534	1.8037	up	105654
Eprs1	Q8CGC7	C910	0.0197852	2.8378	up	6094172
Eprs1	Q8CGC7	C744	0.0253939	2.96655	up	4893708
Eprs1	Q8CGC7	C1252	0.0159826	5.64468	up	2687907
Eps8l2	Q99K30	C546	0.00913881	7.74648	up	10330913
Erh	P84089	K90	0.41462	1.21204	up	10386.2
Esd	Q9R0P3	C56	0.245835	1.3914	up	664680
Esd	Q9R0P3	K27	0.0649897	1.56343	up	124893
Esd	Q9R0P3	C181	0.024106	4.94868	up	13178536
Esd	Q9R0P3	C206	0.0159826	6.61282	up	31220874
Etfa	Q99LC5	K62	0.0010803	1.97756	up	15533410
Etfa	Q99LC5	C53	0.108909	2.16421	up	3132780
Etfa	Q99LC5	K331	0.0169591	2.39166	up	411411
Etfa	Q99LC5	K69	0.00165379	3.27561	up	5.92416e+06
Etfa	Q99LC5	K59	0.00224465	18.5912	up	2.55187e+06
Etfa	Q99LC5	K162	0.00459545	2817.1	up	164455
Etfa	Q99LC5	K164	0.00880858	5630.57	up	275178
Etfb	Q9DCW4	K11	0.0432052	1.65602	up	444398
Etfb	Q9DCW4	K27	0.000855529	1.98017	up	13261881
Etfb	Q9DCW4	K110	0.00146932	3.17935	up	710191
Etfb	Q9DCW4	C71	0.0197852	3.18424	up	10169802
Etfb	Q9DCW4	K116	0.00143817	5.61982	up	2.66453e+06
Etfb	Q9DCW4	K248	0.00121792	9.31991	up	3.73927e+06
Etfb	Q9DCW4	K55	0.0607071	605.679	up	609398
Etfb	Q9DCW4	K56	0.0607071	605.679	up	609398
Etfdh	Q921G7	C265	0.141468	1.69734	up	395928
Etfdh	Q921G7	K95	0.0259544	1.87819	up	83249.2
Etfdh	Q921G7	K496	0.00111395	2.12707	up	180753
Etfdh	Q921G7	K133	0.000594349	2.44377	up	2512759
Etfdh	Q921G7	K222	0.00221449	2.80052	up	485395
Etfdh	Q921G7	K152	0.000737024	2.80899	up	2097430
Etfdh	Q921G7	K356	0.00086677	2.86662	up	714953
Etfdh	Q921G7	K131	0.00177396	3.03281	up	1.58815e+06
Etfdh	Q921G7	K283	0.00334036	5.17267	up	1952280
Etfrf1	Q91V16	K40	0.0194356	2.49576	up	938333
Etfrf1	Q91V16	K49	0.000500352	3.21387	up	2.16572e+06
Ethe1	Q9DCM0	K66	0.505712	-1.12677	down	-563088
Ethe1	Q9DCM0	C170	0.503309	1.20778	up	1934640
Etnppl	Q8BWU8	K23	0.939448	-1.25431	down	-10339
Exosc2	Q8VBV3	K94	0.461835	-1.07063	down	-10729.4
Exosc3	Q7TQK4	C214	0.273886	1.66012	up	3.04887e+06
Fabp1	P12710	K90	0.0622229	-1.96598	down	-329656
Fabp1	P12710	K84	0.0518958	-1.4162	down	-4535126
Fabp1	P12710	K46	0.54119	1.09082	up	1124833
Fabp1	P12710	K96	0.0348414	1.4596	up	4229864
Fabp1	P12710	K31	0.00196553	9.32155	up	2.41402e+06
Fabp2	P55050	K93	0.684945	1.05098	up	31916.5
Fads1	Q920L1	C410	0.0861694	2.47843	up	1970169
Fah	P35505	C315	0.241286	-1.48719	down	-2111430
Fah	P35505	K100	1.92048e-05	3.38224	up	5.74564e+06
Fah	P35505	C408	0.024106	4.89841	up	6209606
Fahd1	Q8R0F8	K142	0.002029	1.78184	up	2006117
Fahd1	Q8R0F8	K116	0.000368135	5.49505	up	216868
Fahd1	Q8R0F8	K117	0.000368135	5.49505	up	216868
Fahd2	Q3TC72	K233	0.0024607	4.42698	up	11042007
FAM120A	Q6A0A9	C917	0.0532376	1.96233	up	980622
FAM120A	Q6A0A9	C279	0.0293821	2.52031	up	11018082
Fam162a	Q9D6U8	K63	0.0194952	3515.96	up	285031
Fam210b	Q9D8B6	K184	0.0017729	6.68709	up	322256
Farsb	Q9WUA2	K88	0.0243074	-2418.95	down	-202065
Fasn	P19096	K2427	0.118994	-131.576	down	-99004.2
Fasn	P19096	K673	0.0133312	-1.39446	down	-643814
Fasn	P19096	K1516	0.35856	-1.17343	down	-140732
Fasn	P19096	K786	0.732049	-1.05758	down	-840565
Fasn	P19096	K1143	0.513354	1.11392	up	91310.9
Fasn	P19096	K1697	0.237171	1.1974	up	149974
Fasn	P19096	K993	0.0782639	2.32072	up	354126
Fasn	P19096	C161	0.086146	2.74369	up	8725591
Fasn	P19096	C1222	0.0349513	2.88634	up	8.08827e+06
Fasn	P19096	C2461	0.0285663	3.09448	up	3267605
Fasn	P19096	C212	0.0336136	3.56984	up	11154240
Fasn	P19096	C135	0.0197852	3.60852	up	24770258
Fau	P62862	K125	0.00299544	3.98691	up	1.70552e+06
Fbl	P35550	K211	0.0691924	1.22716	up	55013.5
Fbp1	Q9QXD6	K151	0.52503	1.08711	up	90697.9
Fbxo5	Q7TSG3	K413	0.00113991	1.6859	up	1.44969e+06
Fbxo5	Q7TSG3	K415	0.00113991	1.6859	up	1.44969e+06
Fbxo5	Q7TSG3	K416	0.00113991	1.6859	up	1.44969e+06
Fcf1	Q9CTH6	K3	0.00348496	2.48429	up	1.31275e+06
Fcf1	Q9CTH6	K5	0.00348496	2.48429	up	1.31275e+06
Fcf1	Q9CTH6	K6	0.00348496	2.48429	up	1.31275e+06
Fcsk	Q7TMC8	K969	0.00676887	-1.76936	down	-81992.7
Fdft1	P53798	C374	0.642543	1.15818	up	2448004
Fdps	Q920E5	K144	0.00149596	2.0637	up	830502
Fdx1	P46656	K70	0.000446058	4.49301	up	1.26899e+06
Fdx1	P46656	K76	0.00233058	4.97634	up	438790
Fdx1	P46656	C159	0.0197852	6.79962	up	4.02525e+06
Fdxr	Q61578	K290	0.000197091	3.36332	up	4417196
Fech	P22315	K215	0.00277495	2.02689	up	380849
Fech	P22315	K251	0.00125834	4.22076	up	3177720
Fech	P22315	K289	0.00090691	8.00535	up	3901674
Fen1	P39749	K373	0.993091	1.00112	up	102.719
Fermt2	Q8CIB5	K51	0.29094	1.25554	up	16061.7
Fers	P70451	K135	0.00154037	1.98325	up	2.84525e+06
Fggy	A2AJL3	C281	0.0386381	2.41947	up	5136203
Fh	P97807	K218	0.0148366	1.81701	up	71481.6
Fh	P97807	K77	0.000558624	2.11781	up	19322270
Fh	P97807	K63	0.00143817	3.26142	up	1.17891e+06
Fh	P97807	K289	0.000559173	3.27083	up	50084572
Fh	P97807	K119	0.00201328	20.5282	up	1.00644e+06
Fhit	O89106	K135	0.0017729	5.64819	up	1378702
Fitm2	P59266	C251	0.00913881	12.0437	up	11827966
Fkbp1a	P26883	K48	0.24668	1.19075	up	58247.5
Fkbp3	Q62446	K121	0.547961	1.12404	up	41920.9
Fkbp3	Q62446	K170	0.000328982	4.5637	up	182283
Fkbp4	P30416	C396	0.230955	1.77627	up	1.34366e+06
Flna	Q8BTM8	C8	0.016719	2.93357	up	2.451e+06
Flna	Q8BTM8	C1157	0.0216142	2.98588	up	2.39844e+06
Flnb	Q80X90	C455	0.339057	1.47927	up	1023802
Flnb	Q80X90	C2501	0.123708	1.85598	up	4.42187e+06
Flnb	Q80X90	C2115	0.0230083	2.79373	up	3.24948e+06
Flnb	Q80X90	C1155	0.0197852	2.92822	up	3126444
Flnb	Q80X90	C1434	0.024106	2.95034	up	8746988
Flnb	Q80X90	C1081	0.0204767	3.23041	up	4.74433e+06
Flnb	Q80X90	C2289	0.0525859	3.7822	up	2.05582e+06
Flnb	Q80X90	C1326	0.0121207	6.02886	up	4.21597e+06
Fmnl3	Q6ZPF4	K957	0.270738	-1.25332	down	-35907.5
Fmo1	P50285	K56	0.0238188	2.05573	up	275440
Fmo5	P97872	K115	0.203074	-1.38901	down	-390836
Fmo5	P97872	K480	0.175082	-1.3805	down	-160923
Fmo5	P97872	K299	0.308186	-1.29419	down	-82184.8
Fmo5	P97872	K253	0.136332	-1.25777	down	-68013.4
Fmo5	P97872	K394	0.0370273	2.7728	up	256984
Fmo5	P97872	C468	0.0195914	4.55236	up	23937304
Fmo5	P97872	K186	0.23571	26.8332	up	461047
Fmo5	P97872	K273	0.00289796	22446.3	up	205998
Fn3k	Q9ER35	C130	0.0197852	2.74591	up	1671568
Fn3krp	Q8K274	C24	0.344681	1.24232	up	148818
Ftcd	Q91XD4	K511	0.00618565	-7724.68	down	-77899
Ftcd	Q91XD4	C91	0.0314556	3.42396	up	9530241
Ftcd	Q91XD4	C438	0.0197852	3.44697	up	179744544
Ftcd	Q91XD4	C419	0.0304684	4.19614	up	3.3228e+06
Ftcd	Q91XD4	C33	0.0129547	8.52207	up	15620268
Ftcd	Q91XD4	C286	0.176794	38.397	up	1.91674e+06
Ftsj3	Q9DBE9	K233	0.00298145	1.93541	up	126509
Fyb1	O35601	K712	0.451256	1.09236	up	49272.6
Fyb1	O35601	K716	0.451256	1.09236	up	49272.6
Fyb1	O35601	K719	0.451256	1.09236	up	49272.6
Fyb1	O35601	K720	0.451256	1.09236	up	49272.6
Gabrg2	P22723	K368	0.214618	29.524	up	480374
Gabrg3	P22723	K370	0.214618	29.524	up	480374
Gabrg4	P22723	K371	0.214618	29.524	up	480374
Gak	Q99KY4	C145	0.0197852	-2.50899	down	-3.15533e+06
Gale	Q8R059	K255	0.428416	-1.17968	down	-7693.28
Galk1	Q9R0N0	K301	0.114653	-1.38953	down	-43265.9
Galk1	Q9R0N0	C243	0.100335	102.418	up	4.51454e+06
Gapdh	P16858	K59	0.2418	-26.058	down	-551527
Gapdh	P16858	K213	0.749597	-2.64504	down	-103004
Gapdh	P16858	K261	0.00426626	-1.44277	down	-62691.5
Gapdh	P16858	K249	0.0323902	1.33508	up	260072
Gapdh	P16858	K192	0.0261875	1.78265	up	6175383
Gapdh	P16858	C150	0.0195914	2.83722	up	1824106110
Gapdh	P16858	C154	0.0170284	5.19564	up	626972540
Gapdh	P16858	K217	0.513519	6.44139	up	199049
Gapdh	P16858	C245	0.0165639	9.3783	up	385392832
Gapdh	P16858	C22	0.239802	19.285	up	562576
Gars1	Q9CZD3	K214	0.00209619	1.85609	up	41556.9
Gars1	Q9CZD3	K209	0.00105319	2.53379	up	252599
Gars1	Q9CZD3	K119	0.228371	22.6197	up	226477
Gart	Q64737	C646	0.0916162	1.91509	up	1.50169e+06
Gart	Q64737	C41	0.0304684	2.36162	up	5.96452e+06
Gas2	P11862	C69	0.19256	1.61018	up	1.61006e+06
Gas2	P11862	K237	0.0249638	2.49235	up	33204.9
Gatd3	Q9D172	K149	0.00210924	5.64733	up	710899
Gatd3	Q9D172	K231	0.00315509	5843.58	up	526955
Gatd3	Q9D172	K221	0.00217678	11685.7	up	81389.1
Gbe1	Q9D6Y9	K645	0.000919395	-2.54368	down	-453010
Gbe1	Q9D6Y9	C81	0.0331548	2.88406	up	6751058
Gbp1	Q01514	K372	0.0126101	1.99898	up	575585
Gbp2	Q9Z0E6	C281	0.886025	-1.03764	down	-72122.8
Gcat	O88986	C26	0.142973	1.84317	up	8746385
Gcat	O88986	K42	0.0323462	1.96433	up	335933
Gcat	O88986	K365	0.000403446	2.29691	up	1.49201e+06
Gcat	O88986	K184	0.00143583	10.6081	up	2914139
Gcdh	Q60759	K371	0.0036221	1.63539	up	2177451
Gcdh	Q60759	K253	0.0171311	1.68619	up	138243
Gcdh	Q60759	K240	0.000314434	3.60189	up	10807017
Gcdh	Q60759	K361	0.00192822	3.85255	up	428830
Gchfr	P99025	K59	0.00823105	1.60654	up	242438
Gchfr	P99025	C62	0.0425603	2.6947	up	9365696
Gck	P52792	K458	0.00954624	-2608.59	down	-24021.9
Gck	P52792	C457	0.0258793	2.61976	up	13448102
Gckr	Q91X44	K43	0.308612	-11.1844	down	-55146.5
Gckr	Q91X44	C523	0.0173602	3.16146	up	15263029
Gckr	Q91X44	C562	0.019348	3.23339	up	6594059
Gclc	P97494	C501	0.68835	1.17536	up	159764
Gclc	P97494	K318	0.00165761	1.64166	up	152781
Gclc	P97494	C152	0.0165639	3.0344	up	5811597
Gclc	P97494	C553	0.0195914	3.11773	up	2.07937e+06
Gclm	O09172	K90	0.410937	-1.10677	down	-15764.1
Gclm	O09172	K255	0.00128906	1.5179	up	49614.6
Gcn1	E9PVA8	C1235	0.08961	1.67838	up	4.11768e+06
Gcn1	E9PVA8	C1595	0.0541113	1.92292	up	3.03457e+06
Gcn1	E9PVA8	C329	0.159097	2.26489	up	921444
Gcn1	E9PVA8	C2015	0.0252547	2.27715	up	1.75753e+06
Gcn1	E9PVA8	C932	0.0307693	2.49072	up	4540758
Gcn1	E9PVA8	C2563	0.136945	2.51541	up	1.59063e+06
Gcsh	Q91WK5	K93	0.00160787	2.93719	up	247018
Gdi2	Q61598	K293	0.736197	-1.06682	down	-22799.3
Gdi2	Q61598	C203	0.0170284	4.12746	up	6956521
Gfm2	Q8R2Q4	C611	0.0309766	2.67616	up	3.27905e+06
Gfus	P23591	C116	0.617402	1.13934	up	1993638
Ghdc	Q99J23	C508	0.127097	1.63877	up	1.93084e+06
Gimap4	Q99JY3	C61	0.503857	1.21008	up	1036977
Gimap4	Q99JY3	K63	0.0311096	852.312	up	49740.7
Gk	Q64516	K353	0.37646	-1.12247	down	-82083.1
Gk	Q64516	C262	0.0697105	2.07998	up	3.14743e+06
Gk	Q64516	C387	0.0667734	2.8837	up	8.1589e+06
gl	P28571	K631	0.130947	1.64982	up	306202
Gldc	Q91W43	K519	0.00860803	1.90361	up	20268978
Gldc	Q91W43	K669	0.0990211	361.636	up	625571
Glg1	Q61543	K1051	0.153541	58.2243	up	1103520
Glo1	Q9CPU0	K88	0.00310866	2.37766	up	215431
Glo1	Q9CPU0	K148	6.97158e-05	4.05282	up	346978
Glod4	Q9CPV4	K170	0.000708568	2.5886	up	447700
Glrx5	Q80Y14	K49	0.00113065	2.78591	up	286540
Glrx5	Q80Y14	C63	0.0264991	3.2706	up	11095142
Glrx5	Q80Y14	K147	0.00051713	3.27719	up	435425
Gls2	Q571F8	K114	0.617642	1.09678	up	43466.5
Gls2	Q571F8	K244	0.22544	1.27468	up	62065.2
Gls2	Q571F8	K329	0.211244	17.7525	up	56524.2
Glud1	P26443	K545	0.213481	1.35948	up	1211795
Glud1	P26443	K187	0.00689086	1.45992	up	1210816
Glud1	P26443	K503	0.109852	1.79162	up	932934
Glud1	P26443	K390	0.000275858	2.18872	up	16630235
Glud1	P26443	K90	0.000103583	2.70056	up	690218880
Glud1	P26443	C376	0.0197852	3.48822	up	2.04878e+06
Glud1	P26443	C172	0.0208715	3.73107	up	11657563
Glud1	P26443	K211	7.61714e-05	3.75736	up	1.25208e+06
Glud1	P26443	K457	0.000104705	4.00732	up	182155600
Glud1	P26443	C327	0.0195914	4.45123	up	11193262
Glud1	P26443	K527	0.000867332	6.49785	up	33624724
Glud1	P26443	K84	0.00321188	6.67446	up	9677037
Glud1	P26443	K200	0.00160843	9.74438	up	1.6639e+06
Glud1	P26443	C254	0.162876	43.7946	up	2.15325e+06
Glud1	P26443	K191	0.0817745	253.887	up	172600
Glud1	P26443	K415	0.0550295	483.41	up	234165
Glud1	P26443	K352	0.0215574	2219.96	up	141662
Glud1	P26443	K183	0.0140639	4421.72	up	283794
Glul	P15105	C346	0.314005	1.85351	up	2.06596e+06
Glul	P15105	K276	0.0102075	2.9866	up	272006
Glul	P15105	C49	0.0170284	3.22662	up	10456012
Glul	P15105	C269	0.0170284	3.47069	up	182503584
Glul	P15105	C99	0.0346334	3.99963	up	2.23735e+06
Glul	P15105	C359	0.0197852	6.38691	up	5.41052e+06
Glyat	Q91XE0	K159	0.0133312	1.47306	up	239382
Glyat	Q91XE0	K167	0.00731567	3.14769	up	2.02846e+06
Glyat	Q91XE0	K141	0.00251687	8.65442	up	2.31731e+06
Glyat	Q91XE0	K267	0.0021322	12.3049	up	4615485
Glyctk	Q8QZY2	K285	0.411605	-8.48372	down	-101616
Glyctk	Q8QZY2	K200	0.000572855	5.21259	up	1.74959e+06
Glyctk	Q8QZY2	K131	0.254261	32.7579	up	1.93968e+06
Glyctk	Q8QZY2	C403	0.166831	69.5448	up	14757791
Gm4952	Q5FW57	K41	0.0298564	1740.69	up	1140977
Gm4952	Q5FW57	K80	0.0157871	12701.9	up	1.45074e+06
Gmps	Q3THK7	C456	0.109935	1.69965	up	5505268
Gnb2	P62880	C25	0.161058	1.63805	up	1.05501e+06
Gnmt	Q9QXF8	K93	0.133852	1.23164	up	45681.6
Gnmt	Q9QXF8	K238	0.00582266	1.44365	up	6970510
Gnmt	Q9QXF8	K196	0.00182185	1.6786	up	613752
Gnmt	Q9QXF8	C147	0.0170284	3.3945	up	9661097
Gnmt	Q9QXF8	C247	0.0195914	4.24596	up	34681544
Gnmt	Q9QXF8	C186	0.0194917	4.44918	up	123023440
Gnpat	P98192	K641	0.0261875	-1.43538	down	-76511.2
Gnpnat1	Q9JK38	K115	0.161337	-1.1695	down	-32042.5
Gorasp2	Q99JX3	C434	0.461084	1.53729	up	1.17569e+06
Got1	P05201	K290	0.327228	1.23729	up	282782
Got2	P05202	K73	0.289138	-28.6518	down	-29513.1
Got2	P05202	K362	0.000558624	2.11072	up	141298304
Got2	P05202	K404	0.000226862	2.65849	up	18670948
Got2	P05202	K234	0.000314763	2.74114	up	188171502
Got2	P05202	K363	0.000539394	3.0167	up	1.02087e+06
Got2	P05202	C295	0.026773	3.30663	up	4.80826e+06
Got2	P05202	K150	0.000226862	3.48974	up	342095488
Got2	P05202	C187	0.0307693	3.58539	up	4493544
Got2	P05202	K122	0.00534395	4.72931	up	326634
Got2	P05202	K235	9.11035e-05	6.40022	up	4132892
Got2	P05202	K296	0.00323894	10.0883	up	3048077
Got2	P05202	K309	0.309612	12.581	up	85749.6
Got2	P05202	K58	0.00231544	31770.6	up	279516
Got2	P05202	K59	0.00231544	31770.6	up	279516
Got2	P05202	K82	2.02252e-13	68226.8	up	68225.8
Got2	P05202	K90	2.02252e-13	68226.8	up	68225.8
Gpam	Q61586	K783	0.606912	1.13859	up	240735
Gpam	Q61586	K786	0.176963	26.2438	up	127704
Gpcpd1	Q8C0L9	K65	0.151738	-1.62444	down	-46604.9
Gpd1	P13707	K106	0.131771	-1.2055	down	-20844.5
Gpd1	P13707	C168	0.319961	1.33884	up	1108975
Gpd1	P13707	C162	0.123273	101.738	up	10223367
Gphn	Q8BUV3	C284	0.053159	2.00084	up	3.42809e+06
Gphn	Q8BUV3	C452	0.0556986	3.41413	up	6955217
Gpi	P06745	K366	8.87083e-10	-204922	down	-204921
Gpi	P06745	K25	0.153966	-1.19993	down	-68437.7
Gpi	P06745	K252	0.139246	1.37584	up	454237
Gps1	Q99LD4	K124	0.0482027	-1231.02	down	-150480
Gps1	Q99LD4	K228	0.00180069	9.18553	up	3.9179e+06
Gpt	Q8QZR5	K476	0.0167747	1.76525	up	512688
Gpt	Q8QZR5	C254	0.0645052	1.89878	up	2.38883e+06
Gpt	Q8QZR5	C29	0.0167185	4.49786	up	57818200
Gpt2	Q8BGT5	K502	0.00279366	3.80406	up	404232
Gpt2	Q8BGT5	K414	0.00359664	4.45527	up	1.71945e+06
Gpt2	Q8BGT5	K405	0.065977	354.998	up	234471
Gpt2	Q8BGT5	K509	0.00593776	11228.6	up	442638
Gpt2	Q8BGT5	K504	0.00301495	22455	up	209616
Gpx1	P11352	K62	0.000128993	3.46168	up	27191470
Gpx1	P11352	K119	0.0892896	71.826	up	284039
Grb2	Q60631	K117	0.0792286	2.63254	up	120566
Grb2	Q60631	K124	0.0792286	2.63254	up	120566
Grhpr	Q91Z53	K233	0.000500352	2.46512	up	2017343
Grhpr	Q91Z53	K327	0.000215418	3.0621	up	862266
Grik2	P39087	K379	0.0656613	1.7176	up	154599
Grpel1	Q99LP6	K64	0.00227443	2.8333	up	740734
Grpel1	Q99LP6	K58	0.00142847	7.59082	up	1.18679e+06
Grpel1	Q99LP6	K77	0.208894	31.0117	up	506996
Gsdmd	Q9D8T2	C77	0.123708	1.74859	up	2.58625e+06
Gspt1	Q8R050	K630	0.143467	-1.1892	down	-29472.6
Gsr	P47791	K379	0.00800099	1.91977	up	79860.8
Gsr	P47791	C80	0.0129547	4.16956	up	20134848
Gss	P51855	K178	0.00587109	-1.74037	down	-79019
Gss	P51855	K138	0.0310445	1032.74	up	67210.1
Gsta3	P30115	K195	0.00813177	-1.51267	down	-13367604
Gsta3	P30115	K123	0.704025	-1.05891	down	-330394
Gsta3	P30115	K84	0.896318	-1.01804	down	-32587
Gsta3	P30115	K141	0.89226	1.02476	up	328020
Gsta3	P30115	K138	0.0138881	5.31709	up	2.11918e+06
Gsta4	P24472	K195	0.00911997	-1.48429	down	-1.1854e+06
Gsta4	P24472	K43	0.267463	1.22299	up	24664.2
Gsta4	P24472	K117	0.0035045	8181.04	up	64525
Gstk1	Q9DCM2	K167	0.262115	-15.4093	down	-94582.9
Gstk1	Q9DCM2	K165	0.00461405	1.43348	up	1.40519e+06
Gstk1	Q9DCM2	K158	0.0583785	2.26763	up	107113
Gstk1	Q9DCM2	C176	0.0306482	3.01535	up	39823424
Gstk1	Q9DCM2	K93	0.000605706	3.6587	up	26845692
Gstm1	P10649	K199	0.171413	-1.12808	down	-408907
Gstm1	P10649	K136	0.367306	1.35065	up	167672
Gstm1	P10649	K129	0.10255	1.5895	up	19026082
Gstm1	P10649	K50	0.0177903	2.78652	up	674956
Gstm1	P10649	K31	0.00648391	6.84993	up	1.46436e+06
Gstm1	P10649	C174	0.0181245	7.04492	up	29339962
Gstm3	P19639	K129	0.0173743	2.98839	up	1546868
Gstm4	Q8R5I6	K94	0.00445733	9592.87	up	87810.3
Gstm6	O35660	K50	0.0795528	102.123	up	650552
Gsto1	O09131	K151	0.0724159	1.26831	up	58005.8
Gsto1	O09131	K43	0.0224153	1.55793	up	144308
Gstp1	P19157	C48	0.0165639	7.00589	up	187611376
Gstt1	Q64471	K22	0.328656	1.13411	up	362353
Gstt1	Q64471	K216	0.247034	1.18447	up	239510
Gstt1	Q64471	C220	0.0285782	3.17098	up	24071252
Gstt2	Q61133	K22	0.00113991	1.84026	up	1.6631e+06
Gstt2	Q61133	C50	0.0129547	4.66577	up	105142480
Gstt3	Q99L20	C238	0.073184	1.94123	up	85049728
Gstz1	Q9WVL0	C165	0.0197852	5.38156	up	12789928
Guk1	Q64520	K147	0.00551815	3.10191	up	521755
Gulo	P58710	K80	0.00618858	1.4966	up	579862
Gulo	P58710	C300	0.174003	1.9017	up	18694634
Gulo	P58710	K409	0.0276678	2.28535	up	143950
Gulo	P58710	K211	0.0036148	3.55546	up	430131
Gulo	P58710	C354	0.181731	49.3167	up	5965971
Gys2	Q8VCB3	C45	0.0264029	2.64339	up	34408152
H1f2	P15864	K106	0.799095	1.02773	up	32451.4
H1f2	P15864	K63	0.195239	1.26889	up	301660
H1f2	P15864	K140	0.0201538	1.63228	up	501308
H2ac20	Q64523	K96	0.0442697	1.96071	up	454674
H2ac25	Q8BFU2	K96	0.0529565	2.4097	up	167915
H2az1	P0C0S6	K8	0.0238523	1.3019	up	305438
H2az1	P0C0S6	K12	0.0238523	1.3019	up	305438
H2az1	P0C0S6	K14	0.0238523	1.3019	up	305438
H2az2	Q3THW5	K8	0.177281	1.11217	up	14747.7
H2az2	Q3THW5	K12	0.177281	1.11217	up	14747.7
H2az2	Q3THW5	K14	0.177281	1.11217	up	14747.7
H2bc14	P10854	K24	0.0434237	-2.16652	down	-876255
H2bc14	P10854	K21	0.0338949	-1.80088	down	-2.12669e+07
H2bc14	P10854	K17	0.0206743	-1.66695	down	-2.65701e+07
H2bc14	P10854	K13	0.000843844	-1.50373	down	-98388848
H2bc14	P10854	K16	0.00136758	-1.44929	down	-66685186
H2bc18	Q64525	K13	0.0771636	-1.30987	down	-5.62508e+06
H2bc18	Q64525	K16	0.2353	-1.23944	down	-4.22451e+06
H2bc18	Q64525	K17	0.2353	-1.23944	down	-4.22451e+06
H2bc18	Q64525	K12	0.0303514	-1.20649	down	-950949
H2bc18	Q64525	K21	0.480163	1.41856	up	-244271
H2bc18	Q64525	K24	0.529954	6.38005	up	300046
H2bc3	Q64475	K16	0.470083	-2.87987	down	-861484
H2bc3	Q64475	K17	0.487839	-2.87674	down	-301769
H2bc3	Q64475	K117	0.0136156	-1.77638	down	-116440
H2bc3	Q64475	K121	0.130937	-1.33394	down	-3849126
H2bc3	Q64475	K21	0.614466	-1.09254	down	-72552.1
H2bc3	Q64475	K13	0.520328	-0.547762	down	-1.20415e+06
H2bc3	Q64475	K12	0.377625	-0.00443205	down	-1.60485e+06
H2bc9	Q64478	K21	0.380714	1.17096	up	230839
H2bc9	Q64478	K12	0.200154	1.23005	up	90190.3
H2bc9	Q64478	K16	0.293446	1.49301	up	394947
H2bc9	Q64478	K17	0.293446	1.49301	up	394947
H2bc9	Q64478	K13	0.151604	1.64354	up	525672
H2-K1	P14428	C317	0.0402838	2.04778	up	11389646
H3-3a	P84244	K10	0.533385	-1.52957	down	-716860
H3-3a	P84244	K15	0.757122	-1.26678	down	-358517
H3-3a	P84244	K19	0.965901	1.0051	up	555672
H3-3a	P84244	K24	0.661686	1.0778	up	4070594
H3-3a	P84244	K80	0.0177903	3.85766	up	7492160
H4c1	P62806	K9	0.256545	0.147777	up	4.50112e+07
H4c1	P62806	K17	0.481265	0.213337	up	46591393
H4c1	P62806	K6	0.481265	0.213337	up	46591393
H4c1	P62806	K13	0.0459416	0.704399	up	144953432
H4c1	P62806	K78	0.922871	1.01309	up	64943.5
Haao	Q78JT3	C23	0.0198113	3.15773	up	279206080
Haao	Q78JT3	C245	0.0600503	3.69189	up	10030914
Hacd3	Q8K2C9	K146	0.00191225	1.86218	up	325310
Hacl1	Q9QXE0	K368	0.461488	-6.25765	down	-50032.5
Hacl1	Q9QXE0	C415	0.0167185	6.48761	up	36516928
Hacl1	Q9QXE0	K217	0.12567	138	up	126636
Hadh	Q61425	K206	0.000872394	1.88738	up	630043
Hadh	Q61425	K185	0.000559173	2.65369	up	40869780
Hadh	Q61425	K75	0.000998183	3.24524	up	36694408
Hadh	Q61425	K312	0.00149863	3.59168	up	636185
Hadh	Q61425	K80	0.000299224	10.0112	up	2866893
Hadh	Q61425	K202	0.0311096	688.617	up	34129.2
Hadh	Q61425	K81	0.00929048	180378	up	1.36147e+06
Hadh	Q61425	K87	9.37208e-09	541123	up	541122
Hadha	Q8BMS1	K60	0.0888862	-1.3192	down	-134614
Hadha	Q8BMS1	C349	0.561762	-1.23113	down	-5413360
Hadha	Q8BMS1	K284	0.332303	1.30742	up	62716.3
Hadha	Q8BMS1	K289	0.13671	1.40193	up	2.72589e+06
Hadha	Q8BMS1	K386	0.00231559	1.58476	up	881970
Hadha	Q8BMS1	K353	0.0010929	1.84625	up	15412288
Hadha	Q8BMS1	K129	0.00643116	1.84949	up	10574404
Hadha	Q8BMS1	K390	0.00203646	5.38006	up	504800
Hadha	Q8BMS1	C470	0.0211109	5.55756	up	22446076
Hadha	Q8BMS1	K413	0.000604797	8.52819	up	1.86719e+06
Hadha	Q8BMS1	K350	0.00471019	10.8551	up	1.86552e+06
Hadha	Q8BMS1	K728	0.00164472	12.4923	up	3.17536e+06
Hadha	Q8BMS1	K516	0.00289796	22.5812	up	794133
Hadha	Q8BMS1	K411	0.000302258	475617	up	1.21793e+06
Hadha	Q8BMS1	K406	0.000635223	713421	up	1.57081e+07
Hadhb	Q99JY0	K333	0.000374303	2.00071	up	3.22342e+06
Hadhb	Q99JY0	K189	0.000263803	3.13775	up	6.24111e+06
Hadhb	Q99JY0	K278	0.00133375	11.9935	up	6689973
Hadhb	Q99JY0	K202	0.000658452	12.084	up	8627246
Hagh	Q99KB8	K279	0.00226929	3.22824	up	203905
Hagh	Q99KB8	K123	0.000534415	3.7694	up	349986
Hal	P35492	K144	0.404196	-1.10272	down	-122031
Hal	P35492	K158	0.100666	569.927	up	1.84498e+06
Hand2	Q61039	K183	0.000771366	2.59865	up	285862
Hand2	Q61039	K190	0.000771366	2.59865	up	285862
Hao1	Q9WU19	K357	0.239339	-1.26957	down	-38412.4
Hars1	Q61035	K443	0.114955	-1.24344	down	-67627.5
Hars1	Q61035	K57	0.558054	-1.10334	down	-20966.6
Hars2	Q99KK9	K51	0.147747	39.8282	up	279753
Hars2	Q99KK9	K443	0.0247737	1845	up	133143
Hba	P01942	K12	0.471242	-1.13827	down	-34666.6
Hba	P01942	K100	0.0250604	1931.86	up	140542
Hbb-b1	P02088	C94	0.0194917	3.28236	up	204228608
Hbb-b1	P02088	K96	0.0732399	381.255	up	301172
Hdhd2	Q3UGR5	K50	0.000347494	2.52399	up	358370
Hdlbp	Q8VDJ3	K494	0.299075	-1.17094	down	-25363.4
Hdlbp	Q8VDJ3	C53	0.0464825	2.30405	up	15871160
Hectd1	Q69ZR2	K2374	0.000749972	3.65383	up	1.32429e+06
Hectd2	Q8CDU6	K114	3.26386e-05	5.18128	up	5.61403e+06
Helz2	E9QAM5	C1331	0.350466	1.34496	up	586685
Hgd	O09173	K252	0.0474732	-1.26522	down	-73556.3
Hgd	O09173	C377	0.0195914	2.61948	up	57896772
Hgd	O09173	C418	0.0354885	2.99502	up	16681426
Hgd	O09173	C51	0.0690624	3.47462	up	11147068
Hgd	O09173	C35	0.0182132	5.54158	up	12219478
Hibadh	Q99L13	K241	0.00113199	8.10304	up	5124152
Hibadh	Q99L13	K94	0.00331245	24.3528	up	14379946
Hibadh	Q99L13	K78	0.0419212	1646.55	up	2.00781e+06
Hibadh	Q99L13	K148	0.0130473	13326.7	up	1.34003e+06
Hibch	Q8QZS1	K300	0.0421314	1.46618	up	285344
Hibch	Q8QZS1	K352	0.000403446	2.29168	up	14158055
Hibch	Q8QZS1	K256	0.00138595	4.05143	up	549374
Hibch	Q8QZS1	K220	0.00175701	12.0586	up	2.73007e+06
Hibch	Q8QZS1	K296	0.0179225	3348.27	up	221865
Hint1	P70349	K91	0.67153	-1.0507	down	-20699.8
Hint2	Q9D0S9	K128	0.0266875	3169.27	up	342770
Hmga1	P17095	K15	0.345307	14.6628	up	448534
Hmgb1	P63158	K157	0.000266569	2.8125	up	283091
Hmgcl	P38060	C174	0.0194917	2.96466	up	23601850
Hmgcl	P38060	C141	0.0170284	5.27707	up	20666336
Hmgcl	P38060	C307	0.0195914	6.45586	up	3.97511e+06
Hmgcl	P38060	K48	0.00272043	9.23799	up	337578720
Hmgcl	P38060	K184	1.32921e-10	209974	up	209973
Hmgcl	P38060	K190	1.32921e-10	209974	up	209973
Hmgcs1	Q8JZK9	K409	0.402153	-7.68197	down	-50012.7
Hmgcs1	Q8JZK9	K273	0.893813	1.01797	up	12365.4
Hmgcs1	Q8JZK9	C12	0.0711707	1.8662	up	4692947
Hmgcs1	Q8JZK9	C406	0.0197852	2.78223	up	3.91372e+06
Hmgcs2	P54869	K367	0.500514	1.12051	up	247017
Hmgcs2	P54869	K427	0.0451828	1.39718	up	113186
Hmgcs2	P54869	K437	0.0762764	1.6795	up	109871
Hmgcs2	P54869	K310	0.00394481	2.601	up	679515780
Hmgcs2	P54869	K447	0.00113678	3.58061	up	7.97756e+06
Hmgcs2	P54869	K342	0.00377049	3.58883	up	3.87129e+06
Hmgcs2	P54869	C261	0.024106	4.88386	up	140858464
Hmgcs2	P54869	K118	0.00262169	4.965	up	2.47476e+06
Hmgcs2	P54869	K358	0.00120057	13.4599	up	18277054
Hmgcs2	P54869	K83	0.00355789	21.3124	up	2.92022e+06
Hmgcs2	P54869	K354	0.000201886	322279	up	1.53799e+08
Hmgcs2	P54869	K350	0.000562838	322280	up	783852
Hmgn1	P18608	K26	0.366076	-1.11692	down	-42290.1
Hmox2	O70252	C281	0.0525859	1.67799	up	4259356
Hnmt	Q91VF2	C82	0.0195914	3.3345	up	9954335
Hnrnpa1	P49312	K298	0.124743	53.4455	up	372608
Hnrnpa2b1	O88569	K112	0.000587691	1.82578	up	298548
Hnrnpa3	Q8BG05	K199	0.152611	1.26476	up	25078.9
Hnrnpa3	Q8BG05	K148	0.00159623	2.35725	up	96130.9
Hnrnpa3	Q8BG05	C64	0.0197852	2.88136	up	2.93935e+06
Hnrnpl	Q8R081	K266	0.234684	-21.1264	down	-181335
Hnrnpl	Q8R081	C469	0.0579067	4.05262	up	7.23074e+06
Hnrnpm	Q9D0E1	K238	0.0111228	1.8175	up	143971
Hnrnpu	Q8VEK3	K319	0.896274	-1.01338	down	-2664.03
Hnrnpu	Q8VEK3	K611	0.00126398	1.72258	up	197464
Hnrnpu	Q8VEK3	C583	0.0170284	3.97985	up	9794327
Hnrnpu	Q8VEK3	C538	0.160277	39.0469	up	1234562
Hnrnpul2	Q00PI9	C306	0.0211419	2.5585	up	9376175
Hnrnpul2	Q00PI9	C57	0.0223579	3.00945	up	1.92881e+06
Hnrnpul2	Q00PI9	C516	0.0214469	3.60825	up	4.12131e+06
Hoga1	Q9DCU9	K205	0.00063014	2.00812	up	1.43299e+06
Hpd	P49429	K307	0.614328	1.10884	up	19722.2
Hpd	P49429	K63	0.294964	1.14213	up	775199
Hpd	P49429	K127	0.0110953	2.75793	up	142051
Hpgd	Q8VCC1	C182	0.0273227	4.01898	up	22228032
Hprt1	P00493	C106	0.173674	1.68938	up	2.23005e+06
Hsd11b1	P50172	K73	0.135149	1.42521	up	381379
Hsd11b1	P50172	C241	0.165332	1.85591	up	3818084
Hsd17b10	O08756	C58	0.0243507	2.93282	up	10810920
Hsd17b11	Q9EQ06	K282	0.625283	-3.68885	down	-53142.4
Hsd17b11	Q9EQ06	K106	0.431689	1.19155	up	13288.4
Hsd17b11	Q9EQ06	K79	0.160935	1.4295	up	327005
Hsd17b11	Q9EQ06	C217	0.086359	2.50253	up	1.55065e+06
Hsd17b12	O70503	K97	0.0445357	1.29806	up	141823
Hsd17b12	O70503	K72	0.0165919	1.54897	up	242941
Hsd17b12	O70503	K86	0.000771366	2.19907	up	313051
Hsd17b12	O70503	K299	0.00288898	5.2164	up	455954
Hsd17b13	Q8VCR2	K79	0.1465	1.44162	up	566149
Hsd17b13	Q8VCR2	K58	0.00188324	2.20502	up	2.19609e+06
Hsd17b13	Q8VCR2	K108	0.000704368	3.26379	up	563555
Hsd17b13	Q8VCR2	C215	0.0216142	4.87614	up	18438132
Hsd17b13	Q8VCR2	C217	0.0216142	4.87614	up	18438132
Hsd17b13	Q8VCR2	K254	0.0673488	337.662	up	206224
Hsd17b13	Q8VCR2	K70	0.0229187	2233.1	up	164734
Hsd17b2	P51658	K156	0.459621	-7.04299	down	-98034.1
Hsd17b4	P51660	C189	0.163789	1.61993	up	456357
Hsd17b4	P51660	K57	0.0110977	2.72041	up	2007427
Hsd17b4	P51660	K706	0.00696658	3.02855	up	288877
Hsd17b4	P51660	K81	0.00513279	8.43427	up	711537
Hsd3b3	P26150	K37	0.0355531	1.59854	up	50645.5
Hsd3b3	P26150	C183	0.0197852	3.25379	up	19673846
Hsd3b5	Q61694	C195	0.33959	1.45073	up	7167059
Hsd3b5	Q61694	C68	0.0626085	2.36381	up	27661334
Hsd3b5	Q61694	K207	0.00093392	3.22577	up	62889.5
Hsd3b5	Q61694	K175	0.00016745	6.1071	up	228633
Hsd3b5	Q61694	K164	3.53819e-05	6.20357	up	242907
Hsd3b5	Q61694	K70	0.000130167	7.25507	up	4.16866e+06
Hsd3b7	Q9EQC1	C161	0.017598	4.28401	up	7819678
Hsdl2	Q2TPA8	K87	0.0145864	3.13322	up	1191468
Hsdl2	Q2TPA8	K141	0.000369887	3.14963	up	2.29835e+06
Hsp90aa1	P07901	K632	0.275368	-1.19884	down	-18694.4
Hsp90aa1	P07901	K586	0.897964	-1.02027	down	-7555.56
Hsp90ab1	P11499	K559	0.153385	-149.011	down	-271581
Hsp90ab1	P11499	K458	0.44079	-1.10828	down	-913960
Hsp90ab1	P11499	K399	0.655901	-1.0655	down	-44213.1
Hsp90ab1	P11499	K577	0.994384	1.00105	up	285.219
Hsp90ab1	P11499	K354	0.510358	1.09526	up	81211.8
Hsp90ab1	P11499	K565	0.233675	1.15525	up	114675
Hsp90ab1	P11499	K275	0.092047	57.2698	up	194262
Hsp90b1	P08113	K633	0.176678	-86.7868	down	-106755
Hsp90b1	P08113	K95	0.00568651	3.49686	up	307723
Hsp90b1	P08113	K455	0.171591	76.798	up	70160.8
Hspa4	Q61316	K477	0.00446785	-2.17627	down	-153619
Hspa4	Q61316	K272	0.26154	-1.1707	down	-30858.8
Hspa4	Q61316	K356	0.286503	-1.14111	down	-31904.1
Hspa4	Q61316	C34	0.0304684	2.62569	up	33002528
Hspa5	P20029	K554	0.671176	1.11979	up	16922.6
Hspa5	P20029	K353	0.198873	1.63856	up	85338.7
Hspa5	P20029	K269	0.0471415	2.67285	up	233464
Hspa8	P63017	K108	0.897415	1.01923	up	15610.8
Hspa8	P63017	K319	0.0156107	1.87978	up	868157
Hspa8	P63017	K526	0.0344639	2.00798	up	51921.7
Hspa8	P63017	K601	0.00347231	2.02399	up	1.26719e+06
Hspa8	P63017	K524	0.0174252	2.57746	up	75797.6
Hspa8	P63017	K246	0.00161792	3.26364	up	1.10698e+06
Hspa8	P63017	K509	4.62908e-06	4.64979	up	1.02488e+06
Hspa8	P63017	C603	0.0287832	7.31095	up	5223232
Hspa9	P38647	K345	0.000432524	2.41381	up	8477655
Hspa9	P38647	C317	0.0307693	2.55815	up	32676028
Hspa9	P38647	K135	0.000378769	2.64472	up	13899685
Hspa9	P38647	K360	0.0110854	2.75522	up	409340
Hspa9	P38647	K567	0.00750609	2.93574	up	3.38098e+06
Hspa9	P38647	K143	0.0048915	3.0744	up	5736354
Hspa9	P38647	C608	0.0194917	5.51032	up	3.47853e+06
Hspa9	P38647	K288	0.000325912	5.55858	up	9.97601e+06
Hspa9	P38647	K600	0.00129632	8.20894	up	7218986
Hspa9	P38647	K291	9.11035e-05	8.95832	up	8573750
Hspa9	P38647	K300	0.19933	30.1694	up	339441
Hspa9	P38647	K617	0.000493275	49280.1	up	853894
Hspa9	P38647	K612	1.12516e-11	98556.5	up	98555.5
Hspd1	P63038	K87	0.00478913	1.70365	up	676035
Hspd1	P63038	K31	0.00283912	1.81169	up	1.91601e+06
Hspd1	P63038	K417	0.000699968	1.83981	up	199357
Hspd1	P63038	K91	0.000983287	1.9921	up	247023
Hspd1	P63038	K130	0.000869194	2.09118	up	58076360
Hspd1	P63038	K359	0.00156241	2.12168	up	3.20101e+06
Hspd1	P63038	K202	0.000326585	2.30133	up	10949182
Hspd1	P63038	K469	0.00188324	2.70926	up	6887387
Hspd1	P63038	K82	0.00523716	2.81988	up	138018
Hspd1	P63038	K473	0.00052294	2.86081	up	85622896
Hspd1	P63038	C442	0.0398328	3.39825	up	19312108
Hspd1	P63038	K191	0.00160843	7.52064	up	1209230
Hspd1	P63038	K361	8.57278e-05	7.84025	up	509552
Hspd1	P63038	K364	7.41339e-05	8.86526	up	410791
Hspd1	P63038	K369	6.25399e-05	9.89028	up	312030
Hspd1	P63038	K301	0.00234099	14.9205	up	501103
Hspd1	P63038	K455	0.00327775	19.5571	up	976432
Hspd1	P63038	K233	0.0167747	2709.84	up	147340
Hspe1	Q64433	K99	0.000742543	4.43446	up	15776339
Hspe1	Q64433	K70	0.00143817	6.17568	up	22280256
Hspe1	Q64433	K66	0.000223488	281637	up	1.49421e+07
Hspe1	Q64433	K56	5.5601e-11	563272	up	563271
Hsph1	Q61699	K272	0.144715	-68.8308	down	-33421.2
Hsph1	Q61699	K271	0.694747	1.07949	up	8424.99
Hsph1	Q61699	C34	0.0349505	2.11165	up	2.97707e+06
Htatip2	Q9Z2G9	K158	0.00417045	2.10995	up	291110
Htatip2	Q9Z2G9	C172	0.0197852	2.37963	up	3395161
Iah1	Q9DB29	K148	0.00113991	1.65134	up	371709
Iah1	Q9DB29	C137	0.160277	1.81376	up	73620056
Iars2	Q8BIJ6	K812	0.000438154	2.20806	up	679231
Iars2	Q8BIJ6	K194	0.000301978	2.79632	up	2.85639e+06
Iars2	Q8BIJ6	K787	0.000282285	3.21004	up	347403
Iars2	Q8BIJ6	K781	0.00127988	3.8139	up	508512
Iars2	Q8BIJ6	K775	0.00101754	10.0873	up	1.28445e+06
Iars2	Q8BIJ6	K241	0.023921	2353.4	up	179673
Iba57	Q8CAK1	K330	0.0167029	2.98212	up	128536
Iba57	Q8CAK1	K222	0.00295506	16.4711	up	1.24734e+06
Ide	Q9JHR7	K436	0.0184721	1.25771	up	76632.7
Ide	Q9JHR7	K206	0.00252021	2.41178	up	138311
Ide	Q9JHR7	K656	0.00165761	3.40223	up	286177
Ide	Q9JHR7	K521	0.0193369	1601.94	up	83557
Idh1	O88844	K406	0.00222528	-1.79424	down	-880726
Idh1	O88844	K81	0.00114186	-1.69049	down	-8163929
Idh1	O88844	K65	0.0727684	-1.22388	down	-263818
Idh1	O88844	K115	0.310324	-1.14573	down	-86980.2
Idh1	O88844	K87	0.465353	1.08766	up	49285.8
Idh1	O88844	C269	0.384986	1.34759	up	11195172
Idh1	O88844	K93	0.00539826	2.03509	up	443152
Idh1	O88844	K243	0.0732279	2.23188	up	360042
Idh1	O88844	C379	0.0194917	3.42796	up	170990720
Idh1	O88844	C73	0.0152462	7.45688	up	13350262
Idh2	P54071	C402	0.430274	1.29126	up	666194
Idh2	P54071	K384	0.00369346	1.60601	up	1.96164e+06
Idh2	P54071	C418	0.0608105	2.4497	up	6.69304e+06
Idh2	P54071	K155	0.000862654	3.08584	up	1.70393e+06
Idh2	P54071	C308	0.0287832	3.2226	up	2961361
Idh2	P54071	K256	2.79234e-05	4.899	up	30945072
Idh2	P54071	K193	0.000829677	7.36841	up	739929
Idh2	P54071	K180	0.00134931	11.6139	up	16509553
Idh2	P54071	K48	0.00598202	9678.2	up	6.65685e+06
Idh2	P54071	K45	0.0114578	19349.4	up	1.96881e+06
Idh2	P54071	K280	0.304437	122882	up	611248
Idh2	P54071	K275	0.000111515	122883	up	470890
Idh2	P54071	K133	0.000111515	288209	up	1.21119e+06
Idh2	P54071	K130	1.12516e-11	576414	up	576413
Idh3a	Q9D6R2	K223	0.000287603	2.49928	up	177184
Idh3a	Q9D6R2	K177	0.000105339	2.53537	up	2862533
Idh3a	Q9D6R2	K214	0.00114186	3.04165	up	282154
Idh3a	Q9D6R2	K336	0.00142808	8.56261	up	1.03271e+06
Idi1	P58044	K176	0.0172951	1209.35	up	49365.9
Iigp1	Q9QZ85	C213	0.0112708	5.95557	up	13014057
Ilk	O55222	K426	0.71623	1.0729	up	9093.71
Ilk	O55222	C346	0.0333249	2.39502	up	2717383
Immt	Q8CAQ8	K281	0.0419214	1.36705	up	105911
Immt	Q8CAQ8	K639	0.179052	1.43141	up	149993
Immt	Q8CAQ8	K435	0.0596591	1.57958	up	104807
Immt	Q8CAQ8	C602	0.0198113	3.21263	up	11075860
Immt	Q8CAQ8	K296	0.0115372	3.27224	up	149792
Impa1	O55023	K260	0.436166	1.235	up	13227.2
Ing4	Q8C0D7	K127	0.188879	1.2076	up	86577.6
Ing4	Q8C0D7	K129	0.188879	1.2076	up	86577.6
Inmt	P40936	K128	0.00713952	1.51431	up	78508
Inmt	P40936	K219	0.0145864	3.39344	up	304245
Inmt	P40936	C231	0.0220824	4.17965	up	8020593
Inppl1	Q6P549	C927	0.393701	-1.29935	down	-102914
Ipo5	Q8BKC5	C733	0.0653149	3.01702	up	4.02794e+06
Ipo5	Q8BKC5	C110	0.0252547	4.36432	up	3.08048e+06
Iqgap2	Q3UQ44	K1430	0.667589	-1.06933	down	-6593.24
Iqgap2	Q3UQ44	C628	0.602513	1.40376	up	551238
Iqgap2	Q3UQ44	C575	0.214915	2.01722	up	2249539
Iqgap2	Q3UQ44	C246	0.0192103	3.22797	up	17914394
Ireb2	Q811J3	K530	0.162819	1.17895	up	138380
Isoc2a	P85094	K46	0.000554248	2.18762	up	4263968
Isoc2a	P85094	K182	0.000402664	2.33706	up	32101090
Isoc2a	P85094	K178	0.000448186	2.70765	up	3905133
Isoc2a	P85094	C84	0.016719	4.8055	up	14832229
Itgb6	Q9Z0T9	K88	0.00395906	3.78238	up	3149106
Itgb6	Q9Z0T9	K96	0.00395906	3.78238	up	3149106
Itm2b	O89051	C38	0.0635157	4.01316	up	2.7486e+06
Itpr1	P11881	K100	0.327957	8.73214	up	24931.7
Ivd	Q9JHI5	K149	0.000726853	1.95514	up	4.1186e+06
Ivd	Q9JHI5	K239	0.00058191	2.07351	up	1.4116e+06
Ivd	Q9JHI5	K183	0.000326585	2.6458	up	417333
Ivd	Q9JHI5	K76	0.00192822	11.4481	up	12348964
Ivd	Q9JHI5	K56	0.00185591	15.7613	up	10792535
Jup	Q02257	C457	0.532877	1.28507	up	410026
Kat6a	Q8BZ21	K813	0.00270439	1.92021	up	71011.8
Kat6a	Q8BZ21	K816	0.00270439	1.92021	up	71011.8
Kat6b	Q8BRB7	K856	0.131078	-1.3714	down	-19596.1
Kat6b	Q8BRB7	K860	0.131078	-1.3714	down	-19596.1
Kdsr	Q6GV12	C121	0.0167185	5.10543	up	9922416
Kdsr	Q6GV12	C245	0.00934364	6.96575	up	24051684
Keg1	Q9DCY0	K194	0.002029	2.21747	up	818405
Keg1	Q9DCY0	K124	0.00206551	5.22622	up	1.52685e+06
Khdrbs3	Q9R226	K152	0.89444	1.01493	up	4380.94
Khk	P97328	K148	0.0151387	-1.46841	down	-85881.3
Khk	P97328	K159	0.144674	-1.21903	down	-238925
Khk	P97328	K287	0.875007	-1.02408	down	-6666.72
Khk	P97328	K127	0.951863	-1.00911	down	-15405.5
Khk	P97328	C289	0.0216142	3.51277	up	3.71481e+06
Kmo	Q91WN4	K135	0.143332	-1.17979	down	-444870
Kmt2d	Q6PDK2	K3071	0.00253162	2.0366	up	105936
Krt18	P05784	K103	0.375153	1.14157	up	582412
Krt18	P05784	K240	0.0889865	77.988	up	402071
Krt18	P05784	K255	0.00479829	16131.3	up	173913
Krt8	P11679	K353	0.0456786	-1.47503	down	-83194.6
Krt8	P11679	K164	0.0704212	1.44661	up	40822
Krt8	P11679	K111	0.237056	26.204	up	498390
Krt8	P11679	K136	0.00229439	14987.1	up	111728
Kyat1	Q8BTY1	K413	0.765183	1.03726	up	11686.3
Kyat3	Q71RI9	C113	0.0350085	2.03013	up	9949297
Kyat3	Q71RI9	K204	0.0039797	2.27655	up	435915
Kyat3	Q71RI9	K427	0.000362163	2.79945	up	955580
Kyat3	Q71RI9	K400	0.000262051	3.20625	up	317101
Kyat3	Q71RI9	K117	8.71181e-09	107660	up	107659
Kynu	Q9CXF0	K427	0.493581	-1.24364	down	-57868.8
Kynu	Q9CXF0	K416	0.588929	1.07804	up	9642.8
Kynu	Q9CXF0	C45	0.0195914	3.7844	up	4.1679e+06
L2hgdh	Q91YP0	K174	0.015269	1.61608	up	394432
L2hgdh	Q91YP0	K290	0.00882868	1.90427	up	95666.6
Lactb	Q9EP89	K383	0.0254139	1.32249	up	2214463
Lactb	Q9EP89	K346	0.00330246	2.26537	up	1.01691e+06
Lactb2	Q99KR3	K282	0.877536	-1.0232	down	-25830
Lactb2	Q99KR3	C100	0.0287832	2.38524	up	7.89095e+06
Lactb2	Q99KR3	K102	0.00313913	2.54148	up	928967
Lactb2	Q99KR3	K247	0.0951552	173.654	up	108427
Lancl2	Q9JJK2	K134	0.061912	2.12904	up	80213.8
Lancl2	Q9JJK2	C51	0.0303846	2.8767	up	4362634
Lap3	Q9CPY7	K66	0.00143817	1.91312	up	944447
Lap3	Q9CPY7	C445	0.0195914	3.21038	up	54260952
Lap3	Q9CPY7	K79	0.00146932	3.5505	up	885098
Lap3	Q9CPY7	K221	0.00113991	5.266	up	2521232
Lars2	Q8VDC0	K332	0.00605348	2.31842	up	189572
Lcp1	Q61233	K542	0.0444543	-1.57027	down	-163178
Lcp1	Q61233	C101	0.516024	-1.18072	down	-596312
Lcp1	Q61233	C42	0.113723	1.704	up	1.38336e+06
Lcp1	Q61233	C31	0.0557108	2.19484	up	2225389
Ldah	Q8BVA5	K72	0.0949867	1.44408	up	74510.4
Ldha	P06151	K243	0.671176	-2.87385	down	-16742.9
Ldha	P06151	C84	0.101147	1.85749	up	65808056
Ldha	P06151	C163	0.0197852	4.0522	up	14297358
Ldhd	Q7TNG8	C369	0.0667734	2.09919	up	4.05911e+06
Ldhd	Q7TNG8	C63	0.016719	3.24033	up	5072935
Ldhd	Q7TNG8	C439	0.0200144	3.99847	up	11353474
Letm1	Q9Z2I0	K458	0.00115029	4.18618	up	659985
Letm1	Q9Z2I0	K596	0.156622	42.4147	up	438300
Letmd1	Q924L1	K209	1.92048e-05	2.95231	up	1.44306e+06
Lhpp	Q9D7I5	K59	0.472139	-5.82646	down	-40085.7
Lipt1	Q8VCM4	K131	0.010846	1.82946	up	75109.6
Lman1	Q9D0F3	K454	0.000264535	4.37247	up	933814
Lmna	P48678	K97	0.00317736	-1.70147	down	-112272
Lmna	P48678	K180	0.709709	-1.08919	down	-31501.9
Lmna	P48678	K270	0.84124	-1.03031	down	-44954.1
Lmna	P48678	K265	0.895681	-1.02184	down	-17956.8
Lmna	P48678	K341	0.949852	1.00839	up	3561.28
Lmna	P48678	K114	0.600076	1.07368	up	86785
Lmna	P48678	K260	0.220104	1.28657	up	15620.2
Lmna	P48678	C572	0.0237404	2.94879	up	1.75595e+06
Lmna	P48678	C593	0.0112708	5.11176	up	6482165
Lmna	P48678	C522	0.271216	19.6018	up	1.36105e+06
Lmna	P48678	K108	0.252237	28.8239	up	1064521
Lmnb1	P14733	K135	0.550061	1.10855	up	11279.4
Lmnb1	P14733	K484	0.0100352	2.27645	up	254589
Lmnb1	P14733	K157	0.000117605	4.06845	up	455438
Lmnb2	P21619	K178	0.907899	-1.01779	down	-7307.53
Lmnb2	P21619	K286	0.0156095	1.46034	up	173408
Lmnb2	P21619	K59	0.00302187	1.82102	up	290087
Lonp1	Q8CGK3	K567	0.000325146	2.077	up	797515
Lonp1	Q8CGK3	K707	0.0011061	2.50781	up	844184
Lonp1	Q8CGK3	K356	0.000282285	2.78118	up	1.90501e+06
Lonp1	Q8CGK3	K287	0.00233943	10333.3	up	72147.1
Lonp1	Q8CGK3	K409	7.17627e-12	151806	up	151805
Lonp2	Q9DBN5	C137	0.023717	2.97412	up	7937769
Lonp2	Q9DBN5	C405	0.0314556	3.08588	up	3.70594e+06
Lpgat1	Q91YX5	K164	0.00756357	2.60556	up	434411
Lpin1	Q91ZP3	K161	0.00203646	1.83426	up	140559
Lpp	Q8BFW7	C365	0.907623	1.04301	up	96931.2
Lrpprc	Q6PB66	C929	0.068817	2.06771	up	1.95321e+06
Lrpprc	Q6PB66	K223	0.000448186	2.18669	up	700911
Lrpprc	Q6PB66	K291	0.00152228	2.28836	up	3.69789e+06
Lrpprc	Q6PB66	K1317	0.0036148	2.6406	up	184407
Lrpprc	Q6PB66	C847	0.0243507	3.08856	up	2.15111e+06
Lrpprc	Q6PB66	K867	0.000793939	3.91252	up	1.67327e+06
Lrpprc	Q6PB66	K755	0.00769692	4.58541	up	166085
Lrpprc	Q6PB66	K294	0.247875	21.2098	up	259171
Lrpprc	Q6PB66	K863	0.103909	50.6984	up	180117
Lrpprc	Q6PB66	K965	0.0809397	228.293	up	132434
Lrpprc	Q6PB66	K565	0.0295848	1882.44	up	165869
Lrpprc	Q6PB66	K771	0.0112075	2927.69	up	126916
Lrpprc	Q6PB66	K1056	0.00254921	8724.42	up	59556.6
Lrpprc	Q6PB66	K1036	0.00250593	33239.3	up	306728
Lrrc59	Q922Q8	K149	0.143499	-84.839	down	-55046.1
Lrrc59	Q922Q8	K135	0.557688	1.08039	up	49262.3
Lrrc59	Q922Q8	C48	0.0109865	4.90001	up	9202848
Lsr	Q99KG5	K583	0.00142847	3.24589	up	128127
Lta4h	P24527	K337	0.0154123	1.81219	up	217007
Ltbr	P50284	K253	0.00728498	1.53297	up	929740
Ltf	P08071	K314	0.0696482	-1.62837	down	-1.43399e+06
Lypla1	P97823	K105	0.0932541	73.9123	up	370578
Lyrm4	Q8K215	K88	0.000500352	2.48553	up	417272
Macf1	Q9QXZ0	K6684	0.373	1.13885	up	67878.2
Macrod1	Q922B1	K127	0.00113991	2.87833	up	392478
Macrod1	Q922B1	K151	0.000737364	4.38566	up	345585
Macrod1	Q922B1	K295	0.00147522	4.40786	up	866884
Maip1	Q8BHE8	K180	0.000851862	3.63771	up	712460
[truncated: 1,254 more rows]

## Sheet: Cys Redox Peptides
Gene	Accession #	Site	# of Peptides Rolled Up	Control 1	Control 2	Control 3	Control 4	Control 5	Ethanol 1	Ethanol 2	Ethanol 3	Ethanol 4	Ethanol 5	p ([Ethanol] Vs [Control])	p (Corr) ([Ethanol] Vs [Control])	FC ([Ethanol] Vs [Control])	Abund Diff (Raw)	FC (abs) ([Ethanol] Vs [Control])	Regulation ([Ethanol] Vs [Control])	log2 FC (C13 vs C12)	-log10(p (Corr) ([Ethanol Adjusted] Vs [Control])
Aspg	A0JNU3	C558	1	775625	1.19078e+06	1.01772e+06	2.47549e+06	2.45412e+06	3.53148e+06	2.6252e+06	3.9824e+06	3.40433e+06	3.33242e+06	0.00963131	0.0237404	2.3609	1.92823e+06	2.3609	up	1.23934	1.62451
Ddi2	A2ADY9	C361	1	433949	872036	523258	1.67521e+06	1.76085e+06	1.90988e+06	1.32631e+06	2.9219e+06	3.60791e+06	3.41798e+06	0.0138066	0.0285275	2.74645	1568383	2.74645	up	1.45757	1.54474
Fggy	A2AJL3	C281	1	2.45258e+06	2.68876e+06	1.74923e+06	8.65292e+06	6.2144e+06	1.04663e+07	5.28981e+06	1.17937e+07	9.46733e+06	8.31905e+06	0.0230755	0.0386381	2.41947	5136203	2.41947	up	1.27469	1.41298
Ubr4	A2AN08	C2552	1	714944	1.12377e+06	692001	3.14327e+06	2.38737e+06	5.73935e+06	4.24068e+06	6.72808e+06	5.87677e+06	4.20204e+06	0.00156062	0.016719	3.95627	3.93383e+06	3.95627	up	1.98414	1.77679
Dennd4c	A6H8H2	C115	1	3.33237e+06	3.42089e+06	1.74952e+06	6.50666e+06	4.28129e+06	9.42516e+06	5.61373e+06	7.39996e+06	7.73423e+06	6.5081e+06	0.0206518	0.0355988	2.04164	3.68695e+06	2.04164	up	1.02973	1.44857
Safb	D3YXK2	C225	1	2.39743e+06	1.98343e+06	1.92499e+06	5.68776e+06	4.57595e+06	5.19236e+06	3.12201e+06	5.31032e+06	7.69069e+06	5.47378e+06	0.0856978	0.111873	1.72358	2.16217e+06	1.72358	up	0.785408	0.951273
Safb	D3YXK2	C303	1	4.06582e+06	2.95646e+06	740274	6.23989e+06	2.91341e+06	5.49395e+06	2.62311e+06	5.32576e+06	7.48956e+06	6.02024e+06	0.139543	0.165962	1.84523	2.33752e+06	1.84523	up	0.883804	0.779992
Safb	D3YXK2	C384	1	1.54465e+06	1.73596e+06	1.54524e+06	4.98809e+06	4.10795e+06	4.57333e+06	2.61171e+06	4.63069e+06	3.61183e+06	3.21493e+06	0.199499	0.225521	1.49884	1.21269e+06	1.49884	up	0.583849	0.646814
Gcn1	E9PVA8	C932	1	2.34203e+06	2.43069e+06	1.33844e+06	6.12852e+06	5.61556e+06	8.71711e+06	4.58652e+06	8.84275e+06	8.96382e+06	7.93145e+06	0.0164366	0.0307693	2.49072	4540758	2.49072	up	1.31656	1.51188
Gcn1	E9PVA8	C2015	1	1.1351e+06	1.4456e+06	657798	2.27423e+06	2.01045e+06	4.18811e+06	2.50324e+06	3.12757e+06	3.21648e+06	2.86519e+06	0.0108577	0.0252547	2.27715	1.75753e+06	2.27715	up	1.18723	1.59766
Gcn1	E9PVA8	C1595	1	2.30706e+06	3.45729e+06	1.68056e+06	5.70266e+06	5.02737e+06	6.81149e+06	4.63876e+06	6.5992e+06	7.32625e+06	6.61386e+06	0.035661	0.0541113	1.92292	3.03457e+06	1.92292	up	0.943298	1.26671
Gcn1	E9PVA8	C1235	1	4.56582e+06	6.68831e+06	3.27107e+06	9.25215e+06	8.91516e+06	1.24042e+07	7.80076e+06	9.90011e+06	1.09061e+07	1.05035e+07	0.0661544	0.08961	1.67838	4.11768e+06	1.67838	up	0.74707	1.04764
Gcn1	E9PVA8	C2563	1	1.24438e+06	458394	196726	2.69638e+06	4.21075e+06	2.78719e+06	1.63814e+06	2.2526e+06	3.84637e+06	3.24326e+06	0.109568	0.136945	2.51541	1.59063e+06	2.51541	up	1.33079	0.863454
Gcn1	E9PVA8	C329	1	3.37451e+06	334005	158876	1.13431e+06	1.01e+06	1.91535e+06	956087	2.11238e+06	1.65875e+06	1.90551e+06	0.131221	0.159097	2.26489	921444	2.26489	up	1.17944	0.798339
Acacb	E9Q4Z2	C355	1	2.73683e+06	3.06503e+06	2.4955e+06	9.15429e+06	5.84086e+06	1.68681e+07	9.56457e+06	1.0515e+07	8.60586e+06	1.08758e+07	0.00645559	0.0198113	2.69384	6896995	2.69384	up	1.42966	1.70309
Helz2	E9QAM5	C1331	1	1.26285e+06	1.55369e+06	975731	2.7727e+06	2.68063e+06	2.02406e+06	1.26675e+06	2.98426e+06	2.71814e+06	3.01098e+06	0.322758	0.350466	1.34496	586685	1.34496	up	0.427563	0.455354
Aox3	G3X982	C335	1	2.65589e+06	6.34466e+06	1.72465e+06	1.2829e+07	1.19946e+07	5.70422e+06	1.09539e+07	2.17667e+07	2.62623e+07	2.28437e+07	0.0445108	0.0642934	2.83291	9845550	2.83291	up	1.50228	1.19183
Aox3	G3X982	C173	1	2.44185e+06	3.48951e+06	2.1087e+06	5.01762e+06	4.39614e+06	3.81072e+06	2.45721e+06	5.38496e+06	6.18905e+06	4.25342e+06	0.37968	0.408015	1.27346	904710	1.27346	up	0.348755	0.389324
Aox3	G3X982	C1326	1	2.085e+06	4.40078e+06	1.52246e+06	8.53929e+06	6.47485e+06	3.27054e+06	1.75387e+06	5.50699e+06	7.31745e+06	3.59023e+06	0.971462	0.971462	1.01446	54673	1.01446	up	0.0207138	0.0125743
Dpysl2	O08553	C504	1	2.40018e+06	3.35257e+06	1.43313e+06	6.2581e+06	4.37071e+06	8.33066e+06	6.52116e+06	1.52821e+07	1.29328e+07	7.545e+06	0.0045655	0.0195914	3.03338	6426871	3.03338	up	1.60093	1.70793
Prdx6	O08709	C47	1	4.24389e+06	5.27812e+06	2.51682e+06	1.37799e+07	1.07484e+07	1.96353e+07	8.20331e+06	2.05198e+07	1.74674e+07	1.70057e+07	0.0197821	0.0347393	2.59458	9704732	2.59458	up	1.3755	1.45918
Akap1	O08715	C80	1	2.21291e+06	2.60109e+06	1.15691e+06	4.67638e+06	3.16958e+06	5.01815e+06	3.08391e+06	5.56396e+06	5.00522e+06	4.40832e+06	0.0572289	0.0793574	1.80667	2020978	1.80667	up	0.853333	1.10041
Akap1	O08715	C143	1	1.46236e+06	2.35703e+06	1.02854e+06	4.13751e+06	2.95494e+06	2.87471e+06	2.203e+06	3.95689e+06	3.90467e+06	3.14311e+06	0.205077	0.231268	1.47977	1019582	1.47977	up	0.565376	0.635884
Hsd17b10	O08756	C58	1	3.64523e+06	5.99596e+06	2.30495e+06	1.17837e+07	9.22217e+06	1.59363e+07	8.18499e+06	2.24104e+07	1.91947e+07	2.11712e+07	0.0103282	0.0243507	2.93282	10810920	2.93282	up	1.55229	1.61349
Dctn1	O08788	C1255	1	1.40052e+06	1.21594e+06	598326	1.49254e+06	1.71248e+06	4.30991e+06	2.84442e+06	3.6541e+06	2.94915e+06	2.74613e+06	0.00217115	0.0170284	2.68407	2.03938e+06	2.68407	up	1.42442	1.76883
Atox1	O08997	C41	1	2.58308e+07	4.49728e+07	2.12179e+07	9.40892e+07	6.84911e+07	171290512	1.24728e+08	1.96061e+08	1.55353e+08	1.45621e+08	0.00156996	0.016719	3.59034	113122432	3.59034	up	1.84412	1.77679
Pex5	O09012	C11	1	1.63006e+06	2.43844e+06	1.37201e+06	3.974e+06	3.92104e+06	7.22227e+06	4.96506e+06	7.18241e+06	6.83658e+06	5.70432e+06	0.00417018	0.0194917	2.5973	3883713	2.5973	up	1.37701	1.71015
Sypl1	O09117	C64	1	2.79215e+06	3.25235e+06	1.74261e+06	9.67126e+06	8.36645e+06	1.10446e+07	8.47941e+06	1.81637e+07	1.82764e+07	1.25202e+07	0.00842715	0.0220947	3.13741	8940477	3.13741	up	1.64958	1.65571
Hgd	O09173	C35	2	1.87465e+06	1.79704e+06	732496	8.07535e+06	7.07595e+06	1.63529e+07	7.69697e+06	1.62277e+07	1.87781e+07	1.92119e+07	0.00303554	0.0182132	5.54158	12219478	5.54158	up	2.4703	1.73961
Hgd	O09173	C418	1	4.25948e+06	7.36988e+06	2.99404e+06	2.29228e+07	1.89709e+07	2.78656e+07	1.43877e+07	3.13398e+07	3.03404e+07	2.58374e+07	0.0205079	0.0354885	2.99502	16681426	2.99502	up	1.58257	1.44991
Hgd	O09173	C377	2	3.18173e+07	4.13131e+07	1.68711e+07	5.31234e+07	4.95687e+07	1.42947e+08	8.59861e+07	1.02233e+08	8.38073e+07	6.83893e+07	0.0046376	0.0195914	2.61948	57896772	2.61948	up	1.38928	1.70793
Hgd	O09173	C51	2	2.16591e+06	2.90643e+06	1.19427e+06	2.23344e+07	1.10453e+07	1.58679e+07	5.04766e+06	1.62768e+07	2.91411e+07	2.47236e+07	0.0488454	0.0690624	3.47462	11147068	3.47462	up	1.79686	1.16076
Vps26c	O35075	C221	1	0	519619	73364.4	1.14038e+06	1.16769e+06	1.08349e+06	743939	1.37825e+06	1.64118e+06	1.2644e+06	0.152814	0.178821	33.9967	1.14704e+06	33.9967	up	5.08732	0.747582
Slc27a2	O35488	C414	1	1.12142e+06	1.28063e+06	200850	5.6112e+06	4.61683e+06	1.0599e+07	4.88855e+06	1.14639e+07	1.17437e+07	9.32484e+06	0.00798937	0.0216142	6.13693	7680631	6.13693	up	2.61752	1.66526
Slc27a2	O35488	C320	1	2.65114e+06	3.08108e+06	1.28344e+06	9.96462e+06	7.49895e+06	1.57516e+07	9.81376e+06	2.09732e+07	2.19147e+07	1.26441e+07	0.00386464	0.0194917	4.09162	11721418	4.09162	up	2.03267	1.71015
Slc27a2	O35488	C427	1	2.99584e+06	3.74632e+06	2.20591e+06	1.4171e+07	1.33333e+07	2.53629e+07	1.133e+07	2.60049e+07	2.59864e+07	2.47719e+07	0.00552267	0.0197852	4.00339	16278791	4.00339	up	2.00122	1.70366
Slc27a2	O35488	C133	1	1.5464e+06	1.4564e+06	1.20582e+06	5.65871e+06	5.08663e+06	6.21751e+06	3.58481e+06	6.52448e+06	8.81935e+06	6.55016e+06	0.0242661	0.0399878	2.54833	3702299	2.54833	up	1.34955	1.39807
Slc27a2	O35488	C149	1	4.19094e+06	4.04253e+06	2.074e+06	8.55037e+06	6.32414e+06	1.29148e+07	8.00185e+06	9.35528e+06	1.29612e+07	9.03341e+06	0.0148189	0.0293821	2.26472	5724605	2.26472	up	1.17933	1.53192
Bhmt	O35490	C256	1	1.98994e+06	3.05275e+06	998234	7.64357e+06	5.79305e+06	1.68119e+07	8.48592e+06	2.99668e+07	1.65947e+07	9.83324e+06	0.00273776	0.0173602	4.81871	11687188	4.81871	up	2.26865	1.76044
Bhmt	O35490	C217	1	3.85085e+06	6.58522e+06	2.35172e+06	2.06745e+07	1.59705e+07	2.44209e+07	1.25275e+07	5.51556e+07	2.16465e+07	2.96448e+07	0.0164046	0.0307693	3.53229	18296466	3.53229	up	1.8206	1.51188
Bhmt	O35490	C131	2	1.33055e+08	2.61724e+08	1.003e+08	4.85177e+08	3.78187e+08	6.12729e+08	4.91745e+08	1.97736e+09	6.59863e+08	6.50258e+08	0.00877312	0.0224362	3.31261	531444096	3.31261	up	1.72797	1.64905
Ap1b1	O35643	C863	1	1.35502e+06	844978	609774	1.84182e+06	3039069	3.19581e+06	2.66838e+06	5.22226e+06	4.36632e+06	5.23002e+06	0.00537885	0.0197852	3.04139	2681115	3.04139	up	1.60473	1.70366
Cyp4a14	O35728	C86	1	4.85597e+06	3.46807e+06	2.04646e+06	1.42603e+07	1.38976e+07	1.30753e+07	1.4413e+07	1.51881e+07	2.89737e+07	1.8482e+07	0.0187964	0.0335113	2.95261	11415680	2.95261	up	1.56199	1.47481
Zw10	O54692	C588	1	2.48587e+06	1.02911e+06	573202	4.01994e+06	3.03204e+06	4.61364e+06	2.52721e+06	3.97148e+06	3.15704e+06	4.86303e+06	0.0740389	0.0984381	2.08893	1.93839e+06	2.08893	up	1.06276	1.00684
Zw10	O54692	C477	1	6.53623e+06	7.07083e+06	3.98583e+06	8.88863e+06	6.49939e+06	4.65983e+06	3.81128e+06	5.35729e+06	5.67736e+06	4.88069e+06	0.223409	0.248646	-1.32191	-1555750	1.32191	down	-0.402626	0.604419
Cyp2j5	O54749	C447	1	9.15344e+06	1.29575e+07	4.68196e+06	2.80906e+07	3.07636e+07	4.18631e+07	2.23123e+07	3.76086e+07	3.03674e+07	3.42977e+07	0.0357273	0.0541113	2.37925	18874276	2.37925	up	1.25051	1.26671
Pgrmc1	O55022	C129	1	2.70849e+07	5.40173e+07	2.31271e+07	133797693	111467972	3.21665e+08	2.55502e+08	3.51013e+08	4.03994e+08	3.10833e+08	0.000447298	0.0121207	5.90485	269911840	5.90485	up	2.5619	1.91647
Septin7	O55131	C203	1	2.36521e+06	2.39736e+06	2.27421e+06	1.30926e+06	486968	4.39356e+06	2.72824e+06	1.94072e+06	3.37677e+06	4.27445e+06	0.0531458	0.0742455	2.09999	1.67641e+06	2.09999	up	1.07038	1.12933
Atp2a2	O55143	C447	1	1.242e+06	1.44849e+06	293372	5.50978e+06	4.7698e+06	1.06601e+07	5.67375e+06	1.21662e+07	1.24068e+07	1.06089e+07	0.00495886	0.0195914	5.87226	8244209	5.87226	up	2.55392	1.70793
Atp2a2	O55143	C635	1	2.4625e+06	2.77195e+06	1.05416e+06	7.31026e+06	7.17233e+06	1.31519e+07	7.93483e+06	1.48093e+07	1.189e+07	1.05981e+07	0.00625222	0.0197852	3.48788	8150080	3.48788	up	1.80235	1.70366
Atp2a2	O55143	C669	1	6.44459e+06	7.29088e+06	2.63447e+06	2.18069e+07	2.17355e+07	3.2545e+07	1.91868e+07	3.09411e+07	3.05839e+07	2.26237e+07	0.0195184	0.0344703	2.96162	17631956	2.96162	up	1.56639	1.46256
Atp2a2	O55143	C344	1	6.6263e+06	6.91852e+06	4.2338e+06	1.3701e+07	1.13485e+07	1.89499e+07	1.23291e+07	1.87637e+07	1.84302e+07	1.67908e+07	0.0138864	0.0285663	2.14068	8976408	2.14068	up	1.09807	1.54415
Atp2a2	O55143	C349	1	6.91077e+06	8.85433e+06	4.17435e+06	1.36341e+07	1.11276e+07	1.88523e+07	1.28448e+07	2.09162e+07	1.82181e+07	1.69082e+07	0.0155896	0.0304631	2.094	9050574	2.094	up	1.06626	1.51623
Atp2a2	O55143	C364	1	920761	935609	0	2.35774e+06	268604	5.71011e+06	2.95637e+06	5.27138e+06	4.82042e+06	3.85132e+06	0.0931259	0.120105	78.7471	4.34564e+06	78.7471	up	6.29916	0.920439
Ilk	O55222	C346	1	1.22894e+06	2.23931e+06	865583	4.29021e+06	2.74424e+06	5.58138e+06	4.48995e+06	3.74036e+06	6.45876e+06	3.6505e+06	0.018585	0.0333249	2.39502	2717383	2.39502	up	1.26004	1.47723
Hmox2	O70252	C281	1	5.11545e+06	5.55995e+06	4.7e+06	9.1249e+06	8.02273e+06	1.01221e+07	8.87957e+06	1.09874e+07	1.26995e+07	1.03801e+07	0.0341022	0.0525859	1.67799	4259356	1.67799	up	0.746735	1.27913
Atxn2	O70305	C863	1	920303	1.86751e+06	526038	2.22491e+06	1.77799e+06	1.96655e+06	1.4929e+06	2.75915e+06	1.97872e+06	3.55162e+06	0.109585	0.136945	1.73929	953908	1.73929	up	0.7985	0.863454
Ugdh	O70475	C276	2	8.18403e+06	6.82352e+06	4.39388e+06	1.81558e+07	1.3935e+07	1.28442e+08	1.43843e+07	4.76296e+07	9.50134e+07	8.51642e+07	0.00127781	0.0166988	6.48506	49862100	6.48506	up	2.69712	1.77732
Papss2	O88428	C191	1	2.18933e+06	2.07486e+06	1.18489e+06	6.93322e+06	1.35403e+06	1.44543e+07	5.76457e+06	7.94215e+06	7.89191e+06	7.04116e+06	0.00293165	0.0179348	3.73592	5995309	3.73592	up	1.90146	1.7463
Rdh7	O88451	C171	1	2.44903e+06	4.57163e+06	1.80262e+06	1.02124e+07	8.51633e+06	9.5354e+06	7.14596e+06	1.79309e+07	2.04689e+07	1.4658e+07	0.0168121	0.0309766	2.91047	8511601	2.91047	up	1.54125	1.50897
Rdh7	O88451	C176	1	2.41357e+06	4.57163e+06	1.84467e+06	1.00807e+07	7.81278e+06	1.00741e+07	5.64305e+06	1.79309e+07	1.86935e+07	1.75279e+07	0.0185647	0.0333249	2.9091	8.35253e+06	2.9091	up	1.54057	1.47723
Rdh7	O88451	C60	1	407971	1.02486e+06	0	8.19338e+06	4.81376e+06	1.18035e+07	4.61291e+06	1.10387e+07	1.10728e+07	1.36414e+07	0.105976	0.132795	88.7473	9698005	88.7473	up	6.47163	0.876819
Dhcr7	O88455	C376	1	3.3908e+06	5.59991e+06	2.56981e+06	1.44768e+07	1.87839e+07	2.02862e+07	1.30343e+07	4.79339e+07	2.22265e+07	2.21494e+07	0.0137787	0.0285275	3.42346	16180926	3.42346	up	1.77545	1.54474
Dhcr7	O88455	C205	1	1.43329e+06	2.38404e+06	950850	7.28693e+06	7.93479e+06	5.72884e+06	4.71146e+06	1.43205e+07	6.48392e+06	7.68672e+06	0.058026	0.0803437	2.52455	4344200	2.52455	up	1.33603	1.09505
Ddc	O88533	C438	1	948255	790830	396067	1.78486e+06	656866	3.17018e+06	2.6592e+06	1.51857e+06	2.10064e+06	818733	0.033986	0.0525859	2.29182	1.0461e+06	2.29182	up	1.1965	1.27913
Comt	O88587	C76	1	1.80864e+06	3.43285e+06	1.39587e+06	7.77777e+06	8.3675e+06	1.26756e+07	6.86957e+06	8.97679e+06	1.11272e+07	1.28415e+07	0.0165003	0.0307774	2.87968	6673353	2.87968	up	1.52591	1.51177
Birc6	O88738	C1381	1	1.54688e+06	3.22414e+06	1.48385e+06	3.55577e+06	3.37147e+06	3.72041e+06	3.59578e+06	3.1542e+06	4.19815e+06	3.49392e+06	0.143998	0.170395	1.47477	1.16437e+06	1.47477	up	0.560493	0.768543
Sc5d	O88822	C285	1	644033	894072	724941	935677	1.80482e+06	2.16003e+06	1.48103e+06	2.45112e+06	1.6827e+06	1.94847e+06	0.0136638	0.0284221	2.053	981879	2.053	up	1.03773	1.54634
Idh1	O88844	C73	1	1.15321e+06	2.06509e+06	554341	4.92657e+06	5.80981e+06	1.79709e+07	7.78729e+06	2.0868e+07	1.68999e+07	1.76522e+07	0.000879588	0.0152462	7.45688	13350262	7.45688	up	2.89857	1.81684
Idh1	O88844	C379	1	4.15157e+07	6.22266e+07	3.44527e+07	1.45244e+08	1.34012e+08	3.06673e+08	1.24797e+08	3.25513e+08	2.5186e+08	2.61353e+08	0.00418517	0.0194917	3.42796	170990720	3.42796	up	1.77735	1.71015
Idh1	O88844	C269	1	2.84304e+07	3.05554e+07	1.53091e+07	7.2645e+07	3.58746e+07	5.61949e+07	3.3706e+07	3.25266e+07	7.27e+07	3.43899e+07	0.356823	0.384986	1.34759	11195172	1.34759	up	0.430382	0.414555
Soat2	O88908	C259	1	900124	1.82776e+06	1.07192e+06	5.01274e+06	4.47351e+06	5.37666e+06	5.7081e+06	5.95725e+06	9.11684e+06	6.79434e+06	0.00953594	0.0237065	3.10018	4382054	3.10018	up	1.63235	1.62513
Gcat	O88986	C26	1	5.41302e+06	9.19002e+06	4.61732e+06	2.47523e+07	2.11253e+07	1.9807e+07	1.3744e+07	1.80678e+07	2.89662e+07	1.79335e+07	0.115783	0.142973	1.84317	8746385	1.84317	up	0.882191	0.844747
Itm2b	O89051	C38	1	91931.3	527454	1.118e+06	3.33639e+06	3.49198e+06	3.35791e+06	2.73039e+06	4.42644e+06	4.26894e+06	3.79496e+06	0.0437009	0.0635157	4.01316	2.7486e+06	4.01316	up	2.00474	1.19712
Cyp1a2	P00186	C158	1	2.97293e+06	4.86782e+06	1.98505e+06	1.2793e+07	1.3209e+07	4.10325e+07	2.2303e+07	3.89665e+07	4.07852e+07	2.97373e+07	0.000645727	0.0129547	6.16554	28206072	6.16554	up	2.62423	1.88757
Adh1	P00329	C101	1	1.30288e+06	2.56556e+06	858947	1.01793e+07	5.60648e+06	2.86238e+07	1.30878e+07	2.13191e+07	2.82413e+07	2.80216e+07	0.000642712	0.0129547	8.26524	20143824	8.26524	up	3.04706	1.88757
Adh1	P00329	C47	2	5.23877e+06	4.50567e+06	1.65361e+06	4.09466e+06	7.26635e+06	4.1902e+07	1.61412e+07	2.32583e+07	1.61745e+07	2.66157e+07	0.000189365	0.0109865	5.66437	19133078	5.66437	up	2.50191	1.95914
Adh1	P00329	C98	1	2.27665e+06	4.61364e+06	2.17503e+06	8.18787e+06	5.10312e+06	2.35476e+07	1.04826e+07	1.85503e+07	2.56126e+07	2.42829e+07	0.000349203	0.0112708	4.95384	15594862	4.95384	up	2.30855	1.94804
Adh1	P00329	C175	2	2.40507e+06	3.61105e+06	2.12433e+06	1.31235e+07	1.41627e+07	1.74619e+07	1.38494e+07	2.29883e+07	3.28561e+07	3.49384e+07	0.00454193	0.0195914	4.50768	17867208	4.50768	up	2.17239	1.70793
Adh1	P00329	C83	3	2.80102e+07	3.43058e+07	1.94106e+07	6.26847e+07	1.03473e+08	1.43545e+08	1.1562e+08	1.25837e+08	1.48953e+08	2.40111e+08	0.00246853	0.0170284	3.61506	108149552	3.61506	up	1.85402	1.76883
Hprt1	P00493	C106	1	2.01234e+06	2.42176e+06	1.57175e+06	6.35918e+06	7.27199e+06	8.04328e+06	3.84573e+06	5.97068e+06	4.89111e+06	5.396e+06	0.147326	0.173674	1.68938	2.23005e+06	1.68938	up	0.756495	0.760265
C3	P01027	C559	1	602989	587203	374553	1.90352e+06	1.94824e+06	3.18523e+06	1.43674e+06	2.37883e+06	2.44035e+06	1.95616e+06	0.0241295	0.0398328	2.53972	1.33599e+06	2.53972	up	1.34467	1.39976
C3	P01027	C873	1	1.44945e+06	202239	1.61329e+06	1.67436e+06	1.5159e+06	5.76955e+06	526242	1.95868e+06	2.24923e+06	2.5304e+06	0.22019	0.245835	1.95004	985374	1.95004	up	0.963501	0.609356
C3	P01027	C661	1	420032	367926	0	442298	521034	1.51993e+06	413167	444900	426722	440056	0.232348	0.257066	17.1257	522208	17.1257	up	4.09809	0.589955
C3	P01027	C626	1	1.37938e+06	891104	774090	1.33716e+06	1.40348e+06	1.85011e+06	541258	1.24801e+06	934312	939858	0.723778	0.739581	-1.10226	-104178	1.10226	down	-0.140463	0.131014
Hbb-b1	P02088	C94	2	4.32551e+07	1.04314e+08	4.37471e+07	1.67995e+08	1.72996e+08	3.30038e+08	2.57832e+08	3.3079e+08	3.7269e+08	2.08347e+08	0.00418573	0.0194917	3.28236	204228608	3.28236	up	1.71473	1.71015
Araf	P04627	C595	1	2.61873e+06	3.79454e+06	1.63857e+06	7.989e+06	7.22667e+06	8.90044e+06	7.34088e+06	10035478	9.35907e+06	8.41213e+06	0.0275005	0.0440761	2.22812	4829132	2.22812	up	1.15582	1.3558
Aldoa	P05064	C339	1	210942	822218	811244	2.76252e+06	1.8866e+06	3.92796e+06	1.06774e+06	4.04634e+06	2.17827e+06	2.68237e+06	0.0599581	0.0827739	2.66813	1.56779e+06	2.66813	up	1.41583	1.08211
Got2	P05202	C187	1	770536	1.55022e+06	604223	5.43427e+06	4.04382e+06	6.3968e+06	2.91856e+06	6.03566e+06	8.96209e+06	9.3053e+06	0.0163667	0.0307693	3.58539	4493544	3.58539	up	1.84213	1.51188
Got2	P05202	C295	1	1.40735e+06	2.32195e+06	616288	4.97022e+06	3.93225e+06	8.666e+06	3.41913e+06	6.76655e+06	8.03794e+06	9.65461e+06	0.0122709	0.026773	3.30663	4.80826e+06	3.30663	up	1.72536	1.5723
Ldha	P06151	C163	1	2.66757e+06	4.40982e+06	1.66443e+06	1.34311e+07	8.57626e+06	2.95589e+07	9.65048e+06	1.91187e+07	2.07995e+07	2.17229e+07	0.00519375	0.0197852	4.0522	14297358	4.0522	up	2.01871	1.70366
Ldha	P06151	C84	2	5.00125e+07	6.54755e+07	3.79254e+07	1.62966e+08	1.31543e+08	1.46477e+08	8.67489e+07	1.73646e+08	1.70344e+08	1.56624e+08	0.0766166	0.101147	1.85749	65808056	1.85749	up	0.893354	0.995048
Alb	P07724	C461	1	262040	1.43784e+06	145225	2.78285e+06	2.94876e+06	6.74422e+06	4.08532e+06	9.11037e+06	8.39669e+06	4.34653e+06	0.00576063	0.0197852	7.27678	5.34794e+06	7.27678	up	2.8633	1.70366
Alb	P07724	C500	1	1.27136e+06	5.4472e+06	1.55361e+06	2.30166e+07	9.36769e+06	2.90152e+07	1.24524e+07	6.28509e+07	4.86661e+07	1.76994e+07	0.00841505	0.0220947	6.09794	24015202	6.09794	up	2.60832	1.65571
Alb	P07724	C511	1	299122	1.31288e+06	377203	2.75009e+06	1.35134e+06	3.37773e+06	2.29736e+06	5.33421e+06	7.60079e+06	2.69456e+06	0.00703916	0.0205254	4.34012	2.96425e+06	4.34012	up	2.11773	1.68771
Alb	P07724	C485	1	510971	980015	464369	2.42909e+06	1.39758e+06	4.15276e+06	2.43496e+06	5.84704e+06	7.39913e+06	1.70219e+06	0.00535749	0.0197852	3.93484	2799287	3.93484	up	1.97631	1.70366
Alb	P07724	C302	1	7.69193e+06	1.25403e+07	6.3169e+06	3.19202e+07	2.67987e+07	5.97279e+07	2.98736e+07	8.43358e+07	8.22639e+07	3.31217e+07	0.00492792	0.0195914	3.7945	38878468	3.7945	up	1.92391	1.70793
Alb	P07724	C303	1	7.69193e+06	1.25403e+07	6.3169e+06	3.19202e+07	2.67987e+07	5.97279e+07	2.98736e+07	8.43358e+07	8.22639e+07	3.31217e+07	0.00492792	0.0195914	3.7945	38878468	3.7945	up	1.92391	1.70793
Alb	P07724	C385	2	514922	524081	457309	3.95076e+06	2.77435e+06	3.06219e+06	1.87662e+06	6.27071e+06	8.43078e+06	3.25129e+06	0.0222487	0.0375222	3.73845	2.90899e+06	3.73845	up	1.90244	1.42571
Alb	P07724	C289	1	536376	1.43465e+06	570524	3.73367e+06	2.36582e+06	4.7901e+06	2.63864e+06	7.95313e+06	8.23019e+06	2.76977e+06	0.0126449	0.0273227	3.58345	3387836	3.58345	up	1.84135	1.56348
Alb	P07724	C416	1	1.43757e+06	2.33226e+06	1.43168e+06	3.09839e+06	3.89798e+06	4.72948e+06	3.09357e+06	6.29413e+06	6.22063e+06	3.88719e+06	0.0217045	0.0370838	2.07439	2.41996e+06	2.07439	up	1.05269	1.43082
Alb	P07724	C99	1	333593	526663	0	1.98175e+06	1.3066e+06	3.39809e+06	2.05267e+06	2.97458e+06	3.842e+06	1.63792e+06	0.127903	0.155275	49.1561	2.59561e+06	49.1561	up	5.6193	0.808898
Alb	P07724	C201	1	574391	571174	911207	1.10215e+06	452453	1.36525e+06	845076	1.01974e+06	750868	914805	0.189171	0.214915	1.40222	274882	1.40222	up	0.487715	0.667734
Alb	P07724	C591	1	2.20455e+06	3.14881e+06	1.60538e+06	4.91949e+06	3.75399e+06	3.88426e+06	1.92578e+06	6.08352e+06	5.95207e+06	3.30734e+06	0.354314	0.382954	1.342	992462	1.342	up	0.424381	0.416853
Sod1	P08228	C147	1	8.31299e+06	8.23776e+06	3.7437e+06	2.03342e+07	2.51962e+07	4.17515e+07	1.75669e+07	2.8374e+07	2.22293e+07	3.5564e+07	0.0241274	0.0398328	2.6276	17188290	2.6276	up	1.39374	1.39976
Mdh2	P08249	C89	1	3.5688e+06	3.73552e+06	2.69118e+06	1.26273e+07	6.70545e+06	1.21237e+07	5.86217e+06	1.17016e+07	1.21053e+07	1.52052e+07	0.0350439	0.0535091	2.19014	5917086	2.19014	up	1.13102	1.27157
Mdh2	P08249	C212	1	568962	2.25573e+06	381022	9.58442e+06	5.37959e+06	1.21633e+07	1.25768e+06	1.20943e+07	6.75958e+06	5.73776e+06	0.118068	0.144839	3.09632	3.99747e+06	3.09632	up	1.63055	0.839115
Pgk1	P09411	C50	1	182712	1.62426e+06	102448	2.58612e+06	2.23735e+06	5.73737e+06	2.89557e+06	5.56839e+06	6.25747e+06	6.50117e+06	0.0085494	0.022221	7.34604	4.48294e+06	7.34604	up	2.87697	1.65324
Pgk1	P09411	C379	1	2.15309e+06	4.06936e+06	1.6321e+06	1.12562e+07	9.08159e+06	2.11829e+07	1.12536e+07	2.25189e+07	1.76924e+07	1.87623e+07	0.00365324	0.0192103	4.14192	13494968	4.14192	up	2.0503	1.71647
Pgk1	P09411	C380	1	2.15309e+06	4.06936e+06	1.6321e+06	1.12562e+07	9.08159e+06	2.11829e+07	1.12536e+07	2.25189e+07	1.76924e+07	1.87623e+07	0.00365324	0.0192103	4.14192	13494968	4.14192	up	2.0503	1.71647
Pgk1	P09411	C316	1	1.20279e+07	8.36666e+06	1.05023e+07	7.87909e+06	7.74584e+06	4.67879e+06	2.5538e+06	4.64831e+06	3.57263e+06	4.41554e+06	0.00210718	0.0170284	-2.36264	-5283210	2.36264	down	-1.2404	1.76883
Eef1a1	P10126	C411	2	1.56717e+07	8.52623e+06	4.27724e+06	1.85567e+07	1.09032e+07	2.90622e+07	1.25511e+07	2.55724e+07	2.82815e+07	2.4795e+07	0.0255621	0.0417558	2.24136	12779581	2.24136	up	1.16438	1.37928
Alad	P10518	C223	1	1.39802e+07	2.10513e+07	1.86642e+07	6.16562e+07	2.70742e+07	4.79599e+07	6.81211e+07	7.91721e+07	7.47702e+07	6.73898e+07	0.00562639	0.0197852	2.6949	41841968	2.6949	up	1.43023	1.70366
Gstm1	P10649	C174	1	1.49014e+06	5.06602e+06	1.44348e+06	2.0432e+07	1.20984e+07	4.02449e+07	1.95347e+07	2.83942e+07	4.88392e+07	4.28755e+07	0.00298202	0.0181245	7.04492	29339962	7.04492	up	2.81658	1.74173
Cyp2d9	P11714	C446	1	1.14953e+07	1.37643e+07	1.02687e+07	2.39454e+07	2.75589e+07	4.19024e+07	2.53572e+06	2.86404e+07	3.98561e+07	3.63723e+07	0.598065	0.620609	1.32697	5254894	1.32697	up	0.408136	0.207182
Gas2	P11862	C69	1	1.96238e+06	2.22218e+06	1.39755e+06	5.50822e+06	3.8106e+06	3.13437e+06	2.33274e+06	5.89328e+06	6.50597e+06	4.93875e+06	0.165816	0.19256	1.61018	1.61006e+06	1.61018	up	0.68722	0.715433
Tcp1	P11983	C357	1	0	857800	200628	4.37605e+06	3.77687e+06	1.88839e+06	1.41515e+06	1.70754e+06	3.48689e+06	2.55725e+06	0.209978	0.235942	26.9834	2.02067e+06	26.9834	up	4.754	0.627195
Tcp1	P11983	C397	1	1.25475e+06	1.88798e+06	810605	4.46152e+06	3.74752e+06	2.38784e+06	1.74028e+06	2.05714e+06	3.22429e+06	2.19503e+06	0.715365	0.733386	1.1351	270388	1.1351	up	0.182825	0.134667
Tcp1	P11983	C147	1	4.37686e+06	5.17618e+06	2.60093e+06	1.107e+07	1.08696e+07	7.85228e+06	4.33087e+06	6.37425e+06	8.12286e+06	6.10042e+06	0.794531	0.808349	1.08663	510266	1.08663	up	0.11986	0.0924012
Gpd1	P13707	C162	1	208716	1.66899e+06	0	6.65123e+06	4.6461e+06	1.34797e+07	4.89072e+06	1.13728e+07	1.11717e+07	1.40081e+07	0.0961423	0.123273	101.738	10223367	101.738	up	6.66872	0.909133
Gpd1	P13707	C168	1	3.22572e+06	2.26342e+06	3.27462e+06	3.45222e+06	4.54981e+06	5.97965e+06	1.98207e+06	5.1428e+06	5.41533e+06	4.89398e+06	0.292272	0.319961	1.33884	1108975	1.33884	up	0.420982	0.494903
Rpl27a	P14115	C144	1	1.89911e+06	3.09931e+06	1.07553e+06	1.155e+07	1.18653e+07	2.16706e+07	1.14796e+07	3.30875e+07	2.39135e+07	2.05967e+07	0.004435	0.0195914	5.41903	17099618	5.41903	up	2.43803	1.70793
Rpl27a	P14115	C70	1	3.47997e+07	4.75306e+07	1.83111e+07	8.65911e+07	6.77753e+07	1.19849e+08	6.92032e+07	1.50705e+08	1.30017e+08	9.50308e+07	0.0161099	0.0306482	2.44224	64416968	2.44224	up	1.28821	1.5136
Mdh1	P14152	C137	1	4.08314e+06	7.73132e+06	2.12777e+06	1.7217e+07	1.23337e+07	3.44522e+07	1.52759e+07	3.89672e+07	2.38049e+07	2.80729e+07	0.00516242	0.0197852	3.9494	19979178	3.9494	up	1.98163	1.70366
Mdh1	P14152	C154	1	0	1.96904e+06	113631	8.84911e+06	4.71367e+06	1.52766e+07	7921702	1.46596e+07	1.71306e+07	1.49982e+07	0.0807724	0.106483	137.326	13445660	137.326	up	7.10147	0.97272
Rpsa	P14206	C148	1	843979	1.5584e+06	535231	6.71879e+06	5.34818e+06	8.41495e+06	3.76297e+06	8.31911e+06	1.17136e+07	9.23584e+06	0.0155485	0.0304465	4.07713	5.8716e+06	4.07713	up	2.02756	1.51646
Rpsa	P14206	C163	1	2.85374e+06	5.03148e+06	491955	1.77605e+07	1.58195e+07	2.27318e+07	1.03341e+07	2.55335e+07	2.41269e+07	2.05042e+07	0.0346098	0.0531146	4.31455	15134242	4.31455	up	2.10921	1.27479
Calr	P14211	C105	1	94388.5	1.09156e+06	332860	1.08211e+06	682107	1.58539e+06	189917	1.48548e+06	1.91333e+06	1.0747e+06	0.228788	0.253487	2.05144	504027	2.05144	up	1.03664	0.596044
H2-K1	P14428	C317	1	7.54664e+06	1.09777e+07	6.15465e+06	2.04332e+07	1.45678e+07	1.96732e+07	1.58399e+07	3.14664e+07	2.60053e+07	2.14329e+07	0.0244888	0.0402838	2.04778	11389646	2.04778	up	1.03406	1.39487
Anxa6	P14824	C358	1	2.00786e+06	2.49048e+06	1.41381e+06	5.16838e+06	5.18732e+06	1.39509e+07	7.66731e+06	1.28829e+07	8.6036e+06	1.06095e+07	0.00121333	0.0165639	3.66763	7.61494e+06	3.66763	up	1.87485	1.78084
Rplp0	P14869	C27	1	3.90445e+06	3.19704e+06	1.50116e+06	1.35047e+07	1.37398e+07	2.39773e+07	1.46046e+07	2.8249e+07	2.90809e+07	1.71932e+07	0.0059177	0.0197852	4.27181	16711990	4.27181	up	2.09485	1.70366
Rplp0	P14869	C119	1	10651306	1.33291e+07	7.23989e+06	2.8091e+07	3.2425e+07	6.33969e+07	3.76935e+07	7.85931e+07	5.27057e+07	3.75327e+07	0.00378144	0.0194917	3.30919	36118968	3.30919	up	1.72648	1.71015
Glul	P15105	C359	1	538318	1.07712e+06	172327	5.24276e+06	1.9511e+06	7.19239e+06	3.54262e+06	8.93573e+06	6.66932e+06	7.15385e+06	0.00583955	0.0197852	6.38691	5.41052e+06	6.38691	up	2.67512	1.70366
Glul	P15105	C99	1	276536	705238	237249	3.17743e+06	1.57023e+06	3.12972e+06	1.1451e+06	4.22495e+06	3.81822e+06	4.08694e+06	0.0196548	0.0346334	3.99963	2.23735e+06	3.99963	up	1.99987	1.4605
Glul	P15105	C269	2	4.33767e+07	7.53671e+07	3.87889e+07	1.3468e+08	1.28771e+08	2.85791e+08	1.83252e+08	3.69145e+08	1.95283e+08	2.93349e+08	0.00192546	0.0170284	3.47069	182503584	3.47069	up	1.79522	1.76883
Glul	P15105	C49	1	3.78128e+06	5.41275e+06	2.58707e+06	5.51888e+06	7.8143e+06	2.09757e+07	1.13367e+07	2.02148e+07	8.37968e+06	1.98263e+07	0.00185659	0.0170284	3.22662	10456012	3.22662	up	1.69002	1.76883
Glul	P15105	C346	1	1.45955e+06	2.06967e+06	1.19611e+06	6.41391e+06	3.58548e+06	6.78072e+06	569701	1.09521e+07	6.18905e+06	6.94207e+06	0.286496	0.314005	1.85351	2.06596e+06	1.85351	up	0.890261	0.503064
Ca3	P16015	C187	1	2.81637e+06	2.8679e+06	474507	1.49287e+07	6.32714e+06	1.70269e+07	6.14212e+06	1.10302e+07	2.21601e+07	9.89692e+06	0.0377116	0.0565674	3.70576	8790918	3.70576	up	1.88977	1.24743
Pah	P16331	C445	2	1.16801e+06	2.6764e+06	921775	1.33427e+07	1.47037e+07	1.73254e+07	9.02203e+06	2.57835e+07	2.50388e+07	2.91862e+07	0.0115268	0.0260873	5.53817	16119011	5.53817	up	2.46941	1.58357
Ass1	P16460	C132	1	1.09615e+07	1.47611e+07	3.85047e+06	7.1816e+07	4.48705e+07	8.04994e+07	4.38619e+07	8.97407e+07	1.30353e+08	8.15891e+07	0.013227	0.0280074	4.41558	62230256	4.41558	up	2.1426	1.55273
Sptan1	P16546	C1314	1	1.61488e+06	2.24631e+06	1.28639e+06	5.77888e+06	4.58374e+06	8.99653e+06	4.61559e+06	8.2314e+06	6.73391e+06	3.87671e+06	0.0273726	0.0439849	2.35338	3.54674e+06	2.35338	up	1.23474	1.3567
Ctsa	P16675	C32	1	3.88053e+06	3.07759e+06	2.79696e+06	9.18584e+06	8.61001e+06	1.68903e+07	1.04178e+07	1.39076e+07	2.26847e+07	1.49689e+07	0.00285947	0.0177249	3.1589	10437949	3.1589	up	1.65942	1.75142
Gapdh	P16858	C245	2	2.16299e+07	3.24609e+07	1.33257e+07	1.65348e+08	1.33119e+08	4.76785e+08	1.59693e+08	6.30251e+08	5.13818e+08	6.05938e+08	0.00114076	0.0165639	9.3783	385392832	9.3783	up	3.22933	1.78084
Gapdh	P16858	C154	4	8.62523e+07	1.26525e+08	4.71104e+07	3.87301e+08	3.74234e+08	9.10818e+08	4.45418e+08	1.00806e+09	8.29714e+08	8.31439e+08	0.00220893	0.0170284	5.19564	626972540	5.19564	up	2.3773	1.76883
Gapdh	P16858	C150	13	8.55728e+08	9.78942e+08	3.93412e+08	1.73982e+09	1.68266e+09	3.45006e+09	2.54913e+09	3.11121e+09	2.52955e+09	2.5628e+09	0.004895	0.0195914	2.83722	1824106110	2.83722	up	1.50448	1.70793
Gapdh	P16858	C22	1	203333	385031	0	1.16742e+06	301648	999112	481319	718304	417025	510519	0.213926	0.239802	19.285	562576	19.285	up	4.26941	0.620147
Eno1	P17182	C357	1	2.16251e+06	3.89925e+06	636086	9.84461e+06	3.5261e+06	4.23345e+07	1.02434e+07	3.32308e+07	3.08136e+07	3.48758e+07	0.00059149	0.0129547	9.63827	24570636	9.63827	up	3.26877	1.88757
Eno1	P17182	C339	1	1.08419e+06	2.14027e+06	986474	1.89365e+07	1.91609e+07	3.11925e+07	1.02459e+07	4.96565e+07	4.95223e+07	5.71807e+07	0.0070132	0.0205136	8.84402	30089448	8.84402	up	3.1447	1.68796
Eno1	P17182	C337	1	2.57975e+06	4.57023e+06	1.25058e+06	2.43756e+07	2.64604e+07	4.51158e+07	1.45035e+07	7.39858e+07	7.27044e+07	8.19153e+07	0.00659148	0.0200144	7.87661	42954668	7.87661	up	2.97758	1.69866
Ap2a2	P17427	C491	1	2.31865e+06	2.86037e+06	1.66898e+06	5.67498e+06	5.21828e+06	3.07632e+06	4.73087e+06	7.7046e+06	8.59707e+06	5.68884e+06	0.0968778	0.123708	1.7567	2410168	1.7567	up	0.812872	0.907604
Selenbp1	P17563	C371	1	2.86262e+07	5.38751e+07	2.15293e+07	1.26542e+08	129048041	1.48773e+08	9.54995e+07	2.93571e+08	1.92733e+08	1.90316e+08	0.0157453	0.0304684	3.091	116731544	3.091	up	1.62807	1.51615
Selenbp1	P17563	C8	1	2.6611e+07	3.0794e+07	1.67082e+07	8.78277e+07	6.70302e+07	9.55557e+07	5.37338e+07	1.09499e+08	9.73703e+07	8.80046e+07	0.0320198	0.0499509	2.2662	48280600	2.2662	up	1.18027	1.30146
Ppia	P17742	C161	1	1.14471e+06	1.10044e+06	468271	2.18889e+06	4.89228e+06	8.49774e+06	3.08981e+06	7.41532e+06	4.48983e+06	1.31583e+07	0.00559312	0.0197852	4.48808	5042948	4.48808	up	2.1661	1.70366
Ppia	P17742	C62	1	5.29318e+06	6.60278e+06	3.01633e+06	1.10096e+07	1.15313e+07	2.20554e+07	7.37584e+06	1.22287e+07	2.07261e+07	1.60857e+07	0.0352816	0.0537843	2.18282	7.91103e+06	2.18282	up	1.12619	1.26934
Tpi1	P17751	C117	1	343796	894782	273541	7.51764e+06	4.88604e+06	1.35201e+07	4.86534e+06	1.40482e+07	1.12866e+07	1.33826e+07	0.0060315	0.0197852	8.52996	9436456	8.52996	up	3.09254	1.70366
Tpi1	P17751	C268	1	1.55095e+06	3.35627e+06	927489	1.28657e+07	7.0474e+06	1.76465e+07	6.19497e+06	1.68502e+07	1.46943e+07	1.77322e+07	0.0141124	0.0286534	4.05507	10310161	4.05507	up	2.01973	1.54282
Tpi1	P17751	C77	1	428531	685189	313070	678772	1.10353e+06	1.26977e+06	1.13144e+06	1.09624e+06	940692	2.0324e+06	0.020539	0.0354885	2.1289	661063	2.1289	up	1.09011	1.44991
Tpi1	P17751	C71	1	4.25394e+07	2.59878e+07	3.04882e+07	3.87851e+07	8.98052e+07	4.67306e+07	2.52091e+07	4.3478e+07	3.26727e+07	7.93557e+07	0.936554	0.940574	1.02496	1025976	1.02496	up	0.0355645	0.0266072
Slc7a2	P18581	C454	1	192252	898067	154215	1.47819e+06	3.30542e+06	691035	98915.3	1.61358e+06	1.52536e+06	898374	0.966208	0.967242	1.03044	20246.8	1.03044	up	0.0432662	0.014465
Cfl1	P18760	C139	1	8.91643e+06	8.21612e+06	4.63478e+06	5.97379e+06	3.24056e+06	1.59555e+07	1.12307e+07	1.07019e+07	1.04387e+07	9.16721e+06	0.02233	0.0375916	1.94617	5.48933e+06	1.94617	up	0.960636	1.42491
Fasn	P19096	C135	1	4.94206e+06	7.14463e+06	4.21025e+06	2.65284e+07	1.95782e+07	4.01504e+07	2.2266e+07	3.22388e+07	3.83588e+07	4.27318e+07	0.00596486	0.0197852	3.60852	24770258	3.60852	up	1.85141	1.70366
Fasn	P19096	C212	1	2.52708e+06	2.95809e+06	1.39414e+06	1.57398e+07	9.39135e+06	2.14365e+07	6.45467e+06	1.81298e+07	1.83615e+07	1.93902e+07	0.0188897	0.0336136	3.56984	11154240	3.56984	up	1.83586	1.47348
Fasn	P19096	C2461	1	1.02024e+06	1.33798e+06	506946	4.00486e+06	3.33478e+06	5.79106e+06	3.16127e+06	5.91943e+06	4.43604e+06	5.45514e+06	0.013886	0.0285663	3.09448	3267605	3.09448	up	1.6297	1.54415
Fasn	P19096	C1222	1	3.67862e+06	2.99561e+06	1.38896e+06	1.19327e+07	7.93555e+06	1.19141e+07	7.19171e+06	1.37362e+07	1.69124e+07	1.45865e+07	0.0199775	0.0349513	2.88634	8.08827e+06	2.88634	up	1.52924	1.45654
Fasn	P19096	C161	2	2.42911e+06	2.74447e+06	1.81084e+06	1.61395e+07	1.61049e+07	1.36154e+07	7.1482e+06	1.12807e+07	1.63777e+07	2.71326e+07	0.0628608	0.086146	2.74369	8725591	2.74369	up	1.45612	1.06476
Gstp1	P19157	C48	3	1.33866e+07	2.74648e+07	1.08991e+07	7.64786e+07	9.70578e+07	2.4149e+08	1.07277e+08	2.3274e+08	2.92792e+08	2.84372e+08	0.00118606	0.0165639	7.00589	187611376	7.00589	up	2.80857	1.78084
Vim	P20152	C328	1	9.1772e+06	8.55486e+06	6.16599e+06	2.96388e+07	1.78537e+07	2.94673e+07	2.14011e+07	3.86752e+07	2.7246e+07	1.70799e+07	0.0387072	0.057691	2.1345	13693289	2.1345	up	1.0939	1.23889
Cyp2a5	P20852	C82	1	564569	766362	555339	1.41645e+06	2.79019e+06	5.45189e+06	4.28983e+06	7.10496e+06	7.50809e+06	6.04954e+06	0.000209415	0.0109865	6.02632	4.9746e+06	6.02632	up	2.59128	1.95914
Tgm2	P21981	C370	1	2.47205e+06	1.6873e+06	1.05821e+06	4.64743e+06	2.90053e+06	2.03302e+07	1.47116e+07	1.09274e+07	8.70482e+06	7.32544e+06	0.00034207	0.0112708	5.11539	9317820	5.11539	up	2.35484	1.94804
Tgm2	P21981	C371	1	2.47205e+06	1.6873e+06	1.05821e+06	4.64743e+06	2.90053e+06	2.03302e+07	1.47116e+07	1.09274e+07	8.70482e+06	7.32544e+06	0.00034207	0.0112708	5.11539	9317820	5.11539	up	2.35484	1.94804
Tgm2	P21981	C553	1	188360	0	176488	1.79533e+06	1.38279e+06	9.8644e+06	5.77868e+06	7.86176e+06	6.01431e+06	8.20747e+06	0.0439334	0.0636558	193.038	7.35711e+06	193.038	up	7.59274	1.19616
Tgm2	P21981	C230	1	3.35479e+06	2.18393e+06	2.07957e+06	5.04936e+06	4.27863e+06	9.62234e+06	4.27126e+06	6.42489e+06	4.75766e+06	4.75984e+06	0.0507576	0.0713349	1.78589	2.50521e+06	1.78589	up	0.836641	1.1467
Eif3a	P23116	C78	1	2.05746e+06	2.24017e+06	573418	4.10484e+06	3.37474e+06	5.64924e+06	3.63034e+06	6.47409e+06	6.11953e+06	4.77539e+06	0.0235383	0.0392403	2.54123	3.16659e+06	2.54123	up	1.34553	1.40627
Pnp	P23492	C142	1	1.78999e+06	2.19341e+06	1.38936e+06	1.14773e+07	6.82949e+06	1.33989e+07	7.50587e+06	1.10979e+07	2.105e+07	1.49634e+07	0.00858418	0.022221	3.82821	9499806	3.82821	up	1.93667	1.65324
Ca5a	P23589	C213	1	2.38023e+06	3.75044e+06	1.87184e+06	5.94011e+06	5.62317e+06	7.95216e+06	4.95413e+06	5.86704e+06	5.49158e+06	4.60262e+06	0.116421	0.143571	1.59943	2.12367e+06	1.59943	up	0.677557	0.842933
Ca5a	P23589	C218	1	2.75272e+06	3.87378e+06	1.95684e+06	5.59543e+06	5.87623e+06	7.38452e+06	4.67296e+06	6.41513e+06	5.49158e+06	5.18072e+06	0.117079	0.144192	1.55799	2.06017e+06	1.55799	up	0.639687	0.841059
Gfus	P23591	C116	1	1.06892e+07	1.3607e+07	9.22654e+06	2.44084e+07	1.8305e+07	1.74068e+07	1.51509e+07	1.4993e+07	2.0195e+07	1.44155e+07	0.594316	0.617402	1.13934	1993638	1.13934	up	0.188198	0.209432
Cat	P24270	C377	2	2.14808e+07	3.4931e+07	1.64564e+07	1.59873e+08	1.11899e+08	1.69068e+08	9.97348e+07	1.83432e+08	2.55977e+08	2.30008e+08	0.0121044	0.0266264	3.83025	132027360	3.83025	up	1.93744	1.57469
Cat	P24270	C460	1	4.12466e+06	3.41868e+06	607690	1.43845e+07	7.81306e+06	1.76536e+07	8.3264e+06	1.66831e+07	1.82356e+07	1.60968e+07	0.0239683	0.0398328	3.75591	10889178	3.75591	up	1.90916	1.39976
Cat	P24270	C425	1	2.07804e+07	2.83278e+07	1.26526e+07	8.33242e+07	6.82351e+07	1.45772e+08	8.00373e+07	1.37786e+08	1.27796e+08	1.22204e+08	0.00498176	0.0195914	3.58583	86689152	3.58583	up	1.84231	1.70793
Cat	P24270	C232	1	3.88666e+06	1.8262e+06	821899	7.36725e+06	4.40106e+06	1.03352e+07	5.17879e+06	1.10412e+07	1.04204e+07	1.04455e+07	0.0127889	0.027455	3.20859	6.30198e+06	3.20859	up	1.68194	1.56138
Aldh1a1	P24549	C126	1	711900	1.3123e+06	756868	5.62582e+06	3.55896e+06	4.72721e+06	2.17912e+06	6.38525e+06	7.35406e+06	7.62369e+06	0.0295482	0.0464825	3.04197	3.46933e+06	3.04197	up	1.60501	1.33271
Aldh1a1	P24549	C303	1	1.05156e+06	707000	126232	382001	332465	1.39654e+06	1.04263e+06	384142	346973	391934	0.412999	0.441286	1.44874	185029	1.44874	up	0.534798	0.35528
Rps2	P25444	C229	1	2.94818e+07	4.35977e+07	1.31979e+07	1.01297e+08	8.88297e+07	1.87182e+08	103413049	1.84834e+08	1.62157e+08	1.26056e+08	0.00772826	0.0214469	3.43628	105551312	3.43628	up	1.78085	1.66864
Rps2	P25444	C188	1	1.77603e+06	2.12544e+06	703342	4.79837e+06	3.80811e+06	8.59057e+06	3.75199e+06	9.71434e+06	8.60407e+06	5.83846e+06	0.00966358	0.0237404	3.17808	4.73422e+06	3.17808	up	1.66816	1.62451
Tln1	P26039	C1353	2	7.63288e+06	1.32174e+07	8232566	2.79009e+07	2.69039e+07	3.68306e+07	2.52019e+07	3.66913e+07	4.50376e+07	3.86098e+07	0.013056	0.0277738	2.4862	21430730	2.4862	up	1.31394	1.55637
Tln1	P26039	C2161	1	0	501770	1.98237e+06	3.14022e+06	1.66959e+06	2.77e+06	2.281e+06	3.19019e+06	3.3698e+06	3.32278e+06	0.181383	0.207295	33.6708	2.86822e+06	33.6708	up	5.07343	0.683411
Hsd3b3	P26150	C183	2	4.55803e+06	6.52053e+06	4.61554e+06	1.79961e+07	2.05315e+07	3.34546e+07	1.84974e+07	3.57178e+07	3.04647e+07	2.74523e+07	0.00602141	0.0197852	3.25379	19673846	3.25379	up	1.70212	1.70366
Mgmt	P26187	C149	1	5.43666e+06	5.21803e+06	4.36805e+06	6.43501e+06	4.64318e+06	7.85134e+06	4.91816e+06	5.35706e+06	6.57107e+06	4.03469e+06	0.714383	0.733182	1.08175	422828	1.08175	up	0.113361	0.134788
Glud1	P26443	C327	1	1.40253e+06	3.44885e+06	1.08148e+06	9.21352e+06	7.44524e+06	1.69151e+07	8.3707e+06	1.60097e+07	1.73198e+07	1.59716e+07	0.00492745	0.0195914	4.45123	11193262	4.45123	up	2.15421	1.70793
Glud1	P26443	C172	1	2.49141e+06	4.26025e+06	1.35508e+06	9.67562e+06	1.01826e+07	1.85077e+07	8.61003e+06	1.66927e+07	1.96894e+07	1.95626e+07	0.00733387	0.0208715	3.73107	11657563	3.73107	up	1.89959	1.68045
Glud1	P26443	C376	1	506976	349645	721400	1.99837e+06	1.48103e+06	3.44277e+06	1.427e+06	2.97183e+06	3.98247e+06	3.36153e+06	0.00571826	0.0197852	3.48822	2.04878e+06	3.48822	up	1.80249	1.70366
Glud1	P26443	C254	1	340074	479078	0	1.77411e+06	1.11574e+06	2.61409e+06	1.06728e+06	2.65071e+06	2.89704e+06	2.42499e+06	0.136078	0.162876	43.7946	2.15325e+06	43.7946	up	5.45268	0.788143
Map4	P27546	C636	1	2.51939e+06	2.48487e+06	2.13078e+06	4.46065e+06	3.76539e+06	5.29174e+06	1.96279e+06	4.78138e+06	3.96347e+06	3.94647e+06	0.358174	0.385789	1.28231	833281	1.28231	up	0.358742	0.41365
Rpl3	P27659	C114	1	2.78762e+06	4.06054e+06	2.21268e+06	7.43447e+06	6.11765e+06	1.58413e+07	1.15046e+07	1.72953e+07	1.70658e+07	1.07267e+07	0.000932428	0.0158682	3.47474	10112145	3.47474	up	1.7969	1.79947
Rpl3	P27659	C253	1	3.95152e+06	3.49202e+06	820222	6.48892e+06	2.82888e+06	1.08175e+07	6.83272e+06	8.65721e+06	1.01314e+07	4.06976e+06	0.0258283	0.0421172	2.63484	4753216	2.63484	up	1.39772	1.37554
Adh5	P28474	C100	1	1.53678e+06	2.65167e+06	785382	1.26934e+07	6.44318e+06	5.20619e+07	3.38812e+07	3.50256e+07	3.67024e+07	3.2681e+07	0.000229877	0.0109865	12.3138	34449800	12.3138	up	3.6222	1.95914
Adh5	P28474	C97	1	1.74497e+06	2.40715e+06	547345	9.17606e+06	3.71409e+06	1.52024e+07	4.58733e+06	1.36684e+07	1.23511e+07	7.30503e+06	0.0134094	0.0281584	4.05594	7310663	4.05594	up	2.02003	1.55039
Atxn10	P28658	C95	1	1.16533e+06	1.21665e+06	235170	2.12734e+06	2.38896e+06	3.06358e+06	2.35427e+06	3.13339e+06	3.17505e+06	2.79448e+06	0.035921	0.0542291	2.5979	1.77565e+06	2.5979	up	1.37735	1.26577
Ahsg	P29699	C336	1	1.59229e+06	1.13442e+06	1.84234e+06	9.76883e+06	7.14016e+06	1.62378e+07	6.60506e+06	1.49115e+07	1.45398e+07	1.23009e+07	0.00734474	0.0208715	4.15089	9366471	4.15089	up	2.05342	1.68045
Oat	P29758	C150	1	1.02646e+06	1.13158e+06	836530	2.74442e+06	2.05211e+06	5.45333e+06	1.86725e+06	1.32513e+07	6.14645e+06	3.71449e+06	0.00664857	0.0200144	3.54894	3.58089e+06	3.54894	up	1.82739	1.69866
Fkbp4	P30416	C396	1	1.34865e+06	1.1345e+06	534950	4.41634e+06	4.29842e+06	5.0748e+06	1.52881e+06	3.42941e+06	2.98739e+06	3.45662e+06	0.204553	0.230955	1.77627	1.34366e+06	1.77627	up	0.82885	0.636473
Aimp1	P31230	C90	2	5.39782e+06	9.43689e+06	4.04054e+06	1.18946e+07	1.10567e+07	1.90354e+07	1.43077e+07	2.28047e+07	1.57187e+07	1.41399e+07	0.0128963	0.0275591	2.19539	9204553	2.19539	up	1.13448	1.55973
Slc6a13	P31649	C18	2	1.82868e+06	1.8484e+06	1.08243e+06	3.66196e+06	2.97808e+06	7.44781e+06	3.43192e+06	6.54045e+06	6.62144e+06	4.76284e+06	0.00521545	0.0197852	2.65585	3.46111e+06	2.65585	up	1.40917	1.70366
Serpinc1	P32261	C54	1	1.35143e+06	1.9639e+06	806537	4.08364e+06	3.56492e+06	3.64531e+06	1.89949e+06	3.71404e+06	4.51868e+06	4.25038e+06	0.132412	0.160127	1.73782	1.46783e+06	1.73782	up	0.797277	0.795537
Cyp2f2	P33267	C436	1	1.94757e+06	4.10984e+06	821804	1.0053e+07	5.0479e+06	8.4973e+06	4.61093e+06	9.48441e+06	9.65355e+06	9.65952e+06	0.0518697	0.0726797	2.53073	4893249	2.53073	up	1.33955	1.13859
Cyp2f2	P33267	C267	1	2.63465e+06	5.19375e+06	2.30116e+06	1.94446e+07	1.14946e+07	1.4691e+07	8.72538e+06	1.3209e+07	2.74968e+07	1.47659e+07	0.0547948	0.0763213	2.50012	8822950	2.50012	up	1.322	1.11735
Fah	P35505	C408	1	1.16018e+06	1.45649e+06	314735	5.67846e+06	3.39528e+06	9.3783e+06	2.87027e+06	1.09419e+07	8.70895e+06	1.12734e+07	0.00992015	0.024106	4.89841	6209606	4.89841	up	2.29231	1.61788
Fah	P35505	C315	1	9.60738e+06	7.45165e+06	3.38602e+06	7.71033e+06	5.95126e+06	4.89256e+06	1.78303e+06	5.93211e+06	5.19988e+06	5.68197e+06	0.215507	0.241286	-1.48719	-2111430	1.48719	down	-0.572588	0.617468
Prdx1	P35700	C173	1	9.9119e+06	1.52095e+07	6.76209e+06	3.9938e+07	2.43003e+07	6.64128e+07	3.00585e+07	6.56927e+07	7.45992e+07	5.69095e+07	0.0041636	0.0194917	3.54863	40306688	3.54863	up	1.82726	1.71015
Rpl12	P35979	C17	1	2.7218e+06	4.37417e+06	1.96302e+06	1.12018e+07	1.29532e+07	2.23123e+07	1.16694e+07	2.82377e+07	2.33013e+07	1.49657e+07	0.00619898	0.0197852	3.76454	14050482	3.76454	up	1.91247	1.70366
Rpl12	P35979	C141	2	1.71746e+06	3.86355e+06	2.10951e+06	9.97797e+06	7.13908e+06	1.62503e+07	7.02978e+06	2.08979e+07	1.82325e+07	1.46194e+07	0.00571529	0.0197852	3.63905	10500148	3.63905	up	1.86356	1.70366
Hmgcl	P38060	C307	1	346717	478936	189099	2.71435e+06	2.40892e+06	3.22958e+06	2.41609e+06	5.54698e+06	7.51436e+06	7.07932e+06	0.00471457	0.0195914	6.45586	3.97511e+06	6.45586	up	2.69061	1.70793
Hmgcl	P38060	C141	1	2.59055e+06	5.13166e+06	1.34971e+06	1.22242e+07	1.20081e+07	2.69805e+07	1.6797e+07	2.92491e+07	2.83964e+07	2.86349e+07	0.00223805	0.0170284	5.27707	20666336	5.27707	up	2.39974	1.76883
Hmgcl	P38060	C174	1	8.60623e+06	1.18862e+07	5.1776e+06	2.28893e+07	2.06382e+07	3.71287e+07	2.83373e+07	3.45413e+07	4.06145e+07	3.8822e+07	0.0040597	0.0194917	2.96466	23601850	2.96466	up	1.56787	1.71015
Hspa9	P38647	C608	1	268518	932114	234811	2.55034e+06	1.82046e+06	5.19356e+06	2.83837e+06	5.49724e+06	5.16362e+06	3.3128e+06	0.00388392	0.0194917	5.51032	3.47853e+06	5.51032	up	2.46214	1.71015
Hspa9	P38647	C317	2	1.2038e+07	1.92938e+07	9.69435e+06	4.62231e+07	3.89718e+07	5.59085e+07	3.56892e+07	5.88575e+07	6.66069e+07	5.68059e+07	0.0163427	0.0307693	2.55815	32676028	2.55815	up	1.3551	1.51188
Cap1	P40124	C92	1	3.29621e+06	3.95798e+06	1.99072e+06	8.75778e+06	7.58923e+06	1.72009e+07	9.13046e+06	1.85385e+07	1.33208e+07	1.2776e+07	0.00402535	0.0194917	3.10163	9332017	3.10163	up	1.63303	1.71015
Cap1	P40124	C29	1	1.71942e+06	1.62226e+06	1.17029e+06	3.72148e+06	2.81806e+06	4.86482e+06	2.33951e+06	4.32703e+06	4.26284e+06	3.15239e+06	0.0539928	0.0753164	1.80822	1.63841e+06	1.80822	up	0.85457	1.12311
Inmt	P40936	C231	1	1.01854e+06	2.46445e+06	871121	8.37827e+06	5.57448e+06	1.33542e+07	5.56237e+06	1.17381e+07	1.23728e+07	1.20752e+07	0.00835169	0.0220824	4.17965	8020593	4.17965	up	2.06338	1.65595
Acsl1	P41216	C109	1	123246	2.8464e+06	197223	7.52269e+06	5.55792e+06	1.72391e+07	9.07811e+06	1.86556e+07	2.29417e+07	2.01625e+07	0.00629912	0.0197852	13.6093	15593863	13.6093	up	3.76652	1.70366
Acsl1	P41216	C626	1	1.85011e+06	2.68711e+06	1.26332e+06	6.15952e+06	5.88623e+06	9.31345e+06	7.30158e+06	9.53878e+06	1.38279e+07	1.02187e+07	0.00420954	0.0195056	3.31863	6866053	3.31863	up	1.73059	1.70984
Septin2	P42208	C111	1	8.77549e+06	1.43771e+07	7.02796e+06	2.6579e+07	2.46943e+07	5.13798e+07	4.01074e+07	4.64836e+07	5.16264e+07	4.16759e+07	0.00205073	0.0170284	3.23469	31783292	3.23469	up	1.69363	1.76883
Stat3	P42227	C259	2	1.29632e+07	1.73609e+07	1.0929e+07	2.30984e+07	1.79248e+07	1.79855e+07	1.33816e+07	2.17584e+07	1.727e+07	1.70591e+07	0.710994	0.731057	1.08663	1377963	1.08663	up	0.119858	0.136049
Cct8	P42932	C244	1	5.57813e+06	5.69267e+06	2.25724e+06	1.65417e+07	1.47345e+07	3.38055e+07	2.40232e+07	3.36192e+07	3.45051e+07	3.15234e+07	0.0018296	0.0170284	4.42674	24173616	4.42674	up	2.14625	1.76883
Slc1a2	P43006	C373	1	369754	737710	340419	339390	1.26857e+06	3.10959e+06	2.89547e+06	3.18709e+06	2.41893e+06	3.20169e+06	0.00010078	0.00913881	5.61048	2.42164e+06	5.61048	up	2.48812	2.03911
Plin2	P43883	C84	1	4.75425e+06	4.58541e+06	3.55595e+06	1.48216e+07	9.13143e+06	2.60266e+07	1.16687e+07	3.00482e+07	1.97417e+07	1.67749e+07	0.00463153	0.0195914	3.10378	13402002	3.10378	up	1.63403	1.70793
Fdx1	P46656	C159	1	389824	662096	101938	3.09426e+06	1.97827e+06	4.91081e+06	3.29875e+06	5.24465e+06	5.3202e+06	5.17899e+06	0.00543545	0.0197852	6.79962	4.02525e+06	6.79962	up	2.76545	1.70366
Cryz	P47199	C250	1	994791	1.7356e+06	639356	4.78218e+06	5.28223e+06	9.96073e+06	6.48724e+06	1.76937e+07	1.11203e+07	1.02829e+07	0.00213368	0.0170284	5.4226	8605011	5.4226	up	2.43899	1.76883
Aldh2	P47738	C388	1	1.87428e+07	3.09943e+07	1.13851e+07	7.92041e+07	6.19505e+07	1.32021e+08	6.69505e+07	149519354	1.56577e+08	1.4288e+08	0.00440335	0.0195914	3.9076	92423712	3.9076	up	1.96628	1.70793
Aldh2	P47738	C68	5	5.1694e+07	1.76737e+07	4.71907e+07	4.41457e+07	3.62764e+07	8.64762e+07	4.57979e+07	1.01446e+08	8.96603e+07	9.03041e+07	0.0158921	0.030607	2.16087	42915236	2.16087	up	1.11161	1.51418
Aldh3a2	P47740	C241	1	3.10866e+06	3.97078e+06	2.04892e+06	1.73284e+07	1.64007e+07	1.72287e+07	2.01881e+07	4.39706e+07	6.41172e+07	3.01873e+07	0.0044723	0.0195914	5.28376	25301366	5.28376	up	2.40157	1.70793
Capzb	P47757	C206	1	3.77595e+06	3.62304e+06	2.17877e+06	7.23479e+06	5.59596e+06	7.42364e+06	4.35917e+06	5.86883e+06	4.83295e+06	6.59294e+06	0.244224	0.269886	1.38055	1.573e+06	1.38055	up	0.465239	0.568819
Srprb	P47758	C177	1	672648	933551	256076	2.69171e+06	2.53226e+06	3.44847e+06	2.54974e+06	5.06519e+06	4.95994e+06	4.6434e+06	0.00894512	0.0227517	3.92862	2.98283e+06	3.92862	up	1.97402	1.64299
Gsr	P47791	C80	1	4.56202e+06	5.82831e+06	2.95497e+06	1.31883e+07	9.984e+06	3.41074e+07	2.10127e+07	2.78279e+07	2.45011e+07	2.66811e+07	0.000568332	0.0129547	4.16956	20134848	4.16956	up	2.05989	1.88757
Mtx1	P47802	C155	1	264809	765121	272178	2.55012e+06	1.85602e+06	3.35325e+06	2.8804e+06	4.94312e+06	5.06983e+06	3.73176e+06	0.00409454	0.0194917	5.1031	3.13648e+06	5.1031	up	2.35137	1.71015
Map2k4	P47809	C244	1	739061	2.15407e+06	686102	5.95653e+06	4.06274e+06	6.83937e+06	5.67879e+06	6.76444e+06	1.00102e+07	7.75043e+06	0.00935064	0.0234016	3.77943	5.35037e+06	3.77943	up	1.91817	1.63075
Lmna	P48678	C593	1	1.34441e+06	756948	1.12007e+06	3.47478e+06	2.45862e+06	1.09734e+07	4.93576e+06	8.26136e+06	1.02307e+07	7.42443e+06	0.000334779	0.0112708	5.11176	6482165	5.11176	up	2.35382	1.94804
Lmna	P48678	C572	1	775915	532839	448880	2.41237e+06	1.32664e+06	3.48084e+06	1.6726e+06	2.45522e+06	4.07499e+06	2.27332e+06	0.00965582	0.0237404	2.94879	1.75595e+06	2.94879	up	1.56012	1.62451
Lmna	P48678	C522	1	0	381926	1.50604e+06	2.16382e+06	1.68483e+06	1.64078e+06	970574	1.24834e+06	1.66584e+06	1.83244e+06	0.245717	0.271216	19.6018	1.36105e+06	19.6018	up	4.29292	0.566685
Cbr1	P48758	C226	1	93456.5	568322	105684	2.67088e+06	2.95477e+06	3.97343e+06	3.3328e+06	2.70567e+06	8.6375e+06	6.22891e+06	0.0102675	0.0243507	8.46704	4.00338e+06	8.46704	up	3.08186	1.61349
Cbr1	P48758	C227	1	93456.5	568322	105684	2.67088e+06	2.95477e+06	3.97343e+06	3.3328e+06	2.70567e+06	8.6375e+06	6.22891e+06	0.0102675	0.0243507	8.46704	4.00338e+06	8.46704	up	3.08186	1.61349
Hsd11b1	P50172	C241	1	2.07906e+06	4.44826e+06	2.33257e+06	8.11587e+06	1.00895e+07	1.11593e+07	5.41022e+06	4.02797e+06	1.05805e+07	1.51157e+07	0.138837	0.165332	1.85591	3818084	1.85591	up	0.892124	0.781642
Shmt1	P50431	C198	2	580370	953661	1.1028e+06	4.10967e+06	6.14188e+06	2.35715e+07	1.46088e+07	1.62176e+07	1.53895e+07	1.57316e+07	0.000278547	0.0112708	9.74215	15106331	9.74215	up	3.28424	1.94804
Acadvl	P50544	C238	1	2.80856e+07	3.82825e+07	1.84146e+07	7.77226e+07	6.5713e+07	1.27363e+08	7.23747e+07	1.36054e+08	1.23117e+08	1.12991e+08	0.00609287	0.0197852	2.80138	71874224	2.80138	up	1.48614	1.70366
Uros	P51163	C241	1	2.48624e+06	3.31561e+06	1.96392e+06	6.71888e+06	6.26568e+06	8.7768e+06	6.22738e+06	9.7681e+06	8.22485e+06	6.40787e+06	0.0240917	0.0398328	2.10455	4.07273e+06	2.10455	up	1.07351	1.39976
Acadl	P51174	C166	1	1.78441e+06	2.56802e+06	1.00375e+06	5.71321e+06	4.63533e+06	1.20971e+07	8.03545e+06	1.07088e+07	1.74254e+07	1.2912e+07	0.00102453	0.0159826	4.53718	9242573	4.53718	up	2.1818	1.79635
Rpl9	P51410	C134	1	135718	160935	472565	1.77365e+06	371474	745754	450855	929612	584700	705899	0.211697	0.237588	1.80141	295369	1.80141	up	0.849129	0.624176
Hsd17b4	P51660	C189	1	786039	438649	456379	1.30321e+06	1.05419e+06	1.69154e+06	612554	1.33435e+06	1.59142e+06	1.09602e+06	0.137366	0.163789	1.61993	456357	1.61993	up	0.695929	0.785715
Slc25a5	P51881	C57	1	569772	1.14752e+06	736421	2.04417e+06	2.27306e+06	3.22545e+06	3.18166e+06	3.66039e+06	5.5488e+06	3.96486e+06	0.00261677	0.0170284	3.2621	2657386	3.2621	up	1.7058	1.76883
Slc25a5	P51881	C160	1	1.12203e+08	1.58615e+08	5.99315e+07	2.98833e+08	2.99838e+08	3.36174e+08	2.5309e+08	3.70959e+08	3.78352e+08	3.56363e+08	0.0381135	0.0568966	2.13662	178516304	2.13662	up	1.09533	1.24491
Slc25a5	P51881	C257	1	2.73426e+06	3.65679e+06	851955	1.72262e+07	1.04061e+07	9.6482e+06	6.57366e+06	7.66965e+06	2.26155e+07	1.49283e+07	0.101205	0.128011	2.54872	6.71027e+06	2.54872	up	1.34977	0.892753
Tst	P52196	C248	1	1.49312e+06	4.0721e+06	893249	1.12585e+07	8.4347e+06	1.18813e+07	5.15944e+06	1.25877e+07	1.22809e+07	1.2916e+07	0.0431342	0.0628872	2.98585	6925207	2.98585	up	1.57814	1.20144
Pon1	P52430	C42	1	5.61919e+06	1.08984e+07	4.3502e+06	2.35328e+07	2.59971e+07	3.97968e+07	2.19355e+07	6.31357e+07	4.90873e+07	3.87982e+07	0.00669694	0.0200144	3.6457	29172252	3.6457	up	1.8662	1.69866
Ndufs6	P52503	C79	1	2.43323e+06	2.9833e+06	2.04524e+06	7.80949e+06	5.05587e+06	9.43017e+06	4.52128e+06	9.33848e+06	1.12005e+07	1.33353e+07	0.0143111	0.0287832	2.51913	5435047	2.51913	up	1.33292	1.54086
Gck	P52792	C457	1	5.77659e+06	7.37157e+06	4.01836e+06	1.70323e+07	1.35363e+07	3.45839e+07	1.35127e+07	2.36139e+07	2.27985e+07	1.93494e+07	0.0113637	0.0258793	2.61976	13448102	2.61976	up	1.38943	1.58705
Sult1a1	P52840	C82	1	2.28559e+06	1.84563e+06	699129	1.6111e+07	6.25276e+06	6.27009e+06	3.49318e+06	7.30321e+06	1.38381e+07	9.9067e+06	0.134482	0.161585	2.36388	4259449	2.36388	up	1.24115	0.791599
Pklr	P53657	C401	1	82732.6	2.56328e+06	254136	1.01137e+07	7.85998e+06	1.30065e+07	5.11255e+06	1.35374e+07	1.53934e+07	1.81841e+07	0.0266654	0.0430324	8.99286	10692432	8.99286	up	3.16878	1.3662
Fdft1	P53798	C374	1	1.14964e+07	1.6507e+07	9.38859e+06	1.59186e+07	3.13036e+07	1.52506e+07	1.44905e+07	3.45883e+07	1.76836e+07	1.36879e+07	0.619889	0.642543	1.15818	2448004	1.15818	up	0.211857	0.192098
Pitpnb	P53811	C187	1	3.10657e+06	4.49504e+06	2.50189e+06	8.83713e+06	8.94376e+06	1.54782e+07	1.12326e+07	1.62619e+07	1.83395e+07	1.72635e+07	0.00241753	0.0170284	3.17801	10623837	3.17801	up	1.66812	1.76883
Idh2	P54071	C308	1	1.00173e+06	1.1001e+06	654827	2.70805e+06	2.14875e+06	6.40369e+06	1.18199e+06	5.32661e+06	7.52709e+06	4.80905e+06	0.0142833	0.0287832	3.2226	2961361	3.2226	up	1.68822	1.54086
Idh2	P54071	C418	1	4.90393e+06	2.51331e+06	2.61288e+06	8.68879e+06	7.49647e+06	1.41726e+07	3.34109e+06	1.88956e+07	1.42908e+07	1.44724e+07	0.0414499	0.0608105	2.4497	6.69304e+06	2.4497	up	1.2926	1.21602
Idh2	P54071	C402	1	3.75435e+06	1.70074e+06	1.34497e+06	2.43903e+06	2.98888e+06	3.83133e+06	1.33426e+06	3.64758e+06	3.80942e+06	3.1639e+06	0.402232	0.430274	1.29126	666194	1.29126	up	0.368778	0.366255
Psmc4	P54775	C210	1	178922428	1.76427e+06	192191	1.99894e+08	1.21895e+08	1.69619e+07	6.9959e+06	4.78485e+06	6.81762e+06	6.27831e+06	0.524771	0.551275	-2.27414	-9601726	2.27414	down	-1.18532	0.258632
Hmgcs2	P54869	C261	1	1.43931e+07	3.14715e+07	9.36477e+06	1.44613e+08	1.02288e+08	1.69468e+08	1.07182e+08	1.71917e+08	3.01034e+08	1.85467e+08	0.0100699	0.024106	4.88386	140858464	4.88386	up	2.28802	1.61788
Abcd3	P55096	C472	2	2.70999e+07	3.54167e+07	3.11911e+07	6.14033e+07	5.54538e+07	4.62518e+07	5.20099e+07	4.24212e+07	5.24515e+07	2.57147e+07	0.814486	0.826854	1.0619	2473556	1.0619	up	0.0866413	0.0825713
Abcd3	P55096	C477	2	3.32872e+07	4.17879e+07	3.19998e+07	6.60553e+07	5.94e+07	6.75652e+07	3.45939e+07	6.24479e+07	5.20358e+07	1.94531e+07	0.911041	0.918895	-1.03402	-1464260	1.03402	down	-0.0482617	0.0367341
Adk	P55264	C159	2	869019	4.07197e+06	1.15275e+06	1.49023e+07	1.14875e+07	3.34969e+07	1.61246e+07	4.34834e+07	3.93224e+07	3.69291e+07	0.00236087	0.0170284	8.66477	28399352	8.66477	up	3.11516	1.76883
Adk	P55264	C139	1	2.13161e+06	4.16314e+06	458760	1.44594e+07	1.07072e+07	2.35815e+07	1.08709e+07	2.66418e+07	2.36179e+07	2.16567e+07	0.01236	0.0268422	5.60712	16723876	5.60712	up	2.48726	1.57118
Adk	P55264	C352	2	3.71144e+07	5.95088e+07	1.40497e+07	1.63063e+08	1.22117e+08	2.92234e+08	1.7186e+08	3.12121e+08	2.7165e+08	2.13121e+08	0.00571471	0.0197852	4.29921	189057632	4.29921	up	2.10407	1.70366
Atp5f1e	P56382	C19	1	359502	440228	146322	1.98892e+06	1.48025e+06	3.56524e+06	1.73615e+06	3.54216e+06	3.38269e+06	3.06192e+06	0.00496669	0.0195914	5.06421	2.37522e+06	5.06421	up	2.34034	1.70793
Cyp2a12	P56593	C154	1	7.42648e+06	1.28835e+07	6.2691e+06	2.36045e+07	2.61951e+07	5.62903e+07	2.36324e+07	4.8672e+07	3.86838e+07	3.48145e+07	0.0071673	0.0206178	2.98026	25737752	2.98026	up	1.57544	1.68576
Cyp2c40	P56657	C53	2	1.02304e+08	1.82668e+08	8.83893e+07	2.30436e+08	2.54584e+08	2.3311e+08	2.23056e+08	2.2272e+08	2.52856e+08	1.79446e+08	0.217681	0.243429	1.4023	63360256	1.4023	up	0.487795	0.613628
Eef2	P58252	C591	1	299640	547834	216842	837793	717478	5.03833e+06	2.06391e+06	3.56707e+06	3.05859e+06	2.5108e+06	8.15832e-05	0.00913881	6.68123	2633360	6.68123	up	2.74011	2.03911
Eef2	P58252	C567	2	1.28473e+06	2.10289e+06	1.62532e+06	5.54167e+06	4.81906e+06	9.57918e+06	6.73214e+06	7.73552e+06	9.78004e+06	7.12962e+06	0.00399737	0.0194917	3.12206	5502910	3.12206	up	1.6425	1.71015
Eef2	P58252	C651	1	506175	1.01295e+06	437520	2.96578e+06	2.59011e+06	3.09715e+06	1.77005e+06	2.97421e+06	5.05718e+06	3.32882e+06	0.0311828	0.0488079	2.75699	1.95901e+06	2.75699	up	1.46309	1.31151
Eef2	P58252	C41	1	3.96313e+07	4.77783e+07	2.68342e+07	1.15957e+08	1.13788e+08	1.08842e+08	5.64744e+07	128027634	1.07089e+08	9.78411e+07	0.155342	0.181523	1.65186	37968800	1.65186	up	0.724094	0.741067
Opa1	P58281	C375	1	8.91519e+06	1.33614e+07	5.99277e+06	2.70669e+07	2.47891e+07	4.02147e+07	2.62299e+07	3.50385e+07	4.269e+07	3.32328e+07	0.0122148	0.0267127	2.55777	21309188	2.55777	up	1.35489	1.57328
Gulo	P58710	C300	1	1.6359e+07	1.84669e+07	5.64739e+06	6.52603e+07	3.44056e+07	5.60727e+07	3.41535e+07	3.29527e+07	5.6493e+07	2.67244e+07	0.147791	0.174003	1.9017	18694634	1.9017	up	0.92729	0.759444
Gulo	P58710	C354	1	0	2.1081e+06	512632	8.45111e+06	3.14274e+06	8.85836e+06	2.96545e+06	6.26754e+06	7.28909e+06	6.97708e+06	0.155714	0.181731	49.3167	5965971	49.3167	up	5.624	0.740571
Fitm2	P59266	C251	1	1.44243e+06	1.66657e+06	194770	2.31083e+06	1.30249e+06	1.29488e+07	1.11008e+07	1.62711e+07	9.97533e+06	1.53057e+07	0.000107401	0.00913881	12.0437	11827966	12.0437	up	3.5902	2.03911
Pcbp1	P60335	C158	1	865353	1.42194e+06	379821	3.35866e+06	2.82616e+06	7.27982e+06	3.555e+06	7.3732e+06	6.41365e+06	5.54779e+06	0.00387342	0.0194917	4.33476	4492296	4.33476	up	2.11595	1.71015
Pcbp1	P60335	C109	1	1.44742e+07	2.53644e+07	1.22661e+07	5.8435e+07	4.86707e+07	1.21695e+08	6.8602e+07	1.30888e+08	1.05326e+08	8.65385e+07	0.00227289	0.0170284	3.78579	73526096	3.78579	up	1.9206	1.76883
Pcbp1	P60335	C54	1	9.19552e+06	1.30567e+07	6.54511e+06	2.7646e+07	2.67268e+07	5.89238e+07	3.79631e+07	5.92465e+07	6.34237e+07	4.6166e+07	0.00163095	0.0167755	3.6728	37996808	3.6728	up	1.87688	1.77533
Pcbp1	P60335	C194	1	8.31193e+06	1.01699e+07	6.99278e+06	1.56999e+07	1.34386e+07	2.33568e+07	1.27941e+07	2.24181e+07	1.8628e+07	1.72849e+07	0.034243	0.0527162	1.76843	8031293	1.76843	up	0.822466	1.27806
Actb	P60710	C285	1	215784	359058	0	1.86306e+06	396606	3.85221e+06	940196	1.68522e+06	2.20872e+06	866508	0.122995	0.150095	45.9141	1.59932e+06	45.9141	up	5.52086	0.823633
Rac3	P60764	C178	1	7.17666e+06	9.71572e+06	4.9738e+06	3.56262e+07	2.79888e+07	6.78735e+07	4.2797e+07	7.62445e+07	7.37708e+07	5.82263e+07	0.00174955	0.0170284	4.87414	49652704	4.87414	up	2.28515	1.76883
Cdc42	P60766	C157	1	2.35267e+06	112878	1.99601e+06	2.20717e+06	2.2316e+06	5.05428e+06	1.92706e+06	4.52448e+06	4.28912e+06	3.95402e+06	0.068091	0.0917613	3.09991	2.54424e+06	3.09991	up	1.63223	1.03734
Sec61a1	P61620	C13	1	3.27578e+06	5.3457e+06	1.52025e+06	9.09594e+06	1.32772e+07	1.21459e+07	5.80495e+06	1.30033e+07	1.02104e+07	1.84642e+07	0.0753668	0.0999198	2.21868	6.12809e+06	2.21868	up	1.1497	1.00035
Rps8	P62242	C174	1	1.05747e+06	1.73875e+06	421938	6.79406e+06	7.33362e+06	1.23457e+07	6.14048e+06	1.7754e+07	1.65901e+07	1.395e+07	0.00596323	0.0197852	6.04292	10474216	6.04292	up	2.59525	1.70366
Rps8	P62242	C72	1	949080	1.42948e+06	0	7.07938e+06	5.36122e+06	7.27189e+06	5.05919e+06	7.92543e+06	1.35664e+07	8.71177e+06	0.142488	0.168821	58.226	7.9422e+06	58.226	up	5.86359	0.772573
Rps8	P62242	C71	1	947893	1.38468e+06	0	7.07938e+06	6.22719e+06	7.26519e+06	5.05919e+06	7.92543e+06	1.35664e+07	8.7261e+06	0.145532	0.171776	56.8916	7.94009e+06	56.8916	up	5.83014	0.765038
Rps11	P62281	C131	1	1.19215e+06	2.69982e+06	721012	1.10397e+07	9.05859e+06	1.15797e+07	6.838e+06	1.39958e+07	1.78614e+07	1.06564e+07	0.0225962	0.037915	3.90575	8637416	3.90575	up	1.9656	1.42119
Rps11	P62281	C60	1	7.0537e+07	9.60723e+07	3.69064e+07	1.3861e+08	1.24219e+08	101138006	6.23395e+07	9.67105e+07	7.72567e+07	6.55341e+07	0.817524	0.829039	-1.06883	-5441160	1.06883	down	-0.0960331	0.0814252
Psmc6	P62334	C193	1	4.59537e+06	2.75185e+06	902582	7.00693e+06	3.355e+06	8.31333e+06	5.36728e+06	6.59496e+06	6.47933e+06	4.69753e+06	0.0725966	0.0967955	2.01696	3.11196e+06	2.01696	up	1.01218	1.01415
Rpl18a	P62717	C109	1	953157	1.28456e+06	759237	3.90094e+06	2.99776e+06	8.19725e+06	3.5024e+06	9.37157e+06	6.41192e+06	6.49454e+06	0.00259166	0.0170284	4.0052	4.84313e+06	4.0052	up	2.00187	1.76883
Rps6	P62754	C12	1	2.42276e+07	3.44997e+07	1.37663e+07	1.05629e+08	9.41191e+07	112345726	6.91598e+07	1.39379e+08	1.15682e+08	9.19843e+07	0.0390078	0.0579464	2.51557	61980772	2.51557	up	1.33088	1.23697
Rpl23	P62830	C28	1	1.35362e+07	2.09887e+07	9.68994e+06	8.32274e+07	8.26609e+07	9.42957e+07	6.1509e+07	1.50145e+08	1.47501e+08	1.30495e+08	0.0118842	0.0264029	3.88501	82341984	3.88501	up	1.95792	1.57835
Gnb2	P62880	C25	1	1.55436e+06	1.74431e+06	712880	2.84901e+06	2.24462e+06	3.05206e+06	1.40225e+06	3.40451e+06	3.62499e+06	2.75984e+06	0.133871	0.161058	1.63805	1.05501e+06	1.63805	up	0.711975	0.793018
Rpl30	P62889	C92	1	1.09458e+06	1.90182e+06	759673	3.60184e+06	3.77677e+06	5.13119e+06	2.62358e+06	6.80878e+06	6.76077e+06	3.94079e+06	0.0233601	0.0390448	2.5764	2912096	2.5764	up	1.36536	1.40844
Rps3	P62908	C134	1	1.11524e+06	1.94327e+06	478536	6.47644e+06	6.03135e+06	1.32969e+07	5.46783e+06	1.65573e+07	1.50558e+07	1.02415e+07	0.00581341	0.0197852	5.39772	9220225	5.39772	up	2.43235	1.70366
Rps3	P62908	C97	1	3.77019e+07	6.86422e+07	2.17475e+07	1.8123e+08	1.86004e+08	2.48415e+08	1.54694e+08	2.42641e+08	244287364	2.05649e+08	0.0217185	0.0370838	3.00959	144121696	3.00959	up	1.58957	1.43082
Rps27a	P62983	C145	1	355241	0	386518	2.49949e+06	1.98382e+06	2.951e+06	2.18151e+06	5.82968e+06	7.93502e+06	3.57495e+06	0.105032	0.132137	68.9968	3.9728e+06	68.9968	up	6.10846	0.878976
Hspa8	P63017	C603	1	312660	1.39414e+06	76334.4	4.47789e+06	2.60645e+06	8.31746e+06	2.85628e+06	7.72349e+06	7.14312e+06	6.18872e+06	0.0142255	0.0287832	7.31095	5223232	7.31095	up	2.87006	1.54086
Hspd1	P63038	C442	1	3.1872e+06	7.87343e+06	2.54969e+06	2.64026e+07	2.00434e+07	2.4998e+07	1.54554e+07	2.46152e+07	4.45748e+07	3.61972e+07	0.0240069	0.0398328	3.39825	19312108	3.39825	up	1.76479	1.39976
Rps17	P63276	C35	1	130796	546565	0	2.15269e+06	2.30148e+06	5.34943e+06	2.24893e+06	6.69567e+06	5.41087e+06	5.08661e+06	0.0850855	0.111229	91.0562	4.61699e+06	91.0562	up	6.50869	0.953782
Rps12	P63323	C106	1	4.37878e+06	4.58605e+06	1.83706e+06	1.4158e+07	1.45298e+07	2.52843e+07	9.25704e+06	2.85749e+07	2.41637e+07	2.04546e+07	0.0143308	0.0287832	3.37145	14159562	3.37145	up	1.75337	1.54086
Rps12	P63323	C92	1	0	1.01863e+06	425609	6.52864e+06	4.78801e+06	5.94985e+06	2.8848e+06	6.84444e+06	9.49998e+06	6.53765e+06	0.140824	0.167061	55.7468	5.81781e+06	55.7468	up	5.80082	0.777126
Ube2l3	P68037	C86	2	5.72323e+06	9.40369e+06	4.38141e+06	2.49075e+07	1.48446e+07	2.89596e+07	1.94973e+07	3.03981e+07	3.4286e+07	2.36458e+07	0.0112624	0.0257742	2.75808	17105264	2.75808	up	1.46367	1.58882
Rack1	P68040	C168	1	952213	488445	262734	3.66415e+06	2.56429e+06	2.33527e+06	1.79768e+06	3.50914e+06	5.81798e+06	3.28011e+06	0.0461875	0.0662044	3.00455	2.06072e+06	3.00455	up	1.58715	1.17911
Tuba4a	P68368	C54	1	1.13515e+06	2.49397e+06	934787	8.06244e+06	7.09801e+06	1.02821e+07	6.39397e+06	9.41889e+06	1.54322e+07	1.31827e+07	0.011321	0.0258451	3.83711	7743348	3.83711	up	1.94002	1.58762
Tubb4b	P68372	C12	4	1.09895e+08	1.54602e+08	9.7232e+07	1.91923e+08	1.46964e+08	6.61842e+08	5.42028e+08	4.06942e+08	4.57485e+08	2.51289e+08	0.000611324	0.0129547	3.24567	305501760	3.24567	up	1.69852	1.88757
Tubb4b	P68372	C239	1	2.79803e+06	2.46693e+06	3.53525e+06	3.62512e+06	3.86048e+06	4.7671e+06	2.79213e+06	4.37746e+06	3.23682e+06	3.38949e+06	0.55882	0.583117	1.13359	428980	1.13359	up	0.180893	0.234244
Usp9x	P70398	C673	1	620744	852518	258439	2.47458e+06	1.32812e+06	3.17695e+06	1.95694e+06	2.96444e+06	3.07866e+06	2.91306e+06	0.00954845	0.0237065	3.25916	1.92526e+06	3.25916	up	1.7045	1.62513
Usp9x	P70398	C787	1	1.08178e+06	1.29317e+06	404228	5.05058e+06	4.01803e+06	2.72846e+06	2.11136e+06	4.51124e+06	5.70792e+06	4.21958e+06	0.110093	0.137214	2.2251	1.99584e+06	2.2251	up	1.15387	0.862603
Slc9a3r1	P70441	C201	2	5.80141e+06	5.49272e+06	5.80027e+06	1.1253e+07	8.14856e+06	1.08527e+07	5.77351e+06	9.89217e+06	1.34051e+07	1.12661e+07	0.189198	0.214915	1.40747	2857067	1.40747	up	0.493105	0.667734
Akr1c6	P70694	C98	1	8.6386e+06	1.69244e+07	4.89629e+06	4.34393e+07	3.81015e+07	7.40075e+07	3.53214e+07	8.55105e+07	6.70816e+07	8.05034e+07	0.00757981	0.0211782	3.99595	49120692	3.99595	up	1.99854	1.67411
Akr1c6	P70694	C193	1	3.65158e+07	2.23776e+07	4.25462e+07	1.63311e+07	1.63932e+07	2.4041e+07	1.24282e+07	2.49775e+07	2.63603e+07	2.0711e+07	0.555554	0.580355	-1.17966	-3770960	1.17966	down	-0.238365	0.236306
Urod	P70697	C66	1	2.72726e+06	3.72158e+06	1.95007e+06	9.23158e+06	8.062e+06	3.35494e+07	9.28556e+06	1.59499e+07	2.19982e+07	1.8139e+07	0.00217629	0.0170284	4.2248	13872270	4.2248	up	2.07888	1.76883
Urod	P70697	C65	1	3.09526e+06	3.44181e+06	2.05384e+06	9.23158e+06	8.505e+06	3.35546e+07	9.14695e+06	1.58794e+07	2.19982e+07	1.99445e+07	0.00222163	0.0170284	4.15925	14014716	4.15925	up	2.05632	1.76883
Cct7	P80313	C450	1	382878	710698	0	919225	1.26414e+06	1.88455e+06	382790	4.72739e+06	4.46577e+06	4.85966e+06	0.132732	0.160277	47.1917	2.31503e+06	47.1917	up	5.56046	0.795128
Cct5	P80316	C253	1	4.92062e+06	8.96892e+06	4.11569e+06	2.36205e+07	2.36849e+07	4.02456e+07	2.67193e+07	4.57105e+07	6.05828e+07	4.12381e+07	0.00347806	0.0189976	4.13475	31448152	4.13475	up	2.0478	1.7213
Cct5	P80316	C493	1	1.10473e+06	2.62911e+06	1.62176e+06	6.57883e+06	4.33175e+06	1.10247e+07	6.69803e+06	1.1051e+07	1.49797e+07	9.98951e+06	0.00234951	0.0170284	3.90643	7743406	3.90643	up	1.96585	1.76883
Rpl36a	P83882	C72	1	2.73356e+06	3.01917e+06	1.60611e+06	8.15959e+06	8.90223e+06	9.06519e+06	5.01255e+06	1.08591e+07	9.07189e+06	8.00174e+06	0.0651629	0.0886519	2.06116	4.19267e+06	2.06116	up	1.04345	1.05231
Isoc2a	P85094	C84	1	5.13955e+06	1.08691e+07	1.86903e+06	1.45501e+06	5.92063e+06	2.43532e+07	1.83616e+07	1.5712e+07	1.87965e+07	1.74538e+07	0.00146484	0.016719	4.8055	14832229	4.8055	up	2.26469	1.77679
Csrp1	P97315	C167	1	979523	1.24661e+06	605461	2.54792e+06	1.15268e+06	2.44957e+06	1.30881e+06	2.02516e+06	3.15052e+06	2.29106e+06	0.0598617	0.0827629	1.84852	990850	1.84852	up	0.886372	1.08216
Khk	P97328	C289	1	1.33342e+06	903982	546691	2.78973e+06	3.8414e+06	6.66476e+06	2.83539e+06	4.81545e+06	4.83554e+06	8.58399e+06	0.00797182	0.0216142	3.51277	3.71481e+06	3.51277	up	1.81261	1.66526
Psme1	P97371	C101	1	640022	732987	416550	1.16344e+06	1.10029e+06	3.72755e+06	1.76337e+06	2.61463e+06	2.13555e+06	1.68917e+06	0.00180018	0.0170284	3.01183	1.52487e+06	3.01183	up	1.59064	1.76883
Bop1	P97452	C390	1	94533.8	539391	269968	1.99457e+06	1.51132e+06	2.27367e+06	1.52475e+06	2.07281e+06	3.54339e+06	2.34642e+06	0.0183569	0.0331061	4.28214	1.73684e+06	4.28214	up	2.09833	1.48009
Rps5	P97461	C66	2	6.15436e+07	1.10688e+08	2.75711e+07	2.43523e+08	2.06175e+08	5.21057e+08	2.72015e+08	4.78079e+08	4.07108e+08	3.10279e+08	0.00603509	0.0197852	3.90468	287078848	3.90468	up	1.9652	1.70366
Gclc	P97494	C553	1	620142	589207	709288	2.44583e+06	1.43976e+06	2.44096e+06	2.27581e+06	2.61835e+06	5.06161e+06	3.65155e+06	0.00489608	0.0195914	3.11773	2.07937e+06	3.11773	up	1.6405	1.70793
Gclc	P97494	C152	1	2.35905e+06	3.25303e+06	1.9593e+06	5.09104e+06	2.48524e+06	9.4685e+06	5.11994e+06	8.99875e+06	1.12771e+07	9.94796e+06	0.00115665	0.0165639	3.0344	5811597	3.0344	up	1.60141	1.78084
Gclc	P97494	C501	1	2.08967e+06	1.55997e+06	398666	677435	712895	2.37128e+06	1.22293e+06	722616	782369	858720	0.665552	0.68835	1.17536	159764	1.17536	up	0.233107	0.162191
Cpt1a	P97742	C304	1	1.69426e+07	1.88219e+07	1.20061e+07	5.96311e+07	4.34865e+07	5.27328e+07	3.9456e+07	5.15762e+07	7.7106e+07	6.02576e+07	0.035721	0.0541113	2.18864	29814318	2.18864	up	1.13004	1.26671
Fmo5	P97872	C468	1	3.74834e+06	5.92462e+06	2.33249e+06	1.61405e+07	1.66172e+07	3.75868e+07	1.31205e+07	4.97345e+07	3.64804e+07	3.03578e+07	0.00455153	0.0195914	4.55236	23937304	4.55236	up	2.18661	1.70793
Tubb5	P99024	C12	3	1.30961e+08	1.66552e+08	8.80439e+07	1.86607e+08	1.31627e+08	7.36044e+08	5.16164e+08	4.40234e+08	4.26621e+08	2.55235e+08	0.000679718	0.012984	3.29108	312444352	3.29108	up	1.71856	1.88659
Gchfr	P99025	C62	1	2.90756e+06	5.30732e+06	2.06146e+06	1.66736e+07	9.71908e+06	1.87903e+07	1.00923e+07	1.46299e+07	1.92826e+07	1.36917e+07	0.0261952	0.0425603	2.6947	9365696	2.6947	up	1.43013	1.371
Prdx5	P99029	C96	1	1.99536e+06	2.70711e+06	1.745e+06	7.75832e+06	5.70257e+06	8.17443e+06	4.27457e+06	9.50358e+06	1.17303e+07	1.30312e+07	0.0193045	0.0342216	2.6126	5389647	2.6126	up	1.38549	1.4657
Xdh	Q00519	C1328	1	1.57942e+06	2.35686e+06	1.21398e+06	5.30433e+06	4.58826e+06	8.40567e+06	4.65671e+06	8.08053e+06	7.3548e+06	7.48948e+06	0.00861775	0.022221	2.75396	4490396	2.75396	up	1.46151	1.65324
Hnrnpul2	Q00PI9	C516	1	951442	2.27736e+06	432773	3.67617e+06	2.85732e+06	6.18575e+06	4.77022e+06	8.13364e+06	5.93017e+06	4.23281e+06	0.00776761	0.0214469	3.60825	4.12131e+06	3.60825	up	1.8513	1.66864
Hnrnpul2	Q00PI9	C57	1	692268	909716	341685	1.94713e+06	1.94473e+06	3.5175e+06	2.35603e+06	3.06971e+06	3.68347e+06	2.14649e+06	0.00871861	0.0223579	3.00945	1.92881e+06	3.00945	up	1.5895	1.65057
Hnrnpul2	Q00PI9	C306	1	4.29501e+06	5.3203e+06	3.00648e+06	1.09488e+07	1.04777e+07	1.73675e+07	1.25046e+07	1.34761e+07	1.93493e+07	1.52576e+07	0.00752164	0.0211419	2.5585	9376175	2.5585	up	1.3553	1.67486
Vcp	Q01853	C522	1	1.11946e+07	1.5248e+07	6.93055e+06	3.87647e+07	2.92876e+07	5.12391e+07	3.35606e+07	4.05817e+07	5.30015e+07	3.66626e+07	0.0176048	0.0319963	2.51671	25499026	2.51671	up	1.33154	1.4949
Uba1	Q02053	C632	1	2.92131e+07	3.49479e+07	1.7567e+07	8.60563e+07	7.40002e+07	1.58493e+08	8.60096e+07	1.07619e+08	1.14379e+08	1.21846e+08	0.00798135	0.0216142	2.82213	74494224	2.82213	up	1.49678	1.66526
Jup	Q02257	C457	1	1.19712e+06	867727	1.01439e+06	2.68703e+06	2.17431e+06	1.15876e+06	715053	2.93231e+06	3.21162e+06	2.76494e+06	0.50555	0.532877	1.28507	410026	1.28507	up	0.361843	0.273373
Ckb	Q04447	C283	1	2.37719e+06	2.91189e+06	1.7756e+06	3.05305e+06	3.92929e+06	2.56333e+06	3.06654e+06	2.88135e+06	3.11568e+06	3.07901e+06	0.72055	0.737088	1.08062	218872	1.08062	up	0.111864	0.132481
Rac2	Q05144	C178	1	434266	1.20093e+06	462186	4.73035e+06	1.90999e+06	4.76156e+06	4.22165e+06	7.16932e+06	7.63465e+06	4.78078e+06	0.00443501	0.0195914	4.74894	4380368	4.74894	up	2.2476	1.70793
Cyp2e1	Q05421	C261	1	1.86053e+07	1.83882e+07	2.57644e+07	52416366	4.12877e+07	5.72889e+07	3.37144e+07	7.0655e+07	6.77404e+07	5.38188e+07	0.037975	0.0568714	1.91984	26291182	1.91984	up	0.940989	1.24511
Cyp2e1	Q05421	C437	1	3.33572e+07	3.33353e+07	2.22603e+07	5.57813e+07	5.41647e+07	8.14606e+07	4.64753e+07	8.33126e+07	7.14474e+07	5.63625e+07	0.0438261	0.0635988	1.762	28623404	1.762	up	0.817215	1.19655
Pc	Q05920	C131	1	1.50107e+06	5.34834e+06	1.26604e+06	1.59795e+07	1.12251e+07	2.30377e+07	9.73549e+06	2.09377e+07	2.60881e+07	2.28606e+07	0.0134775	0.0281584	4.33797	14984664	4.33797	up	2.11702	1.55039
Pc	Q05920	C56	1	3.2967e+06	3.06421e+06	1.58425e+06	8.5488e+06	6.78093e+06	1.56948e+07	7.94781e+06	1.48835e+07	1.76393e+07	1.59701e+07	0.00313894	0.0183628	3.54989	10000142	3.54989	up	1.82778	1.73606
Pc	Q05920	C850	1	1.31203e+06	2.09777e+06	1.53351e+06	7.37072e+06	6.39676e+06	9.05947e+06	5.07721e+06	8.45431e+06	1.53028e+07	1.17601e+07	0.0122089	0.0267127	3.23017	6428512	3.23017	up	1.69161	1.57328
Pc	Q05920	C739	1	535824	625957	138784	1.29187e+06	994155	2.10305e+06	1.18036e+06	1.81102e+06	2.15082e+06	1.8366e+06	0.0134107	0.0281584	3.12294	1.20852e+06	3.12294	up	1.64291	1.55039
Acads	Q07417	C151	2	3.12202e+06	2.97922e+06	2.27906e+06	5.17587e+06	4.61753e+06	1.0335e+07	6.29077e+06	9.7975e+06	7.8055e+06	8.86922e+06	0.00263794	0.0170284	2.44312	5014658	2.44312	up	1.28873	1.76883
Rpusd3	Q14AI6	C140	1	1.43724e+06	2.40628e+06	1.17226e+06	4.8038e+06	4.17165e+06	7.41731e+06	6.09419e+06	6.28241e+06	6.99262e+06	4.08659e+06	0.0129292	0.0275667	2.51131	3641759	2.51131	up	1.32844	1.55962
Gmps	Q3THK7	C456	1	6.90279e+06	6.03377e+06	4.33355e+06	1.29568e+07	1.28985e+07	1.27145e+07	9.07809e+06	1.32361e+07	2.06643e+07	1.35524e+07	0.0838608	0.109935	1.69965	5505268	1.69965	up	0.765236	0.958863
Nlrx1	Q3TL44	C644	1	1.08936e+06	504285	605053	5.29196e+06	4.5623e+06	4.24802e+06	3.59517e+06	5.92191e+06	6.48006e+06	5.36484e+06	0.02776	0.0443402	3.30075	3.48945e+06	3.30075	up	1.72279	1.3532
Psmd1	Q3TXS7	C898	1	1.06563e+06	1.49464e+06	845767	4.2375e+06	3.32395e+06	9.02639e+06	4.5918e+06	8.3395e+06	7.65229e+06	5.66626e+06	0.00243896	0.0170284	3.79764	5.03991e+06	3.79764	up	1.9251	1.76883
Rars2	Q3U186	C110	1	414670	1.56774e+06	0	5.32299e+06	3.00132e+06	3.44833e+06	4.847e+06	3.47555e+06	5.99092e+06	3.28773e+06	0.167867	0.194459	40.5892	3.98901e+06	40.5892	up	5.34303	0.711171
Atxn7l3b	Q3UD01	C75	1	2.77034e+06	2.50504e+06	2.03763e+06	6.04416e+06	4.91219e+06	6.78054e+06	4.25239e+06	7.81344e+06	8.44783e+06	6.59387e+06	0.0287924	0.0456774	1.97292	3.25606e+06	1.97292	up	0.98033	1.3403
Agxt2	Q3UEG6	C257	1	479323	645926	138874	679685	964067	3.42636e+06	1.39278e+06	1.47382e+06	950277	1.528e+06	0.0103586	0.0243608	3.24981	1.10183e+06	3.24981	up	1.70035	1.61331
Eif3j1	Q3UGC7	C210	1	2.80061e+06	2.35602e+06	3.11016e+06	4.06594e+06	2.30028e+06	2.63234e+06	1.5893e+06	3.54482e+06	2.72589e+06	2.20949e+06	0.514303	0.541493	-1.16531	-405973	1.16531	down	-0.220718	0.266407
Mccc2	Q3ULD5	C267	1	1.78053e+06	2.4041e+06	1.00415e+06	5.00909e+06	3.3416e+06	1.71898e+07	1.09801e+07	1.34374e+07	1.11795e+07	1.06199e+07	0.000192527	0.0109865	5.30082	10114741	5.30082	up	2.40622	1.95914
Spg7	Q3ULF4	C353	1	524822	992933	261255	3.04755e+06	1.84439e+06	7.91019e+06	5.85359e+06	6.26072e+06	7.17678e+06	4.59877e+06	0.000964527	0.0159826	6.59783	5.30615e+06	6.59783	up	2.72199	1.79635
Sec31a	Q3UPL0	C643	1	999810	1.4004e+06	424460	1.98294e+06	2.79679e+06	4.09781e+06	3.27285e+06	5.44985e+06	4.52396e+06	5.92888e+06	0.00324544	0.0186364	3.58819	3.28542e+06	3.58819	up	1.84326	1.72964
Iqgap2	Q3UQ44	C246	2	4.72959e+06	7.5032e+06	3.97731e+06	1.76111e+07	1.35212e+07	2.89855e+07	1.67772e+07	2.79976e+07	3.03675e+07	2.84891e+07	0.00363804	0.0192103	3.22797	17914394	3.22797	up	1.69063	1.71647
Iqgap2	Q3UQ44	C575	1	2.24593e+06	1.80317e+06	494160	5.56675e+06	4.74776e+06	5.97959e+06	1.18345e+06	6.84164e+06	5.23171e+06	6.97477e+06	0.188972	0.214915	2.01722	2249539	2.01722	up	1.01237	0.667734
Iqgap2	Q3UQ44	C628	1	1.94047e+06	2.86337e+06	143828	2.79057e+06	2.12692e+06	4.26926e+06	2.35806e+06	3.02918e+06	615519	1.37742e+06	0.57934	0.602513	1.40376	551238	1.40376	up	0.489298	0.220034
Acsf3	Q3URE1	C77	1	2.06284e+06	3.61889e+06	1.03256e+06	6.77893e+06	6.58703e+06	9.02096e+06	6.21061e+06	8.48125e+06	9.38478e+06	8.08091e+06	0.0254494	0.0416444	2.53504	4937211	2.53504	up	1.34201	1.38044
C1rl	Q3UZ09	C205	1	1.30296e+06	1.0368e+06	834087	1.42647e+06	1.6543e+06	2.87771e+06	1.58263e+06	2.56417e+06	3.19299e+06	2.246e+06	0.0118614	0.0264029	1.99367	1.20833e+06	1.99367	up	0.995426	1.57835
Slc27a5	Q4LDG0	C389	1	1.26782e+06	777989	660068	3.35209e+06	3.40527e+06	5.7788e+06	2.97042e+06	5.28022e+06	6.10458e+06	5.81222e+06	0.00699003	0.0205099	3.36701	3535222	3.36701	up	1.75147	1.68804
Slc27a5	Q4LDG0	C134	2	6.50463e+07	7.25531e+07	3.88733e+07	2.11053e+08	1.82205e+08	4.28208e+08	1.90547e+08	3.50293e+08	3.15715e+08	2.53936e+08	0.00691206	0.0204737	3.17925	203237312	3.17925	up	1.66869	1.6888
Pex1	Q5BL07	C772	1	793985	1.49053e+06	694076	3.10032e+06	3.03481e+06	2.06787e+06	2.84099e+06	4.04891e+06	4.30321e+06	4.39375e+06	0.0396424	0.0586182	2.25409	1.88777e+06	2.25409	up	1.17255	1.23197
0	Q5EBG8	C189	1	1.60532e+06	2.68472e+06	1.07871e+06	6.7177e+06	5.01186e+06	9.48736e+06	5.0579e+06	9.52069e+06	9.88403e+06	8.11231e+06	0.0111188	0.0256334	2.97753	5.43299e+06	2.97753	up	1.57411	1.59119
Mocs1	Q5RKZ7	C461	1	1.41616e+06	680314	906325	3.43515e+06	3.26749e+06	6.82436e+06	3.5892e+06	4.62691e+06	5.08592e+06	5.69883e+06	0.00629027	0.0197852	3.19924	3.47158e+06	3.19924	up	1.67773	1.70366
Pfas	Q5SUR0	C270	1	619227	490459	303287	1.15806e+06	763604	1.47305e+06	596434	1.54385e+06	1.64281e+06	1.1049e+06	0.0474395	0.0673799	1.97733	591862	1.97733	up	0.983551	1.17147
Cluh	Q5SW19	C1198	1	5.1434e+06	7.05868e+06	4.33387e+06	1.45643e+07	1.40253e+07	2.2603e+07	1.70807e+07	2.55486e+07	1.88806e+07	1.7188e+07	0.00828053	0.0219563	2.50984	12032074	2.50984	up	1.32759	1.65844
Cluh	Q5SW19	C665	1	7.73447e+06	7.11337e+06	5.51512e+06	6.70424e+06	6.7978e+06	6.10667e+06	3.93711e+06	7.27491e+06	4.82923e+06	4.36236e+06	0.224582	0.249358	-1.30279	-1.56466e+06	1.30279	down	-0.381601	0.603177
Acaca	Q5SWU9	C1341	1	672653	624332	490864	776522	1.07239e+06	2.11154e+06	1.54366e+06	1.27776e+06	1.19071e+06	2.28506e+06	0.00457529	0.0195914	2.31167	922058	2.31167	up	1.20893	1.70793
Acbd5	Q5XG73	C272	1	1.18653e+06	1.68339e+06	1.0323e+06	2.54829e+06	1.98286e+06	3.74179e+06	2.12675e+06	4.11164e+06	3.41792e+06	3.31107e+06	0.0143609	0.0287832	2.04243	1.66574e+06	2.04243	up	1.03028	1.54086
Stip1	Q60864	C461	1	2.54077e+06	3.45743e+06	1.8442e+06	7.70208e+06	7.89598e+06	1.56413e+07	9.03914e+06	1.56756e+07	1.71873e+07	1.57331e+07	0.00221266	0.0170284	3.6043	10337112	3.6043	up	1.84972	1.76883
Reep5	Q60870	C14	1	8.07028e+06	9.24704e+06	7.00836e+06	1.63475e+07	1.16861e+07	1.98034e+07	1.98918e+07	2.07469e+07	3.41174e+07	1.89815e+07	0.00644604	0.0198113	2.21212	12119129	2.21212	up	1.14543	1.70309
Vdac2	Q60930	C14	2	4.97649e+07	7.83659e+07	6.28242e+07	1.72853e+08	1.4629e+08	1.57757e+08	1.18789e+08	1.33395e+08	1.62196e+08	1.67467e+08	0.111736	0.139076	1.61421	55812736	1.61421	up	0.690832	0.856747
Vdac2	Q60930	C48	1	1.36365e+07	1.71503e+07	9.17009e+06	2.55792e+07	2.94561e+07	3.1997e+07	2.11125e+07	2.6076e+07	2.14534e+07	2.94575e+07	0.169121	0.19567	1.47107	8218090	1.47107	up	0.556869	0.708475
Vdac3	Q60931	C36	1	473601	5.03201e+06	2.75849e+06	1.12627e+07	1.02004e+07	1.21068e+07	8.74754e+06	1.11797e+07	1.51881e+07	9.7061e+06	0.065667	0.0890948	2.97002	7414635	2.97002	up	1.57047	1.05015
Vdac3	Q60931	C65	1	9.66168e+06	1.94793e+07	1.03809e+07	2.71815e+07	3.24108e+07	1.68632e+07	1.26318e+07	1.74445e+07	2.4641e+07	1.62816e+07	0.922624	0.929576	-1.02916	-500512	1.02916	down	-0.041462	0.0317151
Vdac1	Q60932	C245	1	2.53753e+07	4.62457e+07	2.07172e+07	1.23937e+08	1.03505e+08	2.16773e+08	1.30455e+08	1.97619e+08	2.28821e+08	1.86638e+08	0.00398766	0.0194917	3.77366	138627184	3.77366	up	1.91596	1.71015
Tmpo	Q61029	C362	1	741509	1.88268e+06	808332	3.60829e+06	2.47487e+06	4.68714e+06	3.58586e+06	6.08909e+06	6.66004e+06	4.54257e+06	0.00561994	0.0197852	3.14412	3.40343e+06	3.14412	up	1.65266	1.70366
Gstt2	Q61133	C50	2	2.08176e+07	2.56961e+07	1.24431e+07	6.88112e+07	4.23819e+07	1.41008e+08	1.18755e+08	9.25602e+07	1.59801e+08	1.73293e+08	0.000585611	0.0129547	4.66577	105142480	4.66577	up	2.22211	1.88757
Lcp1	Q61233	C31	1	1.28916e+06	1.33266e+06	876778	4.02722e+06	3.69456e+06	4.34906e+06	2.70779e+06	3.89797e+06	4.67803e+06	5.316e+06	0.0370215	0.0557108	2.19484	2225389	2.19484	up	1.13412	1.25406
Lcp1	Q61233	C42	1	1.6899e+06	1.08271e+06	1.30151e+06	3.67102e+06	3.35116e+06	3.88487e+06	2.47882e+06	3.66238e+06	3.23357e+06	3.69048e+06	0.0873579	0.113723	1.704	1.38336e+06	1.704	up	0.768927	0.944151
Lcp1	Q61233	C101	1	4.19162e+06	3.80628e+06	2.43152e+06	4.3715e+06	5.29323e+06	4.58574e+06	2.76192e+06	3.82457e+06	2.31961e+06	3.48148e+06	0.488174	0.516024	-1.18072	-596312	1.18072	down	-0.239662	0.28733
Hspa4	Q61316	C34	1	1.09887e+07	1.9626e+07	9.21367e+06	4.79685e+07	3.61731e+07	6.30211e+07	4.14947e+07	6.05819e+07	6.40287e+07	4.242e+07	0.015755	0.0304684	2.62569	33002528	2.62569	up	1.39269	1.51615
Gdi2	Q61598	C203	1	1.29138e+06	3.35204e+06	890999	3.53367e+06	3.99519e+06	1.61079e+07	8.78721e+06	1.39205e+07	5.89665e+06	5.6139e+06	0.00260397	0.0170284	4.12746	6956521	4.12746	up	2.04525	1.76883
Ddx5	Q61656	C234	1	946541	1.61273e+06	827961	4.37646e+06	3.32343e+06	5.97413e+06	4.59546e+06	5.15025e+06	1.04234e+07	6.79659e+06	0.00465739	0.0195914	3.52583	4521564	3.52583	up	1.81796	1.70793
Ddx5	Q61656	C200	1	1.80968e+06	1.25531e+06	1.83544e+06	1.97732e+06	2.35423e+06	6.96763e+06	3.56155e+06	5.09384e+06	5.43274e+06	4.95684e+06	0.000598905	0.0129547	2.81056	3.27656e+06	2.81056	up	1.49086	1.88757
Hsd3b5	Q61694	C68	1	1.07667e+07	2.35549e+07	7.83881e+06	3.86052e+07	4.47237e+07	5.66171e+07	2.64101e+07	4.37224e+07	7.77783e+07	4.98177e+07	0.0428761	0.0626085	2.36381	27661334	2.36381	up	1.24111	1.20337
Hsd3b5	Q61694	C195	2	8.52989e+06	1.80941e+07	8.26867e+06	2.69966e+07	2.9505e+07	2.78478e+07	9.99475e+06	2.28713e+07	3.85256e+07	2.6635e+07	0.312016	0.33959	1.45073	7167059	1.45073	up	0.536779	0.469046
Hsph1	Q61699	C34	1	2.17945e+06	2.09819e+06	1.52485e+06	4.76104e+06	4.14949e+06	7.97798e+06	5.14645e+06	6.41587e+06	5.53626e+06	3.96593e+06	0.0199397	0.0349505	2.11165	2.97707e+06	2.11165	up	1.07837	1.45655
Rasl2-9	Q61820	C112	1	2.86441e+06	5.99497e+06	1.95089e+06	1.55806e+07	1.74937e+07	2.62674e+07	1.20022e+07	2.82468e+07	3.22003e+07	2.51928e+07	0.0117286	0.0262631	3.79886	17341408	3.79886	up	1.92557	1.58065
Pdcd4	Q61823	C288	1	1.3391e+06	2.09857e+06	1.12269e+06	4.12284e+06	3.87179e+06	5.51292e+06	2.63566e+06	5.37689e+06	3.37875e+06	3.70549e+06	0.0841104	0.110108	1.80993	1773639	1.80993	up	0.85593	0.958181
Pdcd4	Q61823	C275	1	1.32596e+06	2.9481e+06	988647	7.625e+06	6.48041e+06	3.29811e+06	3.42409e+06	4.12125e+06	4.22289e+06	4.85059e+06	0.43545	0.463687	1.3793	1.08435e+06	1.3793	up	0.463932	0.333775
Pemt	Q61907	C70	2	4.57294e+06	6.08191e+06	2.57012e+06	1.78635e+07	1.57697e+07	1.65467e+07	1.53923e+07	2.77732e+07	3.99609e+07	2.67133e+07	0.0118828	0.0264029	3.27193	16488897	3.27193	up	1.71014	1.57835
Pcbp2	Q61990	C109	1	863661	1.88372e+06	588913	4.75357e+06	3.6164e+06	1.90457e+07	7.70067e+06	5.81428e+06	9.24278e+06	8.93671e+06	0.00224829	0.0170284	5.32376	7571874	5.32376	up	2.41244	1.76883
Ddx3y	Q62095	C222	1	660428	1.07701e+06	480711	1.95655e+06	1.2999e+06	2.20265e+06	957663	1.92113e+06	2.22062e+06	1.67172e+06	0.0896755	0.116255	1.76849	747320	1.76849	up	0.822521	0.934588
Rhoc	Q62159	C16	1	514031	1.40581e+06	362080	3.30441e+06	2.71031e+06	8.96317e+06	5.07923e+06	1.1077e+07	8.59486e+06	6.04578e+06	0.00128452	0.0166988	6.4522	6.46455e+06	6.4522	up	2.68979	1.77732
Sptbn1	Q62261	C112	1	1.90455e+06	2.76042e+06	1.18919e+06	7.36921e+06	4.69826e+06	7.42776e+06	5.1139e+06	7.02851e+06	8.04586e+06	4.74674e+06	0.0446022	0.0643261	2.16079	3.40275e+06	2.16079	up	1.11156	1.19161
Cstb	Q62426	C3	1	489026	691415	1.23133e+06	295708	1.7656e+06	3.0893e+06	3.17894e+06	3.98827e+06	1.65201e+06	2.18802e+06	0.0036271	0.0192103	3.65391	1.95581e+06	3.65391	up	1.86944	1.71647
Ugt1a9	Q62452	C172	1	958231	1.09386e+06	488370	1.22403e+06	1.32472e+06	1.25875e+06	433036	487963	1.25959e+06	565828	0.357017	0.384986	-1.34359	-246372	1.34359	down	-0.426092	0.414555
Selenbp2	Q63836	C8	1	1.32682e+07	2.64947e+07	1.10138e+07	4.52675e+07	4.74114e+07	5.1835e+07	1.08221e+07	1.10551e+08	4.26032e+07	4.42642e+07	0.264379	0.290104	1.69701	16871458	1.69701	up	0.762993	0.537446
Ces3a	Q63880	C295	1	434942	486488	71313.3	1.66938e+06	1.17214e+06	2.42496e+06	1.44928e+06	3.71903e+06	3.13386e+06	4.09122e+06	0.00735855	0.0208715	5.6338	2290757	5.6338	up	2.49411	1.68045
Ces3a	Q63880	C100	1	3.75287e+06	5.23428e+06	665208	1.05652e+07	3.19824e+06	2.20949e+07	1.14071e+07	3.28257e+07	2.20513e+07	1.10559e+07	0.00405975	0.0194917	5.39446	14855916	5.39446	up	2.43148	1.71015
Ugt1a1	Q63886	C188	3	3.84547e+07	5.40536e+07	2.63231e+07	1.7342e+08	1.90714e+08	2.10984e+08	1.54845e+08	4.07233e+08	4.58515e+08	2.21193e+08	0.00997282	0.024106	3.75409	195657440	3.75409	up	1.90846	1.61788
Spr	Q64105	C235	2	3.45706e+06	6.21964e+06	3.13037e+06	1.53972e+07	1.36891e+07	2.18253e+07	1.26641e+07	1.86992e+07	2.27358e+07	1.81012e+07	0.014933	0.0294259	2.72382	11664574	2.72382	up	1.44563	1.53127
Sord	Q64442	C130	1	205075	1.7385e+06	653664	7.80326e+06	3.44692e+06	3.20426e+06	1.70733e+06	2.67903e+06	7.13932e+06	4.32634e+06	0.187326	0.213826	2.35358	1.95396e+06	2.35358	up	1.23486	0.66994
Sord	Q64442	C106	1	1.75946e+07	2.76497e+07	8.34342e+06	9.83784e+06	8.01732e+06	3.68362e+07	1.2182e+07	1.0178e+07	7.32909e+06	1.40531e+07	0.833452	0.844276	1.08001	1009741	1.08001	up	0.111044	0.0735157
Cyp2c29	Q64458	C372	2	1.76648e+06	2.24291e+06	999368	8.81257e+06	9.37005e+06	3.54969e+07	1.02416e+07	2.47611e+07	1.92769e+07	2.11831e+07	0.00185544	0.0170284	6.45911	17378828	6.45911	up	2.69134	1.76883
Cyp2c29	Q64458	C216	1	0	1.5737e+06	393168	701580	1.33e+06	4.58538e+06	2.21447e+06	7.03213e+06	4.55146e+06	4.35673e+06	0.0954944	0.122779	75.4959	4.21131e+06	75.4959	up	6.23833	0.910877
Cyp2c29	Q64458	C151	1	3.88764e+06	758999	647045	2.80399e+06	3.38978e+06	1.97946e+06	684763	2.10201e+06	1.86815e+06	2.28356e+06	0.852286	0.862421	-1.08346	-137540	1.08346	down	-0.115646	0.0642806
Cyp3a13	Q64464	C468	1	796184	1.51802e+06	591221	2.1328e+06	2.24851e+06	4.79535e+06	3.0495e+06	5.85691e+06	3.44303e+06	3.76325e+06	0.00310102	0.0183296	3.17736	2785531	3.17736	up	1.66783	1.73685
Gstt1	Q64471	C220	2	4.70828e+06	1.13026e+07	5.14523e+06	2.65526e+07	2.30495e+07	3.80916e+07	1.93271e+07	6.03266e+07	4.40928e+07	2.74352e+07	0.0139227	0.0285782	3.17098	24071252	3.17098	up	1.66493	1.54397
Gk	Q64516	C387	1	2.06006e+06	2.89344e+06	1.39223e+06	1.41196e+07	1.30095e+07	1.10642e+07	6.73978e+06	1.41384e+07	1.53096e+07	1.8833e+07	0.0468204	0.0667734	2.8837	8.1589e+06	2.8837	up	1.52792	1.1754
Gk	Q64516	C262	1	2.66451e+06	1.90738e+06	1.58443e+06	4.94769e+06	5.27694e+06	4.21431e+06	3.15538e+06	7.02989e+06	9.19973e+06	9.51702e+06	0.0494528	0.0697105	2.07998	3.14743e+06	2.07998	up	1.05657	1.1567
Gart	Q64737	C41	1	3.28768e+06	3.72845e+06	2.01513e+06	8.81262e+06	7.40906e+06	1.10974e+07	7.97304e+06	1.26138e+07	1.17241e+07	9.05468e+06	0.0157053	0.0304684	2.36162	5.96452e+06	2.36162	up	1.23978	1.51615
Gart	Q64737	C646	1	932554	1.89681e+06	752865	3.08403e+06	2.89762e+06	2.71433e+06	2.12898e+06	3.64958e+06	4.1985e+06	3.4622e+06	0.0678313	0.0916162	1.91509	1.50169e+06	1.91509	up	0.937414	1.03803
Cltc	Q68FD5	C1528	1	3.40368e+06	3.75074e+06	2.08807e+06	1.02718e+07	8.66266e+06	2.03219e+07	1.14639e+07	2.77809e+07	2.15083e+07	1.59113e+07	0.00191995	0.0170284	3.92689	13849352	3.92689	up	1.97339	1.76883
Cltc	Q68FD5	C1102	1	460214	579990	294953	2.2196e+06	2.80221e+06	2.64324e+06	1.70385e+06	3.68587e+06	4.96735e+06	4.20488e+06	0.0144388	0.0288776	3.71548	2.35412e+06	3.71548	up	1.89355	1.53944
Cltc	Q68FD5	C870	2	1.14525e+07	1.45024e+07	8.33156e+06	3.47446e+07	2.63473e+07	7.04474e+07	3.62738e+07	5.71178e+07	5.29234e+07	4.34984e+07	0.00361962	0.0192103	3.05303	34114152	3.05303	up	1.61024	1.71647
Cltc	Q68FD5	C491	1	3.44346e+06	3.78596e+06	2.2308e+06	7.00491e+06	7.49688e+06	1.16565e+07	7.26684e+06	1.2938e+07	1.12689e+07	1.02349e+07	0.00859382	0.022221	2.41861	6.14674e+06	2.41861	up	1.27418	1.65324
Cltc	Q68FD5	C778	1	293958	629229	123194	2.40678e+06	1.42019e+06	1.73348e+06	1.26172e+06	1.71829e+06	2.22968e+06	2.18356e+06	0.0510011	0.0715697	2.97979	1188258	2.97979	up	1.57521	1.14527
FAM120A	Q6A0A9	C279	1	4.41959e+06	6.68277e+06	3.19694e+06	1.43139e+07	1.47922e+07	2.08021e+07	1.57664e+07	1.89595e+07	1.69766e+07	1.92584e+07	0.0147939	0.0293821	2.52031	11018082	2.52031	up	1.3336	1.53192
FAM120A	Q6A0A9	C917	1	629962	968753	685836	1.7907e+06	1.46593e+06	2.59604e+06	1.16773e+06	2.62219e+06	2.21832e+06	1.81304e+06	0.0348092	0.0532376	1.96233	980622	1.96233	up	0.972569	1.27378
Usp7	Q6A4J8	C316	1	1.69412e+06	2.23913e+06	1.40819e+06	4.31902e+06	3.85542e+06	4.49001e+06	3.30513e+06	5.11613e+06	5.23085e+06	4.33148e+06	0.0491366	0.0693693	1.80838	1.98354e+06	1.80838	up	0.854694	1.15883
Nop58	Q6DFW4	C205	1	1.72802e+06	383869	391664	1.43692e+06	1.19522e+06	2.62501e+06	2.04444e+06	3.04361e+06	3.04259e+06	2.50442e+06	0.00656877	0.0200144	3.08392	1.77332e+06	3.08392	up	1.62477	1.69866
Kdsr	Q6GV12	C245	1	2.53068e+06	3.98394e+06	1.69978e+06	8.7216e+06	7.12629e+06	3.27531e+07	1.81934e+07	3.38238e+07	3.42072e+07	2.5336e+07	0.00011979	0.00934364	6.96575	24051684	6.96575	up	2.80028	2.02948
Kdsr	Q6GV12	C121	1	1.13038e+06	3.33327e+06	828964	6.06656e+06	4.35232e+06	1.48591e+07	9.75887e+06	1.25674e+07	1.34264e+07	1.16911e+07	0.00134611	0.0167185	5.10543	9922416	5.10543	up	2.35203	1.7768
Cltb	Q6IRU5	C199	2	8.33258e+06	1.06309e+07	5.65676e+06	3.22829e+07	2.37009e+07	3.35167e+07	2.11774e+07	4.2335e+07	5.08151e+07	3.60727e+07	0.0169576	0.0311834	2.70066	22250950	2.70066	up	1.43331	1.50608
Tnpo3	Q6P2B1	C511	1	2.05629e+06	1.28417e+06	542572	3.01808e+06	3.08207e+06	2.16536e+06	1.71928e+06	4.03728e+06	3.78342e+06	3.15779e+06	0.174199	0.200308	1.68228	1.14528e+06	1.68228	up	0.75042	0.698302
Bckdhb	Q6P3A8	C175	1	1.27776e+06	3.10575e+06	180495	1.14428e+07	1.21054e+07	1.15532e+07	9.94881e+06	1.33322e+07	2.84782e+07	1.96659e+07	0.0273966	0.0439849	6.12917	12863694	6.12917	up	2.61569	1.3567
Inppl1	Q6P549	C927	1	626116	227371	465395	654699	410074	655253	304676	281660	316313	270022	0.36594	0.393701	-1.29935	-102914	1.29935	down	-0.377789	0.404834
Xpo1	Q6P5F9	C528	1	892425	1.49081e+06	544141	3.66175e+06	4.27897e+06	2.51219e+06	3.12945e+06	4.22391e+06	3.85936e+06	5.46078e+06	0.0639272	0.0870974	2.28063	2.08147e+06	2.28063	up	1.18943	1.05999
Snx6	Q6P8X1	C264	1	1.99857e+06	3.91859e+06	1.75536e+06	7.68057e+06	6.74636e+06	1.34907e+07	9.49305e+06	1.26175e+07	1.39358e+07	1.17345e+07	0.00349101	0.0189976	3.26487	8425191	3.26487	up	1.70703	1.7213
Lrpprc	Q6PB66	C847	1	423538	951079	504308	2.58809e+06	2.20447e+06	2.91059e+06	2.92204e+06	3.53205e+06	3.06261e+06	3.54062e+06	0.0103208	0.0243507	3.08856	2.15111e+06	3.08856	up	1.62693	1.61349
Lrpprc	Q6PB66	C929	1	1.39528e+06	1.60896e+06	830782	3.47628e+06	3.15983e+06	4.34614e+06	1.84584e+06	4.87384e+06	4.50749e+06	4.39355e+06	0.0485984	0.068817	2.06771	1.95321e+06	2.06771	up	1.04803	1.1623
Smarcc2	Q6PDG5	C145	1	1.89873e+06	2.65812e+06	1.86372e+06	4.09624e+06	3.7863e+06	4.30345e+06	3.60911e+06	3.57463e+06	5.28405e+06	4.23837e+06	0.0941637	0.121234	1.53503	1449391	1.53503	up	0.618271	0.916375
Ecpas	Q6PDI5	C1178	1	468257	1.00651e+06	67465.3	3.29521e+06	2.67615e+06	2.02784e+06	1.60656e+06	2.6307e+06	3.34249e+06	3.14103e+06	0.0990069	0.125911	3.17157	1.68395e+06	3.17157	up	1.6652	0.899937
Mapre3	Q6PER3	C182	1	2.02665e+06	3.19532e+06	1.33153e+06	6.28875e+06	5.175e+06	6.45683e+06	4.4924e+06	8.0101e+06	9.23254e+06	7.44801e+06	0.0286266	0.0454916	2.24427	3841842	2.24427	up	1.16625	1.34207
Ddx58	Q6Q899	C269	1	1.04009e+06	2.55787e+06	1.21116e+06	5.38573e+06	4.43775e+06	6.10773e+06	3.42362e+06	5.55868e+06	6.93542e+06	4.79613e+06	0.0471784	0.067111	2.18851	2.83345e+06	2.18851	up	1.12995	1.17321
Cyp2c54	Q6XVG2	C51	1	7.91449e+06	1.77928e+07	7.27221e+06	3.14035e+07	3.2771e+07	5.26303e+07	3.62656e+07	8.59694e+07	9.83365e+07	6.03632e+07	0.00316055	0.0183744	3.91879	46747992	3.91879	up	1.97041	1.73579
Cyp2c54	Q6XVG2	C372	1	3.13613e+06	7.69223e+06	2.7158e+06	1.53277e+07	1.52782e+07	1.94974e+07	1.55383e+07	3.17589e+07	3.38799e+07	2.5784e+07	0.00756425	0.0211782	3.52962	17387394	3.52962	up	1.81951	1.67411
Cand1	Q6ZQ38	C571	1	624987	963254	472590	2.63993e+06	1.93826e+06	2.85858e+06	1.01604e+06	1.62203e+06	1.73589e+06	2.25784e+06	0.189122	0.214915	1.66206	713702	1.66206	up	0.732971	0.667734
Rpl10	Q6ZWV3	C49	1	1.13311e+06	1.88685e+06	493678	6.6241e+06	7.77795e+06	1.17589e+07	7.47795e+06	1.54449e+07	1.2963e+07	1.07262e+07	0.00718098	0.0206178	5.10655	9132018	5.10655	up	2.35235	1.68576
Rpl10	Q6ZWV3	C105	1	6.88587e+06	6.90188e+06	1.15908e+06	8.23074e+06	8.30301e+06	3.77555e+07	1.45582e+07	1.09923e+07	1.20624e+07	9.23025e+06	0.0330098	0.0513243	2.82111	9451070	2.82111	up	1.49627	1.28968
Rps27l	Q6ZWY3	C77	1	1.95353e+07	2.7674e+07	1.01973e+07	8.61798e+07	6.26834e+07	9.55335e+07	5.81807e+07	1.07269e+08	1.3477e+08	9.2991e+07	0.0172737	0.0314556	3.01926	63092716	3.01926	up	1.59419	1.5023
Kyat3	Q71RI9	C113	1	7.48692e+06	7.09456e+06	6.66185e+06	1.71285e+07	1.3866e+07	2.10067e+07	1.2815e+07	2.08104e+07	2.48649e+07	2.08055e+07	0.0200476	0.0350085	2.03013	9949297	2.03013	up	1.02157	1.45583
Mindy1	Q76LS9	C94	1	3.33785e+06	6.95701e+06	2.23596e+06	1.01718e+07	4.65244e+06	1.30709e+07	9.34548e+06	1.52006e+07	1.63293e+07	1.21457e+07	0.00666275	0.0200144	2.72362	8.21348e+06	2.72362	up	1.44552	1.69866
Haao	Q78JT3	C23	1	7.84866e+07	1.19109e+08	5.47162e+07	2.90794e+08	243892136	4.65724e+08	2.69847e+08	5.41499e+08	3.7545e+08	4.45774e+08	0.00640228	0.0198113	3.15773	279206080	3.15773	up	1.65889	1.70309
Haao	Q78JT3	C245	1	1.21222e+06	4.34828e+06	846178	1.42515e+07	1.1303e+07	1.15177e+07	6.01253e+06	1.35765e+07	2.01955e+07	2.59534e+07	0.0408675	0.0600503	3.69189	10030914	3.69189	up	1.88436	1.22149
Mtch2	Q791V5	C296	1	1.24654e+06	3.3124e+06	720733	8.98949e+06	2.92369e+06	8.14132e+06	7.73311e+06	6.28828e+06	1.26863e+07	6.37493e+06	0.0166385	0.0309	3.32982	5571601	3.32982	up	1.73544	1.51004
Mtch2	Q791V5	C56	1	2.60279e+06	3.18492e+06	2.22634e+06	5.35771e+06	6.86889e+06	3.48453e+06	3.45603e+06	4.24554e+06	5.14697e+06	6.31706e+06	0.525692	0.551623	1.19604	722345	1.19604	up	0.258266	0.258358
Sugct	Q7TNE1	C426	1	3.89677e+06	2.83006e+06	2.00119e+06	6.73212e+06	6.58497e+06	4.99427e+06	2.71746e+06	4.41988e+06	3.40865e+06	4.19452e+06	0.927647	0.933631	-1.02668	-103019	1.02668	down	-0.0379925	0.0298246
Ldhd	Q7TNG8	C439	1	2.22859e+06	3.77195e+06	1.1038e+06	9.01334e+06	9.30622e+06	1.66976e+07	8.73207e+06	2.26248e+07	1.60731e+07	1.50024e+07	0.00667312	0.0200144	3.99847	11353474	3.99847	up	1.99945	1.69866
Ldhd	Q7TNG8	C63	1	1844699	1.82e+06	1.22186e+06	4.0814e+06	3.55555e+06	8.09253e+06	4.58204e+06	9.12185e+06	8.42122e+06	7.46586e+06	0.0015822	0.016719	3.24033	5072935	3.24033	up	1.69614	1.77679
Ldhd	Q7TNG8	C369	1	2.802e+06	3.03064e+06	1.6008e+06	6.615e+06	7.63698e+06	8.23958e+06	4.42276e+06	1.10793e+07	8.67707e+06	7.99028e+06	0.0468698	0.0667734	2.09919	4.05911e+06	2.09919	up	1.06983	1.1754
Exosc3	Q7TQK4	C214	1	6.254e+06	7.09912e+06	813069	7.28552e+06	7.99176e+06	8.88256e+06	6.96987e+06	7.68197e+06	8.3685e+06	6.65892e+06	0.248429	0.273886	1.66012	3.04887e+06	1.66012	up	0.731285	0.56243
Cdc42bpb	Q7TT50	C222	1	1.15912e+06	938091	132162	617819	945246	1.67272e+06	976343	1.46038e+06	1.35802e+06	1.46959e+06	0.0627823	0.086146	2.24255	756990	2.24255	up	1.16514	1.06476
Ahcyl1	Q80SW1	C272	1	7.71502e+06	8.82046e+06	4.00472e+06	1.44375e+07	1.51146e+07	3.116e+07	2.08761e+07	2.91062e+07	2.5501e+07	2.2226e+07	0.00345671	0.0189976	2.82666	16463216	2.82666	up	1.4991	1.7213
Thnsl2	Q80W22	C303	1	705260	753677	123942	5.55407e+06	3.4247e+06	5.71149e+06	3.09827e+06	1.96935e+06	8.7807e+06	6.22448e+06	0.0441955	0.0639366	4.3288	3.48245e+06	4.3288	up	2.11397	1.19425
Flnb	Q80X90	C1326	1	653324	604588	451939	1.98689e+06	1.16762e+06	5.32577e+06	2.38974e+06	1.10883e+07	5.66598e+06	4.1252e+06	0.000401781	0.0121207	6.02886	4.21597e+06	6.02886	up	2.59188	1.91647
Flnb	Q80X90	C1081	1	1.65848e+06	2.02488e+06	785260	5.06027e+06	3.26328e+06	6.60088e+06	4.13182e+06	1.18843e+07	7.19971e+06	6.56454e+06	0.00693797	0.0204767	3.23041	4.74433e+06	3.23041	up	1.69172	1.68874
Flnb	Q80X90	C1434	1	2.11896e+06	4.63664e+06	2.41442e+06	1.01543e+07	7.53268e+06	1.39399e+07	7.76818e+06	2.23938e+07	1.33968e+07	1.2485e+07	0.0100152	0.024106	2.95034	8746988	2.95034	up	1.56088	1.61788
Flnb	Q80X90	C1155	1	1.07527e+06	2.10201e+06	751175	2.67256e+06	2.46971e+06	5.1661e+06	2.66669e+06	8.31425e+06	4.4671e+06	4.71524e+06	0.00624238	0.0197852	2.92822	3126444	2.92822	up	1.55003	1.70366
Flnb	Q80X90	C2115	1	1.34491e+06	1.67424e+06	895994	3.92128e+06	2.46624e+06	4.85617e+06	3.18676e+06	1.0019e+07	5.39163e+06	3.97206e+06	0.00909497	0.0230083	2.79373	3.24948e+06	2.79373	up	1.48219	1.63811
Flnb	Q80X90	C2289	1	132156	839516	336125	2.81948e+06	2.09509e+06	2.17609e+06	1.44714e+06	4.89171e+06	3.26131e+06	3.39368e+06	0.0340127	0.0525859	3.7822	2.05582e+06	3.7822	up	1.91922	1.27913
Flnb	Q80X90	C2501	1	4.38318e+06	4.73776e+06	2.0034e+06	1.04668e+07	8.44814e+06	1.00705e+07	5.64329e+06	1.73353e+07	9.34651e+06	8.79855e+06	0.0968476	0.123708	1.85598	4.42187e+06	1.85598	up	0.892183	0.907604
Flnb	Q80X90	C455	1	3.41045e+06	1.86388e+06	680146	4.08165e+06	2.52051e+06	2.62481e+06	1.65216e+06	5.39703e+06	4.47696e+06	3.00687e+06	0.311165	0.339057	1.47927	1023802	1.47927	up	0.56489	0.469727
Bdh1	Q80XN0	C288	2	1.68087e+06	5.88817e+06	2.32951e+06	7.67635e+06	1.02648e+07	1.73747e+07	1.43538e+07	1.82636e+07	1.49399e+07	1.7738e+07	0.00346453	0.0189976	3.66849	11970774	3.66849	up	1.87519	1.7213
Bdh1	Q80XN0	C115	1	5.86179e+06	8.31606e+06	3.71017e+06	1.6619e+07	1.99584e+07	4.13663e+07	2.46797e+07	3.76748e+07	4.133e+07	8.56434e+06	0.0235609	0.0392403	2.95927	17689196	2.95927	up	1.56524	1.40627
Bdh1	Q80XN0	C209	1	1.2118e+08	1.84758e+08	1.06005e+08	2.94307e+08	2.59262e+08	4.34967e+08	3.43599e+08	3.50277e+08	3.91172e+08	3.47177e+08	0.0134472	0.0281584	2.08347	193373328	2.08347	up	1.05899	1.55039
Bdh1	Q80XN0	C221	1	281626	682414	0	3.87827e+06	2.24961e+06	1.7119e+06	1.41442e+06	2.0619e+06	6.97988e+06	2.71889e+06	0.172255	0.198805	35.5156	2.41495e+06	35.5156	up	5.15038	0.701572
Glrx5	Q80Y14	C63	1	2.6803e+06	3.55097e+06	2.04288e+06	1.18974e+07	1.20431e+07	1.26701e+07	9.39782e+06	2.0108e+07	1.90276e+07	2.28844e+07	0.0120039	0.0264991	3.2706	11095142	3.2706	up	1.70955	1.57677
Tufm	Q8BFR5	C222	1	2.805e+06	4.09152e+06	1.50103e+06	1.48639e+07	1.49606e+07	1.51486e+07	1.20466e+07	1.83105e+07	2.01097e+07	2.22742e+07	0.0205134	0.0354885	3.29892	11972402	3.29892	up	1.72199	1.44991
Tufm	Q8BFR5	C290	1	1.13306e+06	866699	462017	1.22178e+06	567076	1.05394e+06	466615	927419	1.14133e+06	344349	0.728915	0.744018	-1.1189	-84308.8	1.1189	down	-0.162081	0.128416
Trim65	Q8BFW4	C323	1	1.80344e+06	2.39689e+06	1.57078e+06	6.80701e+06	4.98046e+06	8.01319e+06	4.58648e+06	6.49126e+06	8.3071e+06	6.79756e+06	0.0259741	0.0422813	2.25665	3.72936e+06	2.25665	up	1.17418	1.37385
Lpp	Q8BFW7	C365	1	1.88161e+06	1.86939e+06	1.59683e+06	2.9638e+06	3.49252e+06	2.72787e+06	794829	3.82898e+06	3.30062e+06	2.61905e+06	0.898896	0.907623	1.04301	96931.2	1.04301	up	0.0607529	0.0420945
Hnrnpa3	Q8BG05	C64	1	1.03801e+06	1.10219e+06	987987	3.45042e+06	2.38684e+06	5.288e+06	2.47403e+06	4.2969e+06	6.35649e+06	5.17389e+06	0.00624543	0.0197852	2.88136	2.93935e+06	2.88136	up	1.52675	1.70366
Rhot1	Q8BG51	C188	1	3.86437e+06	4.54111e+06	2.79596e+06	7.57509e+06	7.39478e+06	1.07626e+07	3.8608e+06	8.78431e+06	8.7766e+06	8.46402e+06	0.136314	0.162951	1.58061	2829433	1.58061	up	0.660479	0.787944
Acsm5	Q8BGA8	C182	1	1.05134e+06	1.42844e+06	633618	3.9164e+06	2.94074e+06	5.39169e+06	2.2693e+06	4.5892e+06	5.16246e+06	5.48937e+06	0.0196848	0.0346334	2.7064	2754455	2.7064	up	1.43637	1.4605
Zadh2	Q8BGC4	C55	1	1.29501e+06	1.36921e+06	514960	2.65236e+06	2.75243e+06	3.90994e+06	1.91447e+06	3.92329e+06	4.62066e+06	4.30241e+06	0.024666	0.0405042	2.44616	2113433	2.44616	up	1.29052	1.3925
Eif4b	Q8BGD9	C457	1	6.73764e+06	5.55024e+06	4.95545e+06	1.12746e+07	8.29565e+06	1.01565e+07	6.56295e+06	1.10745e+07	1.32079e+07	9.97524e+06	0.174021	0.200308	1.41194	2901365	1.41194	up	0.497677	0.698302
Eif4b	Q8BGD9	C543	2	1.94398e+07	1.46329e+07	1.46925e+07	2.51939e+07	2.08969e+07	1.98452e+07	1.41699e+07	2.31403e+07	2.37118e+07	2.31703e+07	0.658621	0.681935	1.10194	1891656	1.10194	up	0.140045	0.166257
Samm50	Q8BGH2	C457	1	1.11898e+06	2.18546e+06	837293	5.55094e+06	5.04464e+06	1.45098e+07	1.2155e+07	1.36078e+07	2.00701e+07	1.36997e+07	0.000466182	0.0121207	6.48941	12337111	6.48941	up	2.69809	1.91647
Aars1	Q8BGQ7	C403	1	1.17093e+07	1.59213e+07	8.83734e+06	3.11196e+07	2.50105e+07	6.25235e+07	3.52356e+07	5.73763e+07	5.14272e+07	3.94489e+07	0.00321547	0.0185783	2.88536	31404434	2.88536	up	1.52875	1.73099
Cept1	Q8BGS7	C30	1	1.9158e+06	1.87725e+06	1.61361e+06	2.59342e+06	2.03366e+06	4.08936e+06	3.92832e+06	4.5434e+06	4.79699e+06	4.01024e+06	0.00204504	0.0170284	2.14937	2278372	2.14937	up	1.10391	1.76883
Aldh8a1	Q8BH00	C247	1	4.02874e+06	5.96568e+06	2.32989e+06	1.67145e+07	1.18578e+07	3.8047e+07	2.07673e+07	5.45666e+07	4.79403e+07	3.11178e+07	0.000867925	0.0152462	5.65737	30004970	5.65737	up	2.50013	1.81684
Aldh8a1	Q8BH00	C354	1	3.10794e+06	5.48107e+06	2.146e+06	2.19046e+07	1.97915e+07	2.89399e+07	1.65905e+07	5.12319e+07	6.2184e+07	4.36109e+07	0.00573074	0.0197852	5.30686	29795960	5.30686	up	2.40786	1.70366
Aldh8a1	Q8BH00	C21	1	473602	1.36301e+06	0	6.64079e+06	4.37452e+06	9.55651e+06	4.27222e+06	1.28861e+07	1.53507e+07	1.24268e+07	0.10598	0.132795	88.2471	9893804	88.2471	up	6.46348	0.876819
Wasf2	Q8BH43	C27	1	2.61831e+06	2.43187e+06	1.26636e+06	4.27078e+06	3.33319e+06	7.46817e+06	4.89884e+06	7.46978e+06	7.30316e+06	5.61385e+06	0.00468208	0.0195914	2.49977	3.87259e+06	2.49977	up	1.32179	1.70793
Dglucy	Q8BH86	C266	1	7.72091e+06	1.5448e+07	4.12851e+06	3.58667e+07	3.34405e+07	5.80297e+07	3.34667e+07	4.3377e+07	4.66668e+07	3.80363e+07	0.0201801	0.0351742	3.02473	28881960	3.02473	up	1.59681	1.45378
Dglucy	Q8BH86	C252	1	1.64035e+07	1.88515e+07	7.43245e+06	4.49047e+07	4.10106e+07	6.86397e+07	3.61429e+07	5.58892e+07	5.95954e+07	5.98643e+07	0.0189536	0.0336633	2.59144	33659700	2.59144	up	1.37375	1.47284
Echs1	Q8BH95	C62	1	476617	485392	410899	542993	1.68663e+06	2.95607e+06	2.22159e+06	3.90876e+06	2.56027e+06	4.20909e+06	0.000234754	0.0109865	5.01669	2.46507e+06	5.01669	up	2.32674	1.95914
Echs1	Q8BH95	C225	1	2.24873e+06	2.03193e+06	94734.7	3.04034e+06	2.9686e+06	4.30251e+06	2.71077e+06	5.29369e+06	5.37383e+06	6.94686e+06	0.0605555	0.0834756	3.58231	3.39136e+06	3.58231	up	1.84089	1.07844
Echs1	Q8BH95	C111	1	223585	1.44197e+06	0	4.18181e+06	3.15001e+06	1.03404e+07	7.13372e+06	1.31052e+07	1.54068e+07	1.15965e+07	0.0749239	0.0994734	132.389	11070675	132.389	up	7.04864	1.00229
Psmf1	Q8BHL8	C203	1	1.00741e+06	1.06071e+06	674833	2.34067e+06	2.86239e+06	1.42162e+07	8.86182e+06	7.34371e+06	1.06935e+07	8.96834e+06	5.49392e-05	0.00913881	7.1252	8393313	7.1252	up	2.83293	2.03911
Cdkn2aip	Q8BI72	C206	1	342239	332098	267419	573339	522069	1.12557e+06	322023	1.05556e+06	506684	418247	0.17836	0.204339	1.54881	214390	1.54881	up	0.631157	0.689648
Cstf2	Q8BIQ5	C150	1	2.0368e+06	2.66605e+06	1.43036e+06	5.58604e+06	4.64636e+06	5.6707e+06	5.11076e+06	8.11919e+06	8.85865e+06	6.39875e+06	0.0156701	0.0304684	2.31272	3.79374e+06	2.31272	up	1.20959	1.51615
Ipo5	Q8BKC5	C110	1	278363	972630	331236	3.21398e+06	2.23287e+06	4.26579e+06	2.06167e+06	5.75926e+06	4.84376e+06	4.15355e+06	0.0108735	0.0252547	4.36432	3.08048e+06	4.36432	up	2.12576	1.59766
Ipo5	Q8BKC5	C733	1	1.23768e+06	933091	707240	1.04918e+07	3.70609e+06	6.2418e+06	3.05569e+06	8.70116e+06	7.16918e+06	6.67253e+06	0.0454273	0.0653149	3.01702	4.02794e+06	3.01702	up	1.59312	1.18499
Pdhx	Q8BKZ9	C170	1	2.97325e+06	3.68437e+06	1.08285e+06	7.75103e+06	6.15748e+06	1.41045e+07	1.11305e+07	1.04177e+07	7.95166e+06	4.63934e+06	0.0318585	0.0497822	2.54406	5485898	2.54406	up	1.34713	1.30293
Eea1	Q8BL66	C346	1	1.01446e+06	1.06833e+06	2.82113e+06	6.29544e+06	968482	1.78065e+06	1.29996e+06	2.1207e+06	1.71636e+06	588979	0.533932	0.559642	-1.30304	-417484	1.30304	down	-0.381882	0.25209
Tmem214	Q8BM55	C529	1	3.70207e+06	5.32484e+06	1.83407e+06	8.29848e+06	9.45485e+06	9.30071e+06	1.01068e+07	1.52663e+07	1.40819e+07	1.11384e+07	0.0195174	0.0344703	2.39831	6857527	2.39831	up	1.26202	1.46256
Srp68	Q8BMA6	C560	1	490904	671780	338012	2.73044e+06	2.58517e+06	4.25015e+06	4.20847e+06	4.80462e+06	6.96896e+06	5.4341e+06	0.00219491	0.0170284	5.28837	4087590	5.28837	up	2.40282	1.76883
Srp68	Q8BMA6	C524	1	2.79361e+06	2.51592e+06	1.78066e+06	4.0609e+06	3.62571e+06	6.27164e+06	4.28049e+06	6.44438e+06	6.33047e+06	6.36059e+06	0.00818681	0.0218939	2.06779	3.03094e+06	2.06779	up	1.04809	1.65968
Dlat	Q8BMF4	C483	1	927678	1.42288e+06	379254	3.88046e+06	4.15714e+06	6.43171e+06	4.50857e+06	8.06146e+06	8.6207e+06	6.26713e+06	0.00629172	0.0197852	4.35354	5092595	4.35354	up	2.12219	1.70366
Hadha	Q8BMS1	C470	1	2.02953e+06	4.49659e+06	1.17178e+06	1.8298e+07	1.48086e+07	2.4099e+07	1.32909e+07	3.12909e+07	4.15833e+07	3.68613e+07	0.00748806	0.0211109	5.55756	22446076	5.55756	up	2.47445	1.67549
Hadha	Q8BMS1	C349	3	9.40135e+06	3.0512e+07	3.28477e+07	4.88712e+07	4.32861e+07	2.39919e+07	1.48917e+07	2.42007e+07	3.32803e+07	2.44918e+07	0.536555	0.561762	-1.23113	-5413360	1.23113	down	-0.299984	0.250447
Coq3	Q8BMS4	C156	1	1.86481e+07	1.05708e+07	9.04671e+06	2.09291e+07	1.61621e+07	1.16653e+07	7.18252e+06	1.41909e+07	1.55644e+07	1.39189e+07	0.515938	0.542604	-1.18553	-2241781	1.18553	down	-0.245529	0.265517
NARS1	Q8BP47	C125	1	1.35114e+06	3.05046e+06	1.36508e+06	5.75495e+06	5.34925e+06	1.1349e+07	7.61194e+06	1.65871e+07	1.37779e+07	1.09063e+07	0.00158805	0.016719	4.1582	8854219	4.1582	up	2.05596	1.77679
NARS1	Q8BP47	C548	1	1.49675e+06	4.02807e+06	1.52059e+06	8.99157e+06	7.07427e+06	1.23609e+07	8.86064e+06	1.88212e+07	1.94986e+07	1.44918e+07	0.00450076	0.0195914	3.98018	10651178	3.98018	up	1.99283	1.70793
Rpl24	Q8BP67	C36	1	1.63696e+07	1.77436e+07	7.75653e+06	4.80785e+07	4.07098e+07	71291414	3.16965e+07	7.19477e+07	6.49748e+07	5.48637e+07	0.0202544	0.0352381	2.65301	35249712	2.65301	up	1.40763	1.45299
Rpl24	Q8BP67	C6	1	7.74175e+06	7.96471e+06	3.48192e+06	2.14651e+07	1.88464e+07	2.55559e+07	1.29855e+07	2.55478e+07	2.96636e+07	2.65663e+07	0.0338017	0.0524684	2.3835	13450435	2.3835	up	1.25308	1.2801
0	Q8BR90	C179	1	2.46969e+06	2.07632e+06	2.20699e+06	3.34013e+06	2.18722e+06	4.95845e+06	3.04219e+06	4.48776e+06	3.28271e+06	2.44609e+06	0.115058	0.142265	1.45739	1106019	1.45739	up	0.543385	0.846902
Prkaa2	Q8BRK8	C174	1	4.80101e+06	4.61249e+06	7.23313e+06	8.96314e+06	9.38831e+06	5.77937e+06	3.801e+06	5.54224e+06	5.9752e+06	4.76238e+06	0.260853	0.286571	-1.3122	-1.59354e+06	1.3122	down	-0.391991	0.542768
Rmdn2	Q8BSE0	C106	1	1.15248e+06	1.06387e+06	761947	2.0561e+06	1.70117e+06	7.23928e+06	4.32145e+06	6.83422e+06	6.50067e+06	7.62532e+06	4.38821e-05	0.00913881	5.0373	5116101	5.0373	up	2.33265	2.03911
Srrm2	Q8BTI8	C1144	1	1.38127e+06	1.4425e+06	396780	3.15056e+06	2.20667e+06	4.64716e+06	2.7752e+06	4.65763e+06	5.36915e+06	3.43632e+06	0.0139674	0.0286072	2.89012	2657679	2.89012	up	1.53113	1.54352
Flna	Q8BTM8	C1157	1	805768	996883	529809	3.29115e+06	1.83467e+06	4.55004e+06	3.20961e+06	2.69589e+06	4.53656e+06	3.41466e+06	0.00801297	0.0216142	2.98588	2.39844e+06	2.98588	up	1.57816	1.66526
Flna	Q8BTM8	C8	1	1.04573e+06	1.0607e+06	1.03184e+06	1.85945e+06	1.53781e+06	2.52163e+06	2.70353e+06	5.4513e+06	5.97399e+06	3.20273e+06	0.00149364	0.016719	2.93357	2.451e+06	2.93357	up	1.55266	1.77679
Gphn	Q8BUV3	C284	1	2.76847e+06	3.28377e+06	1.85647e+06	5.55688e+06	5.02705e+06	7.78905e+06	4.19504e+06	1.21694e+07	6.19139e+06	6.14075e+06	0.034701	0.053159	2.00084	3.42809e+06	2.00084	up	1.0006	1.27442
Gphn	Q8BUV3	C452	1	782676	3.95328e+06	810704	9.12019e+06	8.6765e+06	8.79752e+06	5.77898e+06	1.41402e+07	1.10191e+07	1.16235e+07	0.0369539	0.0556986	3.41413	6955217	3.41413	up	1.77152	1.25416
Qdpr	Q8BVI4	C158	1	4.46264e+06	3.89991e+06	2.41574e+06	1.15471e+07	9.35903e+06	1.20153e+07	4.16197e+06	1.39027e+07	7.57906e+06	1.33563e+07	0.157943	0.183874	1.72985	3932884	1.72985	up	0.790644	0.735479
Aldh5a1	Q8BWF0	C328	2	977635	1.01634e+06	224441	1.86567e+06	2.01658e+06	3.78863e+06	2.09121e+06	2.74628e+06	2.54486e+06	2.28907e+06	0.0263576	0.0426091	2.72794	1.66834e+06	2.72794	up	1.44781	1.3705
Aldh5a1	Q8BWF0	C81	1	1.42701e+06	1.34805e+06	876724	3.73655e+06	2.24463e+06	5.1202e+06	2.38081e+06	3.6648e+06	5.26261e+06	3.42468e+06	0.021751	0.0370838	2.24416	2.11348e+06	2.24416	up	1.16618	1.43082
Aldh5a1	Q8BWF0	C260	1	5.55097e+06	4.19708e+06	1.19567e+07	8.82525e+06	9.15738e+06	1.48545e+06	373368	1.98029e+06	1.12512e+06	1.67501e+06	0.000253381	0.0112708	-6.41649	-6264775	6.41649	down	-2.68178	1.94804
Ptges2	Q8BWM0	C382	1	1.89545e+06	1.72449e+06	1.24957e+06	3.83428e+06	3.19065e+06	5.74318e+06	3.05388e+06	5.53873e+06	4.74304e+06	4.41182e+06	0.0181697	0.0328318	2.09835	2.40149e+06	2.09835	up	1.06926	1.48371
Acaa2	Q8BWT1	C382	1	1.37864e+06	572074	904709	1.93922e+06	3.60544e+06	3.268e+06	1.95275e+06	5.28016e+06	5.07968e+06	8.61672e+06	0.0136645	0.0284221	3.11998	2.92368e+06	3.11998	up	1.64154	1.54634
Acaa2	Q8BWT1	C92	2	2.51838e+08	4.34087e+08	1.69928e+08	6.84246e+08	6.36874e+08	1.00975e+09	8.32386e+08	7.98376e+08	9.69863e+08	9.19877e+08	0.0134661	0.0281584	2.36478	520846720	2.36478	up	1.24171	1.55039
Acaa2	Q8BWT1	C116	1	304619	931953	378222	3.74462e+06	4.5249e+06	3.54199e+06	1.22423e+06	6.87044e+06	8.89515e+06	8.09849e+06	0.0390643	0.0579464	4.11479	3510846	4.11479	up	2.04082	1.23697
Acaa2	Q8BWT1	C287	1	0	792923	452507	5949533	5.89521e+06	1.06793e+07	6.78765e+06	1.96215e+07	3.17833e+07	3.06391e+07	0.0707587	0.0948856	161.557	16811132	161.557	up	7.3359	1.0228
Bri3bp	Q8BXV2	C218	1	3.74182e+06	6.1867e+06	3.2376e+06	1.03908e+07	1.10252e+07	1.41244e+07	1.39266e+07	2.3876e+07	2.40254e+07	1.60008e+07	0.00430069	0.0195914	2.91445	11716682	2.91445	up	1.54322	1.70793
Taok3	Q8BYC6	C795	1	1.27777e+06	1.55947e+06	1.13551e+06	1.76576e+06	1.8533e+06	3.49512e+06	1.97082e+06	2.56247e+06	2.41461e+06	2.01386e+06	0.0415186	0.060816	1.63241	943838	1.63241	up	0.707003	1.21598
Nhlrc2	Q8BZW8	C571	1	802580	2.63675e+06	642363	4.19041e+06	3.90068e+06	7.90488e+06	5.72261e+06	7.53212e+06	6.05711e+06	5.63598e+06	0.00823897	0.0219082	3.49769	4.64394e+06	3.49769	up	1.8064	1.65939
Cps1	Q8C196	C761	2	7.75832e+06	2.16204e+07	6.8333e+06	8.13766e+07	7.7255e+07	1.32237e+08	4.77819e+07	2.09728e+08	2.42542e+08	2.12181e+08	0.00712602	0.0205863	6.24046	123284064	6.24046	up	2.64165	1.68642
Cps1	Q8C196	C816	1	2.38939e+06	6.89373e+06	1.2892e+06	2.14647e+07	9.44389e+06	3.19788e+07	1.61173e+07	2.47991e+07	4.79905e+07	2.59855e+07	0.00634563	0.0198113	5.17259	22242986	5.17259	up	2.37089	1.70309
Cps1	Q8C196	C600	2	1.68201e+07	4.13963e+07	9.62352e+06	1.1699e+08	8.87343e+07	2.02282e+08	9.3934e+07	2.08572e+08	2.14223e+08	2.22157e+08	0.00611814	0.0197852	4.86005	142910784	4.86005	up	2.28097	1.70366
Cps1	Q8C196	C920	1	3.79544e+06	1.51185e+07	4.2466e+06	5.13816e+07	3.12074e+07	7.53876e+07	3.08729e+07	6.81029e+07	8.66584e+07	7.41619e+07	0.0100676	0.024106	4.82205	50196304	4.82205	up	2.26965	1.61788
Cps1	Q8C196	C1027	1	771055	1.6071e+06	459295	2.76265e+06	3.2623e+06	7.51837e+06	4.06078e+06	7.98283e+06	5.70804e+06	7.74727e+06	0.00210552	0.0170284	4.61839	5017988	4.61839	up	2.20739	1.76883
Cps1	Q8C196	C225	1	1.86447e+07	3.59662e+07	1.14252e+07	9.20178e+07	7.20234e+07	1.59392e+08	7.13051e+07	1.74682e+08	1.96182e+08	1.8034e+08	0.00500251	0.0195914	4.24802	112914672	4.24802	up	2.08679	1.70793
Cps1	Q8C196	C1327	1	4.53217e+06	1.2305e+07	4.01341e+06	2.4533e+07	1.147e+07	4.09369e+07	2.71589e+07	3.95747e+07	4.27363e+07	3.96366e+07	0.00183206	0.0170284	4.11742	28420928	4.11742	up	2.04174	1.76883
Mmaa	Q8C7H1	C181	1	1.72413e+06	3.05145e+06	860339	3.59238e+06	2.69546e+06	1.27332e+07	9.28832e+06	8.79596e+06	6.58271e+06	5.05182e+06	0.00135749	0.0167185	3.79708	5.9574e+06	3.79708	up	1.92489	1.7768
Immt	Q8CAQ8	C602	1	3.02698e+06	3.38794e+06	2.69209e+06	1.20892e+07	9.41693e+06	1.37118e+07	9.54748e+06	1.95277e+07	2.19514e+07	1.91667e+07	0.00637535	0.0198113	3.21263	11075860	3.21263	up	1.68376	1.70309
Parp9	Q8CAS9	C98	1	1.44369e+06	1.461e+06	1.31034e+06	5.4287e+06	4.03302e+06	7.37028e+06	6.74486e+06	1.09838e+07	1.15529e+07	7.46945e+06	0.00182185	0.0170284	3.78679	6.33098e+06	3.78679	up	1.92098	1.76883
Parp9	Q8CAS9	C83	1	758970	2.07517e+06	0	4.92993e+06	3.8277e+06	6.33077e+06	5.10394e+06	7.32794e+06	7.07398e+06	6.09096e+06	0.150077	0.176472	50.948	6210544	50.948	up	5.67095	0.753324
Acat2	Q8CAY6	C92	1	163476	3.13736e+06	1.32714e+06	1.08029e+07	6.94566e+06	7.98164e+06	5.83574e+06	7.22842e+06	1.31141e+07	8.9211e+06	0.0729269	0.0970975	3.77955	6103965	3.77955	up	1.91821	1.01279
Wdr37	Q8CBE3	C419	1	1.42397e+06	1.68745e+06	1.44354e+06	3.45375e+06	3.06058e+06	5.73853e+06	3.77397e+06	4.48659e+06	4.4763e+06	3.51447e+06	0.0126689	0.0273227	2.10867	2.27852e+06	2.10867	up	1.07633	1.56348
Naprt	Q8CC86	C484	1	263179	566574	493000	2.30744e+06	1.7359e+06	3.08019e+06	1.12595e+06	2.54263e+06	3.97305e+06	4.88071e+06	0.0159895	0.0306482	3.57105	2.01332e+06	3.57105	up	1.83635	1.5136
Naprt	Q8CC86	C463	1	8.94666e+06	1.39396e+07	7.17025e+06	3.18268e+07	2.44064e+07	6.09717e+07	2.52262e+07	3.89393e+07	5.84846e+07	5.43614e+07	0.0062797	0.0197852	3.07321	30548602	3.07321	up	1.61975	1.70366
Naprt	Q8CC86	C385	1	1.0115e+07	1.25304e+07	8.26467e+06	2.88439e+07	2.15849e+07	1.79425e+07	9.89434e+06	1.32595e+07	2.19395e+07	2.36482e+07	0.684657	0.704994	1.13369	1945166	1.13369	up	0.181021	0.151815
Vwa8	Q8CC88	C857	1	640011	1.86567e+06	337008	4.99912e+06	4.64404e+06	7.63602e+06	3.6859e+06	7.2767e+06	7.40496e+06	7.80814e+06	0.0167754	0.0309766	4.17439	4963072	4.17439	up	2.06157	1.50897
Vwa8	Q8CC88	C415	2	4.10366e+06	7.88533e+06	3.87592e+06	1.6456e+07	2.0654e+07	4.13971e+07	2.41049e+07	4.32964e+07	3.14589e+07	3.35077e+07	0.00242806	0.0170284	4.03408	25583846	4.03408	up	2.01224	1.76883
Vwa8	Q8CC88	C723	1	4.69996e+06	5.92549e+06	3.4938e+06	1.06152e+07	1.30716e+07	2.09677e+07	1.16355e+07	2.65084e+07	1.75944e+07	1.99468e+07	0.00570183	0.0197852	2.78687	11972050	2.78687	up	1.47865	1.70366
Rdh13	Q8CEE7	C30	1	230002	1.53766e+06	1.18325e+06	2.71945e+06	2.37151e+06	3.83908e+06	2.31278e+06	3.14262e+06	2.63781e+06	1.73078e+06	0.103791	0.130927	2.16168	1.41685e+06	2.16168	up	1.11216	0.88297
Akr7a2	Q8CG76	C222	1	1.014e+06	1.19893e+06	677057	4.00033e+06	2.6734e+06	5.19202e+06	2.59179e+06	5.26982e+06	7.48913e+06	7.88469e+06	0.00695681	0.0204767	3.43136	3.7564e+06	3.43136	up	1.77878	1.68874
Eprs1	Q8CGC7	C1252	1	339865	658461	170744	1.40995e+06	1.20477e+06	3.37621e+06	2.29175e+06	3.90685e+06	3.34249e+06	3.68126e+06	0.00102351	0.0159826	5.64468	2687907	5.64468	up	2.49689	1.79635
Eprs1	Q8CGC7	C744	1	2.1208e+06	1.49063e+06	1.03907e+06	5.89207e+06	4.93045e+06	8.26807e+06	4.40975e+06	8.66839e+06	8.65686e+06	8.01328e+06	0.0109877	0.0253939	2.96655	4893708	2.96655	up	1.56878	1.59527
Eprs1	Q8CGC7	C910	1	2.6007e+06	2.56714e+06	1.70686e+06	6.50892e+06	5.40549e+06	1.06975e+07	6.26963e+06	1.33037e+07	1.07473e+07	7.69476e+06	0.0053071	0.0197852	2.8378	6094172	2.8378	up	1.50477	1.70366
Dpyd	Q8CHR6	C684	1	1.44658e+06	2.46721e+06	1.23486e+06	7.9876e+06	6.01999e+06	1.82523e+07	1.0105e+07	2.62602e+07	1.87549e+07	1.73764e+07	0.000804883	0.0150674	5.94853	14444814	5.94853	up	2.57253	1.82196
Dpyd	Q8CHR6	C1025	1	1.09084e+06	2.47428e+06	992678	5.78196e+06	4.41729e+06	8.30547e+06	5.97168e+06	1.43332e+07	8.27335e+06	8.8555e+06	0.00454183	0.0195914	3.76955	6448499	3.76955	up	1.91439	1.70793
Dpyd	Q8CHR6	C49	1	1.1945e+06	2.68078e+06	1.15662e+06	6.29636e+06	3.86618e+06	9.56398e+06	6.2432e+06	1.275e+07	7.28475e+06	6.22303e+06	0.00644486	0.0198113	3.28544	5623037	3.28544	up	1.71609	1.70309
Dpyd	Q8CHR6	C671	1	1.91877e+06	3.08414e+06	1.50289e+06	5.19025e+06	3.68363e+06	7.76066e+06	4.41103e+06	9.09253e+06	5.31591e+06	6.04736e+06	0.0149223	0.0294259	2.25914	3.5171e+06	2.25914	up	1.17578	1.53127
Dpyd	Q8CHR6	C904	1	3.84005e+06	4.40351e+06	2.76147e+06	8.92775e+06	7.33126e+06	1.12961e+07	7.56606e+06	1.88717e+07	1.00366e+07	1.05438e+07	0.0165284	0.0307774	2.23563	6150750	2.23563	up	1.16068	1.51177
Cyp2d26	Q8CIM7	C496	1	188410	611491	198404	2.71727e+06	1.93601e+06	3.61171e+06	1.89852e+06	3.22427e+06	4.17522e+06	4.60849e+06	0.0100368	0.024106	5.12557	2700856	5.12557	up	2.35771	1.61788
Cyp2d26	Q8CIM7	C446	1	3.79427e+07	4.89769e+07	3.00315e+07	7.61151e+07	7.233e+07	1.93664e+08	1.30302e+08	1.95274e+08	2.04956e+08	1.43233e+08	0.00042371	0.0121207	3.42431	120804952	3.42431	up	1.77581	1.91647
Hmgcs1	Q8JZK9	C406	1	1.43424e+06	3.31065e+06	1.2724e+06	2.14408e+06	3.9421e+06	4.28475e+06	4.77796e+06	1.10564e+07	5.59726e+06	6.71948e+06	0.00543815	0.0197852	2.78223	3.91372e+06	2.78223	up	1.47624	1.70366
Hmgcs1	Q8JZK9	C12	1	3.17877e+06	7.59563e+06	4.10858e+06	5.3496e+06	8.79652e+06	5.3763e+06	8.78139e+06	1.3948e+07	1.13735e+07	1.41084e+07	0.0505646	0.0711707	1.8662	4692947	1.8662	up	0.900101	1.1477
Acsl5	Q8JZR0	C93	1	2.94332e+06	6.39854e+06	3.08567e+06	1.72873e+07	1.358e+07	1.3689e+07	5.8395e+06	1.25782e+07	1.16244e+07	1.17817e+07	0.252624	0.277857	1.58785	3946807	1.58785	up	0.667074	0.556179
Slc25a1	Q8JZU2	C262	1	3.09915e+07	3.90375e+07	1.69189e+07	1.07056e+08	9.54207e+07	1.03837e+08	6.72221e+07	1.21648e+08	1.45042e+08	1.19088e+08	0.0397274	0.0586511	2.33989	61821516	2.33989	up	1.22644	1.23172
Slc25a1	Q8JZU2	C70	1	2.69101e+07	3.65523e+07	1.45499e+07	1.1045e+08	8.87913e+07	8.76704e+07	5.74744e+07	9.45746e+07	1.31805e+08	1.04202e+08	0.0719144	0.0960666	2.15644	49268376	2.15644	up	1.10865	1.01743
Oplah	Q8K010	C408	1	1.09515e+06	1.43231e+06	642634	6.86203e+06	5.23292e+06	9.16962e+06	4.57404e+06	8.81961e+06	1.27092e+07	1.12379e+07	0.00870412	0.0223579	4.29385	6.7521e+06	4.29385	up	2.10227	1.65057
Oplah	Q8K010	C156	1	1.82178e+06	2.42941e+06	1.50468e+06	6.75922e+06	6.48039e+06	1.13638e+07	5.85457e+06	1.05409e+07	1.0962e+07	1.06125e+07	0.00712569	0.0205863	3.08555	6489463	3.08555	up	1.62553	1.68642
Saysd1	Q8K190	C88	2	6.74431e+06	1.03296e+07	5.10832e+06	1.30708e+07	1.12314e+07	2.05532e+07	1.5739e+07	2.39666e+07	2.49304e+07	1.80581e+07	0.00528481	0.0197852	2.31721	11568120	2.31721	up	1.21239	1.70366
Tmem41b	Q8K1A5	C44	1	200857	164818	0	129979	105076	379305	260688	125160	180138	130997	0.220463	0.245835	14.5223	182854	14.5223	up	3.8602	0.609356
Pnpla8	Q8K1N1	C708	1	2.95394e+06	4.6458e+06	2.06215e+06	8.09581e+06	7.23123e+06	1.19476e+07	7.18927e+06	1.28352e+07	1.08306e+07	1.05239e+07	0.014102	0.0286534	2.37678	6063386	2.37678	up	1.24901	1.54282
Fn3krp	Q8K274	C24	1	547697	628163	470681	729245	739857	897745	536706	901364	807431	737268	0.317063	0.344681	1.24232	148818	1.24232	up	0.313032	0.462582
Sdha	Q8K2B3	C536	1	184559	1.3965e+06	0	3.93582e+06	2.84578e+06	3.82869e+06	2.32382e+06	5.38634e+06	4.19414e+06	6.5868e+06	0.134965	0.16175	53.9871	4.13288e+06	53.9871	up	5.75454	0.791155
Sdha	Q8K2B3	C89	1	1.6902e+06	2.94965e+06	2.64264e+06	5.60154e+06	4.98343e+06	3.51926e+06	3.22719e+06	6.6319e+06	5.1985e+06	8.63026e+06	0.1707	0.197253	1.55829	1.81958e+06	1.55829	up	0.639959	0.704975
Manba	Q8K2I4	C153	1	1.35983e+06	1.66004e+06	861840	3.85181e+06	3.59674e+06	7.58798e+06	3.9649e+06	6.8398e+06	7.00057e+06	5.19408e+06	0.00491032	0.0195914	3.08098	4021498	3.08098	up	1.62339	1.70793
Agpat2	Q8K3K7	C248	1	49335.6	334008	552449	2.02226e+06	1.48221e+06	3.39175e+06	2.21233e+06	4.04168e+06	5.87384e+06	4.55601e+06	0.00613354	0.0197852	7.8465	3.33166e+06	7.8465	up	2.97205	1.70366
Pitrm1	Q8K411	C556	1	2.79155e+06	4.70241e+06	1.69744e+06	8.47874e+06	6.23844e+06	1.28112e+07	7.87066e+06	1.05161e+07	1.02942e+07	8.80621e+06	0.0163906	0.0307693	2.41153	5807173	2.41153	up	1.26995	1.51188
Abca6	Q8K441	C1281	1	1.94643e+06	4.89303e+06	1.18853e+06	1.10921e+07	7.4125e+06	1.0799e+07	8.00806e+06	1.41194e+07	1.57757e+07	1.19965e+07	0.021136	0.0362997	3.01296	7.89944e+06	3.01296	up	1.59118	1.4401
Abca6	Q8K441	C561	1	2.56867e+06	5.39915e+06	965305	1.40278e+07	9.68071e+06	1.10577e+07	1.03109e+07	16331523	1.72567e+07	1.41344e+07	0.0340596	0.0525859	3.01667	9047993	3.01667	up	1.59295	1.27913
Sf3a1	Q8K4Z5	C244	1	2.27054e+06	1.94419e+06	1.34617e+06	3.74064e+06	3.52368e+06	6.22499e+06	4.81527e+06	5.03771e+06	9.10688e+06	7.43439e+06	0.00333349	0.0189976	2.64935	3.94544e+06	2.64935	up	1.40564	1.7213
Dcaf8	Q8N7N5	C267	1	2.47256e+06	2.44019e+06	1.50018e+06	5.84932e+06	2.97473e+06	3.87315e+06	2.52851e+06	4.3335e+06	7.7447e+06	6.5623e+06	0.118417	0.145076	1.68776	1.89187e+06	1.68776	up	0.755112	0.838403
Dcaf8	Q8N7N5	C266	1	2.02977e+06	2.43535e+06	1.52538e+06	3.87835e+06	4.95924e+06	3.79446e+06	4.04152e+06	1.6681e+06	7.68145e+06	6.52399e+06	0.228843	0.253487	1.54627	1.47807e+06	1.54627	up	0.62879	0.596044
Gpt	Q8QZR5	C29	1	9.44126e+06	1.39891e+07	7.49391e+06	3.81748e+07	3.26595e+07	9.33906e+07	4.54724e+07	9.58166e+07	8.13518e+07	6.86254e+07	0.0013117	0.0167185	4.49786	57818200	4.49786	up	2.16924	1.7768
Gpt	Q8QZR5	C254	1	1.89361e+06	2.04544e+06	1.50063e+06	4.93893e+06	4.62027e+06	5.33957e+06	3.78249e+06	6.23482e+06	5.46474e+06	4.75719e+06	0.0447953	0.0645052	1.89878	2.38883e+06	1.89878	up	0.925076	1.19041
Acat1	Q8QZT1	C116	1	1.80857e+06	5.00608e+06	1.72193e+06	1.71543e+07	1.48455e+07	7.10849e+07	2.47747e+07	1.2183e+08	7.0081e+07	7.91792e+07	0.000456711	0.0121207	12.4563	60090508	12.4563	up	3.6388	1.91647
Acat1	Q8QZT1	C410	1	1.64434e+06	1.88773e+06	637786	3.52346e+06	2.97157e+06	5.65739e+06	2.82739e+06	8.26314e+06	5.96733e+06	7.71593e+06	0.0079984	0.0216142	3.11567	3879351	3.11567	up	1.63954	1.66526
Glyctk	Q8QZY2	C403	1	1.70493e+06	1.96615e+06	0	1.27845e+07	1.07951e+07	1.74445e+07	7.89613e+06	1.71184e+07	1.81342e+07	1.76005e+07	0.140452	0.166831	69.5448	14757791	69.5448	up	6.11987	0.777724
Hnrnpl	Q8R081	C469	1	2.05339e+06	3.17006e+06	232579	7.15583e+06	6.88302e+06	2.1206e+07	8.20109e+06	1.09784e+07	6.37315e+06	6.69898e+06	0.0389138	0.0579067	4.05262	7.23074e+06	4.05262	up	2.01885	1.23727
Suox	Q8R086	C311	1	4.9138e+06	7.96491e+06	3.35129e+06	1.45374e+07	1.43153e+07	1.94404e+07	1.40719e+07	2.10909e+07	2.55909e+07	2.01817e+07	0.012768	0.027455	2.55635	12004022	2.55635	up	1.35409	1.56138
Eppk1	Q8R0W0	C413	1	1.67384e+06	2.46991e+06	1.49585e+06	5.89646e+06	4.50035e+06	4.79348e+06	4.11051e+06	5.19517e+06	6.55549e+06	4.88828e+06	0.0692649	0.0931141	1.82036	2.27525e+06	1.82036	up	0.864223	1.03098
Aldh1l1	Q8R0Y6	C86	1	273567	2.55433e+06	117827	8.66672e+06	9.77274e+06	1.85211e+07	1.5277e+07	2.79401e+07	2.5315e+07	2.50369e+07	0.00627875	0.0197852	14.835	20401912	14.835	up	3.89094	1.70366
Aldh1l1	Q8R0Y6	C774	1	1.75762e+06	7.17695e+06	954474	2.32064e+07	1.77952e+07	2.95759e+07	1.57647e+07	4.16366e+07	3.22788e+07	3.23838e+07	0.0159801	0.0306482	5.27424	23451350	5.27424	up	2.39896	1.5136
Aldh1l1	Q8R0Y6	C451	1	1.30123e+06	1.30092e+06	349377	6.3556e+06	3.9156e+06	5.52576e+06	4.31004e+06	1.05205e+07	6.60684e+06	1.15243e+07	0.0145116	0.0289613	4.19307	5467394	4.19307	up	2.06801	1.53818
Aldh1l1	Q8R0Y6	C707	1	2.24057e+07	3.19366e+07	1.08067e+07	8.74605e+07	6.76055e+07	1.57319e+08	9.30287e+07	2.00551e+08	1.49853e+08	118101578	0.00388097	0.0194917	4.08397	104987296	4.08397	up	2.02997	1.71015
Aldh1l1	Q8R0Y6	C404	2	4.76348e+06	7.50714e+06	3.09277e+06	1.8425e+07	1.61892e+07	3.38877e+07	2.22501e+07	3.95256e+07	3.19602e+07	3.35272e+07	0.00254747	0.0170284	3.95527	23674096	3.95527	up	1.98378	1.76883
Aldh1l1	Q8R0Y6	C238	2	4.21193e+06	7.60749e+06	3.61764e+06	2.23923e+07	1.85003e+07	2.90248e+07	1.79873e+07	3.91973e+07	3.09771e+07	3.05467e+07	0.00932303	0.0233951	3.31981	20032652	3.31981	up	1.7311	1.63088
Aldh1l1	Q8R0Y6	C152	1	5.7428e+06	7.93737e+06	4.09864e+06	1.53647e+07	1.398e+07	2.32698e+07	1.76235e+07	4.45126e+07	2.44085e+07	3.18614e+07	0.00307733	0.0183296	3.234	18611370	3.234	up	1.69332	1.73685
Aldh1l1	Q8R0Y6	C662	1	1.19736e+07	1.90219e+07	8.00119e+06	5.12056e+07	4.0705e+07	6.84344e+07	3.36059e+07	9.66888e+07	6.41768e+07	6.97125e+07	0.0137769	0.0285275	3.0453	42332872	3.0453	up	1.60659	1.54474
Aldh1l1	Q8R0Y6	C686	1	2.04196e+06	896460	419777	4.27173e+06	1.25787e+06	2.61489e+06	1.26647e+06	3.40999e+06	4.37827e+06	2.88796e+06	0.117951	0.144839	2.03129	1.36946e+06	2.03129	up	1.0224	0.839115
Apeh	Q8R146	C30	1	410453	1.43976e+06	1.32288e+06	3.68721e+06	3.52832e+06	4.99698e+06	4.03982e+06	8.46266e+06	12308708	4.47109e+06	0.00861531	0.022221	3.91898	4641933	3.91898	up	1.97048	1.65324
Eif3c	Q8R1B4	C441	1	562885	793831	418282	2.24525e+06	1.24135e+06	2.44839e+06	2.15584e+06	2.18774e+06	2.79414e+06	1.58238e+06	0.015347	0.0301781	2.50182	1318172	2.50182	up	1.32298	1.52031
Cmbl	Q8R1G2	C222	1	0	535175	7.08135e+06	2.53747e+06	2.16958e+06	5.49665e+06	3.22988e+06	6.47051e+06	6.28648e+06	7.05066e+06	0.156122	0.181981	47.5877	5396955	47.5877	up	5.57252	0.739975
Gfm2	Q8R2Q4	C611	1	1.43712e+06	2.15245e+06	778376	4.80094e+06	2.47867e+06	5.0325e+06	2.6542e+06	6.15619e+06	7.42925e+06	6.43792e+06	0.0167446	0.0309766	2.67616	3.27905e+06	2.67616	up	1.42016	1.50897
Tbc1d13	Q8R3D1	C282	1	1.1825e+06	843817	516384	1.6975e+06	819619	1.70098e+06	1.49589e+06	1.66892e+06	2.42709e+06	1.73901e+06	0.0281025	0.0447347	1.90369	845486	1.90369	up	0.928795	1.34936
Tbc1d13	Q8R3D1	C36	1	2.70801e+06	3.02036e+06	2.0554e+06	4.3861e+06	3.47455e+06	3.917e+06	3.43905e+06	3.31664e+06	4.82979e+06	3.5554e+06	0.327198	0.354875	1.24528	743654	1.24528	up	0.316465	0.449925
Tbc1d13	Q8R3D1	C387	1	587427	1.53441e+06	785741	3.77853e+06	3.16998e+06	2.83124e+06	804738	2.5698e+06	3.2504e+06	2.94128e+06	0.392317	0.420629	1.45844	703065	1.45844	up	0.544428	0.376101
Saraf	Q8R3Q0	C313	1	2.09286e+06	2.2681e+06	1.80555e+06	3.72101e+06	3.4438e+06	6.58198e+06	4.72261e+06	7.43911e+06	6.56999e+06	5.61255e+06	0.00257623	0.0170284	2.38789	3.5522e+06	2.38789	up	1.25574	1.76883
Nags	Q8R4H7	C519	1	1.03316e+06	941797	593599	2.79779e+06	2.5874e+06	5.68651e+06	3.68373e+06	6.28624e+06	4.88125e+06	4.4536e+06	0.0019928	0.0170284	3.69058	3581827	3.69058	up	1.88385	1.76883
Nags	Q8R4H7	C106	1	687034	449267	390999	2.46349e+06	2.37164e+06	2.87471e+06	2.00972e+06	3.66718e+06	3.33744e+06	3.47582e+06	0.0132556	0.0280074	3.22444	2.07431e+06	3.22444	up	1.68905	1.55273
Sds	Q8VBT2	C270	1	724480	2.1678e+06	291054	8.6768e+06	8.51894e+06	1.21039e+07	8.30349e+06	1.87131e+07	2.02777e+07	1.95925e+07	0.00818246	0.0218939	7.39496	12929743	7.39496	up	2.88654	1.65968
Clptm1	Q8VBZ3	C645	1	4.62643e+06	4.82057e+06	3.10993e+06	8.963e+06	7.75646e+06	1.18985e+07	7.75934e+06	1.76049e+07	1.49311e+07	1.14313e+07	0.0116258	0.026158	2.24898	6.81077e+06	2.24898	up	1.16927	1.58239
Clptm1	Q8VBZ3	C454	1	6.15897e+06	7.32831e+06	4.90203e+06	1.64761e+07	1.62118e+07	1.17522e+07	1.15051e+07	1.65373e+07	2.26081e+07	1.71244e+07	0.0999249	0.126734	1.71063	6396757	1.71063	up	0.77453	0.897107
Uroc1	Q8VC12	C95	1	2.74681e+06	1.40326e+06	1.60681e+06	1.02472e+07	5.66998e+06	7.59435e+06	4.55217e+06	7.12215e+06	8.04341e+06	9.50474e+06	0.0636902	0.0869009	2.20656	3915376	2.20656	up	1.1418	1.06098
Akr1c13	Q8VC28	C242	2	4.35758e+06	5.76175e+06	2.99686e+06	1.6927e+07	1.49324e+07	2.69839e+07	1.44322e+07	2.26529e+07	2.9797e+07	2.60456e+07	0.00738792	0.0208915	3.24533	16110751	3.24533	up	1.69837	1.68003
Tkfc	Q8VC30	C13	1	1.05265e+06	1.11273e+06	725914	8.03275e+06	7.23465e+06	6.8498e+07	4.23814e+07	3.16567e+07	6.47108e+07	2.62897e+07	0.000101249	0.00913881	19.9548	41351220	19.9548	up	4.31867	2.03911
Tkfc	Q8VC30	C155	1	3.67252e+06	4.64472e+06	2.31531e+06	1.47459e+07	1.17022e+07	2.38233e+07	1.09066e+07	1.78748e+07	1.98371e+07	1.80007e+07	0.0121184	0.0266264	3.00086	11692582	3.00086	up	1.58537	1.57469
Scrn2	Q8VCA8	C250	1	443849	1.04465e+06	532542	727818	488136	1.70369e+06	1.19084e+06	736292	1.21483e+06	1.1791e+06	0.0262819	0.0425603	1.89429	549672	1.89429	up	0.921658	1.371
Gys2	Q8VCB3	C45	1	1.28437e+07	1.93002e+07	9.11727e+06	4.654e+07	3.82522e+07	5.5205e+07	4.54085e+07	5.65082e+07	5.99985e+07	6.10994e+07	0.0119321	0.0264029	2.64339	34408152	2.64339	up	1.40239	1.57835
Hpgd	Q8VCC1	C182	1	3.20971e+06	6.68466e+06	2.20288e+06	2.11624e+07	2.16324e+07	2.10372e+07	2.05633e+07	2.54295e+07	4.83519e+07	4.26533e+07	0.0126213	0.0273227	4.01898	22228032	4.01898	up	2.00683	1.56348
Mavs	Q8VCF0	C140	1	2.56805e+06	2.55962e+06	1.06982e+06	5.06202e+06	2.0138e+06	1.483e+07	5.61848e+06	1.36823e+07	1.00036e+07	6.69519e+06	0.00122105	0.0165639	4.03164	7124645	4.03164	up	2.01137	1.78084
Mavs	Q8VCF0	C33	1	938804	1.48082e+06	623976	2.08022e+06	4.00373e+06	3.00914e+06	2.19865e+06	4.00835e+06	3.2895e+06	5.17768e+06	0.0372426	0.0559535	2.28666	1.91086e+06	2.28666	up	1.19324	1.25217
Mavs	Q8VCF0	C79	1	1.53629e+06	1.66741e+06	727925	3.45087e+06	3.75348e+06	2.75216e+06	1.75929e+06	4.36504e+06	5.35822e+06	5.20006e+06	0.105232	0.132211	1.89414	1.69044e+06	1.89414	up	0.921545	0.878734
Acaa1b	Q8VCH0	C381	1	7.873e+06	1.12225e+07	5.26837e+06	5.9802e+07	4.20807e+07	1.04391e+08	5.58587e+07	1.34241e+08	127820589	1.24171e+08	0.0022072	0.0170284	6.38427	88078056	6.38427	up	2.67452	1.76883
Acaa1b	Q8VCH0	C218	1	2.13836e+06	1.92227e+06	1.50405e+06	8.29566e+06	6.20288e+06	1.81261e+07	8.51228e+06	2.24705e+07	1.67555e+07	2.00934e+07	0.00106229	0.0163	5.16314	13180797	5.16314	up	2.36825	1.78781
Acaa1b	Q8VCH0	C123	2	1.97536e+07	2.31179e+07	1.37208e+07	8.29239e+07	6.3956e+07	1.58662e+08	9.5977e+07	1.7688e+08	1.85607e+08	1.42814e+08	0.00141587	0.016719	4.63905	116223944	4.63905	up	2.21383	1.77679
Acaa1b	Q8VCH0	C177	1	1.03682e+07	6.40347e+06	8.02768e+06	1.67189e+07	1.69762e+07	3.53462e+07	1.63083e+07	4.35712e+07	2.81995e+07	2.82007e+07	0.00515368	0.0197852	2.65546	17983302	2.65546	up	1.40896	1.70366
Dhcr24	Q8VCH6	C499	1	2.55005e+06	1.93246e+06	693098	6.57029e+06	7.44159e+06	9.55428e+06	7.39698e+06	1.36178e+07	1.16878e+07	1.33785e+07	0.00839379	0.0220947	3.89906	8.06858e+06	3.89906	up	1.96313	1.65571
Rdh10	Q8VCH7	C288	1	1.36588e+06	1.72537e+06	1.28732e+06	5.70208e+06	3.80327e+06	1.07691e+07	9.88071e+06	9.82456e+06	9.306e+06	6.92451e+06	0.00112203	0.0165639	3.99993	6930187	3.99993	up	1.99997	1.78084
Rdh10	Q8VCH7	C272	1	2.54886e+06	4.56383e+06	2.02999e+06	1.03646e+07	6.99008e+06	1.09247e+07	7.18125e+06	9.64008e+06	1.50406e+07	9.32754e+06	0.0298665	0.0469044	2.28299	5.68675e+06	2.28299	up	1.19093	1.32879
Pex19	Q8VCI5	C128	1	9.80278e+06	1.29634e+07	6.9126e+06	2.00121e+07	1.80375e+07	2.45106e+07	19810940	3.27548e+07	33899649	2.63012e+07	0.0131832	0.0279807	2.13847	14340326	2.13847	up	1.09658	1.55314
Hsd17b13	Q8VCR2	C215	1	2.38461e+06	2.32719e+06	2.19426e+06	1.27948e+07	1.56322e+07	1.56607e+07	9.41366e+06	2.94161e+07	4.78546e+07	3.23512e+07	0.00791104	0.0216142	4.87614	18438132	4.87614	up	2.28574	1.66526
Hsd17b13	Q8VCR2	C217	1	2.38461e+06	2.32719e+06	2.19426e+06	1.27948e+07	1.56322e+07	1.56607e+07	9.41366e+06	2.94161e+07	4.78546e+07	3.23512e+07	0.00791104	0.0216142	4.87614	18438132	4.87614	up	2.28574	1.66526
Abhd14b	Q8VCR7	C138	1	1.26188e+07	2.48766e+07	9.54451e+06	6.44628e+07	4.95514e+07	8.56988e+07	5.1108e+07	1.13448e+08	1.04057e+08	9.48174e+07	0.00774473	0.0214469	3.48256	61813796	3.48256	up	1.80015	1.66864
Acsf2	Q8VCW8	C503	1	1.17547e+06	1.78314e+06	555241	3.9949e+06	3.47864e+06	9.54445e+06	5.39664e+06	8.98632e+06	9.23253e+06	7.79069e+06	0.00167419	0.0170284	4.59951	6.28061e+06	4.59951	up	2.20148	1.76883
Prodh2	Q8VCZ9	C205	1	2.44814e+06	5.01734e+06	2.21359e+06	1.24274e+07	1.23122e+07	1.94485e+07	1.40906e+07	1.61696e+07	1.56077e+07	1.94127e+07	0.00977935	0.0239411	3.17514	11516284	3.17514	up	1.66682	1.62086
Myh9	Q8VDD5	C988	1	589614	1.1702e+06	654685	2.83719e+06	3.05485e+06	7.28463e+06	4.42947e+06	6.32375e+06	6.60789e+06	3.42046e+06	0.00279547	0.0175608	4.11368	4.09092e+06	4.11368	up	2.04043	1.75546
Myh9	Q8VDD5	C931	1	1.01519e+06	1.30174e+06	786177	2.69239e+06	2.02401e+06	6.59688e+06	4.01236e+06	6.28781e+06	4.4368e+06	3.79543e+06	0.000990389	0.0159826	3.45879	3477848	3.45879	up	1.79027	1.79635
Myh9	Q8VDD5	C671	1	2.77707e+06	1.91781e+06	660182	2.84408e+06	2.81607e+06	8.28039e+06	3.91102e+06	7.70533e+06	5.47296e+06	3.32164e+06	0.0116029	0.026158	2.76321	3.43741e+06	2.76321	up	1.46634	1.58239
Myh9	Q8VDD5	C694	1	2.77607e+07	1.16056e+07	1.85714e+07	4.77888e+06	1.60889e+07	7.35474e+06	4.87368e+06	7.25278e+06	5.1916e+06	4.82833e+06	0.022108	0.0373521	-2.3429	-7.77765e+06	2.3429	down	-1.22829	1.42769
Hdlbp	Q8VDJ3	C53	1	8.97929e+06	1.18379e+07	5.2644e+06	2.26153e+07	2.11008e+07	4.42675e+07	1.72678e+07	4.2291e+07	2.52107e+07	2.12753e+07	0.0294413	0.0464825	2.30405	15871160	2.30405	up	1.20417	1.33271
Nit1	Q8VDK1	C161	1	8.45478e+06	1.04681e+07	5.92656e+06	1.98032e+07	1.7295e+07	2.26046e+07	1.61455e+07	1.5665e+07	2.11478e+07	1.60136e+07	0.104448	0.13158	1.60879	6844736	1.60879	up	0.68598	0.880811
Atp1a1	Q8VDN2	C663	1	3.74864e+06	4.65292e+06	2.35886e+06	1.18418e+07	9.11404e+06	2.3808e+07	1.22231e+07	2.52169e+07	2.42784e+07	1.86273e+07	0.00203906	0.0170284	3.75584	14782248	3.75584	up	1.90914	1.76883
Atp1a1	Q8VDN2	C374	1	5.43816e+06	9.05821e+06	4.47244e+06	1.5908e+07	1.42344e+07	2.73171e+07	1.60179e+07	3.20031e+07	2.86942e+07	2.64743e+07	0.00414377	0.0194917	2.92262	16729808	2.92262	up	1.54726	1.71015
Atp1a1	Q8VDN2	C705	1	4.35683e+06	6.06889e+06	2.67484e+06	1.68773e+07	1.49e+07	1.8986e+07	1.29381e+07	2.08651e+07	2.5954e+07	2.27826e+07	0.017064	0.0313175	2.79443	12703958	2.79443	up	1.48255	1.50421
Hnrnpu	Q8VEK3	C583	1	2.03133e+06	2.90537e+06	1.34749e+06	7.20221e+06	6.69775e+06	1.59222e+07	8.84039e+06	1.91697e+07	1.25389e+07	1.13211e+07	0.00240997	0.0170284	3.97985	9794327	3.97985	up	1.99271	1.76883
Hnrnpu	Q8VEK3	C538	1	853880	221708	0	310286	612385	3.43756e+06	1.54378e+06	915294	873262	769762	0.133051	0.160277	39.0469	1234562	39.0469	up	5.28714	0.795128
Slc25a3	Q8VEM8	C52	1	1.80296e+06	2.63887e+06	1.00977e+06	1.01701e+07	1.28016e+07	4.01649e+06	3.97545e+06	1.47349e+07	1.82154e+07	1.3865e+07	0.120855	0.147677	2.48625	5386846	2.48625	up	1.31397	0.830687
Pxn	Q8VI36	C108	1	943578	1.49029e+06	721852	3.07287e+06	2.98038e+06	7.66713e+06	4.15115e+06	7.49305e+06	5.61991e+06	4.40068e+06	0.00229888	0.0170284	3.63479	4.11537e+06	3.63479	up	1.86187	1.76883
0	Q91V76	C140	1	5.96542e+06	2.02391e+06	4.91711e+06	8.02211e+06	6.78456e+06	5.77537e+06	2.15816e+06	5.2391e+06	3.71082e+06	3.92887e+06	0.445679	0.473503	-1.27685	-1.09137e+06	1.27685	down	-0.352587	0.324678
0	Q91V76	C226	1	3.31555e+07	2.55432e+07	1.8394e+07	4.81714e+07	4.16384e+07	2.52736e+07	1.40752e+07	3.46913e+07	3.26445e+07	3.05777e+07	0.503309	0.531113	-1.20461	-5358474	1.20461	down	-0.268568	0.274813
Acly	Q91V92	C754	1	2.47146e+06	3.00782e+06	1.54039e+06	6.25378e+06	4.95347e+06	6.77349e+06	4.05321e+06	5.39697e+06	4.21105e+06	4.63736e+06	0.173165	0.199609	1.52162	1687852	1.52162	up	0.605612	0.699821
Acly	Q91V92	C20	1	7.64598e+07	9.75327e+07	5.45047e+07	2.44223e+08	1.90198e+08	1.77743e+08	1.17493e+08	1.3078e+08	1.38708e+08	1.48009e+08	0.487948	0.516024	1.24321	27617944	1.24321	up	0.314075	0.28733
Acsm1	Q91VA0	C175	1	1.75452e+06	2.63341e+06	1.16184e+06	7.45492e+06	5.78738e+06	1.13815e+07	5.69789e+06	1.17644e+07	1.31706e+07	1.38879e+07	0.00587144	0.0197852	3.59745	7717869	3.59745	up	1.84698	1.70366
Ndufs1	Q91VD9	C92	1	1.23053e+06	2.50176e+06	1.02585e+06	4.49571e+06	3.24493e+06	7.18609e+06	2.64362e+06	6.18337e+06	5.6105e+06	5.94222e+06	0.0226032	0.037915	2.43158	3.07964e+06	2.43158	up	1.28189	1.42119
Hnmt	Q91VF2	C82	1	2.52789e+06	3.70775e+06	2.05342e+06	1.04552e+07	7.00501e+06	1.1525e+07	1.01415e+07	1.28296e+07	2.11278e+07	1.83416e+07	0.00451726	0.0195914	3.3345	9954335	3.3345	up	1.73747	1.70793
Rnh1	Q91VI7	C80	1	2.12471e+06	1.0623e+06	802993	6.54804e+06	5.05127e+06	1.03198e+07	6.09333e+06	1.11495e+07	1.23703e+07	1.01724e+07	0.00453805	0.0195914	4.30092	7.48497e+06	4.30092	up	2.10465	1.70793
Rnh1	Q91VI7	C137	1	3.23673e+06	4.56843e+06	2.07675e+06	7.72687e+06	1.07186e+07	1.99287e+07	1.39294e+07	2.16019e+07	1.5496e+07	1.28734e+07	0.00272764	0.0173602	3.4236	11628980	3.4236	up	1.77551	1.76044
Rnh1	Q91VI7	C194	1	717517	611726	457206	2.32858e+06	1.87968e+06	2.80418e+06	2.1577e+06	4.37143e+06	3.87681e+06	1.80938e+06	0.0123057	0.0267864	2.91709	1.868e+06	2.91709	up	1.54453	1.57209
Rnh1	Q91VI7	C204	1	5.86387e+06	3.67687e+06	3.55876e+06	7.6906e+06	5.50664e+06	1.54726e+06	765535	1.79133e+06	1.75393e+06	911009	0.000303671	0.0112708	-3.94742	-3.76262e+06	3.94742	down	-1.98091	1.94804
Stk38	Q91VJ4	C234	1	2.55215e+06	4.21574e+06	2.4511e+06	8.82343e+06	7.39265e+06	9.57108e+06	9.15758e+06	9.09138e+06	1.41781e+07	1.00244e+07	0.0162811	0.0307693	2.31044	5.81475e+06	2.31044	up	1.20817	1.51188
Atp5f1c	Q91VR2	C103	1	921187	1.72658e+06	53463.7	3.85446e+06	2.88015e+06	6.78015e+06	3.33515e+06	5.34295e+06	6.34594e+06	4.81898e+06	0.0358236	0.0541694	5.23026	4181782	5.23026	up	2.38688	1.26625
Ddx1	Q91VR5	C110	1	673903	2.13072e+06	577460	5.74351e+06	5.41319e+06	1.44062e+07	7.04578e+06	1.00282e+07	1.04638e+07	8.64054e+06	0.00505941	0.0197317	5.13489	7919895	5.13489	up	2.36033	1.70484
Mgst1	Q91VS7	C50	3	3.95286e+08	6.5714e+08	2.26072e+08	1.10988e+09	1.03427e+09	1.80767e+09	1.295e+09	1.85226e+09	1.68745e+09	1.28867e+09	0.0103043	0.0243507	2.68626	983262020	2.68626	up	1.4256	1.61349
Cbs	Q91WT9	C8	1	4.17917e+06	4.78385e+06	3.31086e+06	1.13945e+07	9.34047e+06	1.279e+07	6.59054e+06	1.08366e+07	1.15423e+07	9.17996e+06	0.0956779	0.122846	1.68884	4052224	1.68884	up	0.756033	0.91064
As3mt	Q91WU5	C33	1	1.74873e+06	3.80216e+06	2.07851e+06	8.04966e+06	3.22268e+06	1.02764e+07	6.12556e+06	1.02847e+07	6.13929e+06	4.95523e+06	0.0278187	0.0443583	2.22829	3.98291e+06	2.22829	up	1.15594	1.35303
Gckr	Q91X44	C562	1	2.05641e+06	2.6221e+06	1.42052e+06	6.68226e+06	4.38344e+06	1.19039e+07	5.54303e+06	1.26543e+07	9.38829e+06	1.01152e+07	0.00370009	0.019348	3.23339	6594059	3.23339	up	1.69305	1.71336
Gckr	Q91X44	C523	1	5.30403e+06	6.201e+06	3.62442e+06	1.26334e+07	1.16584e+07	3.20547e+07	1.619e+07	3.22109e+07	1.71306e+07	1.93637e+07	0.00274499	0.0173602	3.16146	15263029	3.16146	up	1.66059	1.76044
Dcxr	Q91X52	C150	1	4.97951e+06	7.48137e+06	2.93178e+06	1.40851e+07	1.22076e+07	2.01088e+07	1.20236e+07	2.01554e+07	1.60519e+07	1.43677e+07	0.0251702	0.0412598	2.26677	9066398	2.26677	up	1.18064	1.38447
Cyp2c50	Q91X77	C151	1	1.63079e+06	3.11196e+06	1.14141e+06	5.81528e+06	5.65469e+06	7.55045e+06	4.82714e+06	1.00112e+07	1.48307e+07	9.32762e+06	0.0112441	0.0257742	3.05243	5864610	3.05243	up	1.60996	1.58882
Cyp2c50	Q91X77	C372	2	1.98776e+06	3.88463e+06	2.27649e+06	9.45824e+06	1.01438e+07	1.18234e+07	7.19333e+06	1.74591e+07	1.73303e+07	1.48851e+07	0.0140237	0.0286534	2.95973	8661522	2.95973	up	1.56546	1.54282
Cyp2c50	Q91X77	C435	1	1.46035e+07	2.36971e+07	8.16646e+06	4.62205e+07	3.88147e+07	6.00506e+07	3.88434e+07	8.25334e+07	8.84984e+07	6.24084e+07	0.0107123	0.0250668	2.9129	41946512	2.9129	up	1.54246	1.6009
Cyp2c50	Q91X77	C51	1	1.04753e+07	2.01813e+07	8.71343e+06	3.13527e+07	3.31074e+07	4.67339e+07	3.20691e+07	5.69126e+07	5.81847e+07	4.30178e+07	0.0109784	0.0253939	2.56789	28288898	2.56789	up	1.36058	1.59527
Mat1a	Q91X83	C121	2	1.936e+07	2.40866e+07	1.37228e+07	7.63053e+07	6.08855e+07	6.22733e+07	4.7346e+07	9.28993e+07	9.50877e+07	8.97719e+07	0.0320757	0.0499549	2.39405	43542832	2.39405	up	1.25945	1.30142
Mat1a	Q91X83	C35	1	2.26543e+07	2.07663e+06	1.59195e+07	24586772	0	9.07916e+06	5.39925e+06	1.47418e+07	1.00944e+07	1.17979e+07	0.300942	0.328683	21.5742	9254446	21.5742	up	4.43123	0.483222
Ftcd	Q91XD4	C33	1	871609	1.96226e+06	650173	7.71184e+06	4.50288e+06	1.59017e+07	1.13259e+07	2.18831e+07	2.35092e+07	1.87335e+07	0.000650505	0.0129547	8.52207	15620268	8.52207	up	3.0912	1.88757
Ftcd	Q91XD4	C419	1	437828	265037	1.00016e+06	3.53321e+06	2.96174e+06	3.50863e+06	2.2025e+06	5.89647e+06	6.17322e+06	5.61676e+06	0.0156956	0.0304684	4.19614	3.3228e+06	4.19614	up	2.06906	1.51615
Ftcd	Q91XD4	C438	1	4.51731e+07	6.64571e+07	2.75946e+07	1.76108e+08	1.46591e+08	2.64967e+08	1.65219e+08	2.84629e+08	3.06016e+08	2.72925e+08	0.00563519	0.0197852	3.44697	179744544	3.44697	up	1.78533	1.70366
Ftcd	Q91XD4	C91	1	1.97551e+06	2.97364e+06	1.54315e+06	1.25526e+07	8.25617e+06	1.34723e+07	5.64294e+06	1.50291e+07	2.09664e+07	1.84558e+07	0.0172218	0.0314556	3.42396	9530241	3.42396	up	1.77567	1.5023
Ftcd	Q91XD4	C286	1	0	353643	354352	1.8195e+06	1.55126e+06	2.06488e+06	1.19829e+06	1.27117e+06	3.02385e+06	3.10383e+06	0.150539	0.176794	38.397	1.91674e+06	38.397	up	5.26292	0.752532
Acy3	Q91XE4	C73	1	491044	438657	250001	1.54043e+06	1.19427e+06	4.65497e+06	3.03752e+06	3.51833e+06	5.18023e+06	4.48458e+06	0.000229526	0.0109865	6.50702	3.46819e+06	6.50702	up	2.702	1.95914
Sec16b	Q91XT4	C509	1	4.50804e+06	5.32419e+06	3.40826e+06	9.72047e+06	9.67507e+06	8.98075e+06	5.96733e+06	1.10901e+07	9.54854e+06	9.23009e+06	0.177472	0.203571	1.46761	2.79967e+06	1.46761	up	0.553469	0.691284
Aldob	Q91Y97	C202	2	1.39392e+06	2.41498e+06	829256	7.60832e+06	4.41906e+06	4.81533e+07	3.19293e+07	3.107e+07	3.85988e+07	3.56598e+07	2.59203e-05	0.00913881	14.7601	34128264	14.7601	up	3.88363	2.03911
Aldob	Q91Y97	C269	1	461799	1.56864e+06	504102	9.14999e+06	4.23332e+06	9.65069e+06	3.38278e+06	1.35827e+07	2.26854e+07	2.22989e+07	0.00909517	0.0230083	6.91909	10054837	6.91909	up	2.79058	1.63811
Aldob	Q91Y97	C158	3	1.55709e+07	4.15911e+07	7.46772e+06	1.50336e+08	7.46831e+07	2.91877e+08	1.22862e+08	2.42922e+08	2.63295e+08	2.38658e+08	0.00414832	0.0194917	6.3198	187435744	6.3198	up	2.65988	1.71015
Aldob	Q91Y97	C336	1	0	298378	267697	877745	586791	2.78701e+06	1.29796e+06	2.67147e+06	2.69506e+06	3.74424e+06	0.0820813	0.108056	74.9832	2.46596e+06	74.9832	up	6.2285	0.96635
Ndufv1	Q91YT0	C125	1	2.52912e+06	3.40464e+06	1.45038e+06	1.56378e+06	3.18802e+06	7.44836e+06	2.91403e+06	5.77239e+06	6.17286e+06	6.46837e+06	0.0080902	0.0217599	2.40433	3.20858e+06	2.40433	up	1.26563	1.66234
Pcca	Q91ZA3	C107	1	1.01463e+06	1.58489e+06	577235	4.19553e+06	4.18443e+06	1.11796e+07	6.24966e+06	1.35172e+07	9.52286e+06	9.65457e+06	0.00117791	0.0165639	5.56311	7974016	5.56311	up	2.47589	1.78084
Tmlhe	Q91ZE0	C103	1	1.0637e+06	1.22835e+06	570379	2.78312e+06	2.44234e+06	3.31224e+06	1.43305e+06	2.73531e+06	2.22832e+06	1.69546e+06	0.197889	0.224243	1.57472	795028	1.57472	up	0.655092	0.649282
Ugp2	Q91ZJ5	C123	2	3.30071e+07	4.24044e+07	2.36894e+07	1.08429e+08	8.01958e+07	1.83158e+08	1.04173e+08	1.36004e+08	1.68087e+08	1.33411e+08	0.00574591	0.0197852	2.89067	93022528	2.89067	up	1.5314	1.70366
Fads1	Q920L1	C410	1	487240	1.30642e+06	506106	3.64656e+06	3.57729e+06	2.8898e+06	2.00536e+06	4.65653e+06	4.22332e+06	3.44839e+06	0.0629699	0.0861694	2.47843	1970169	2.47843	up	1.30943	1.06465
Etfdh	Q921G7	C265	1	257406	643514	550349	890230	726993	1.27102e+06	728719	972644	535321	1.72351e+06	0.114111	0.141468	1.69734	395928	1.69734	up	0.763279	0.849342
Acaa1a	Q921H8	C177	1	86743.2	829886	0	4.96121e+06	3.0371e+06	1.29805e+07	6.77774e+06	1.41635e+07	1.32959e+07	8.14883e+06	0.0622161	0.0855129	165.582	10554579	165.582	up	7.3714	1.06797
Tf	Q921I1	C350	1	3.14135e+06	2.10615e+06	2.60212e+06	3.16443e+06	4.15021e+06	1.29512e+07	5.13227e+06	1.28227e+07	8.67371e+06	8.73187e+06	0.000823559	0.0151147	3.0983	6.20479e+06	3.0983	up	1.63148	1.8206
Tf	Q921I1	C177	1	2.12383e+06	2.87294e+06	1.81862e+06	9.66842e+06	7.5574e+06	7.6094e+06	5.42033e+06	1.36783e+07	1.43092e+07	1.09685e+07	0.0295478	0.0464825	2.55653	5.94212e+06	2.55653	up	1.35419	1.33271
Tf	Q921I1	C180	1	2.12383e+06	2.87294e+06	1.81862e+06	9.66842e+06	7.5574e+06	7.6094e+06	5.42033e+06	1.36783e+07	1.43092e+07	1.09685e+07	0.0295478	0.0464825	2.55653	5.94212e+06	2.55653	up	1.35419	1.33271
Pdia5	Q921X9	C449	1	320434	548935	247061	1.97532e+06	1.02486e+06	3.18722e+06	1.48987e+06	2.21943e+06	1.98898e+06	1.82016e+06	0.0093955	0.0234512	3.36849	1.45662e+06	3.36849	up	1.7521	1.62984
Dars1	Q922B2	C130	1	861203	1.694e+06	404161	2.14737e+06	2.96371e+06	6.12187e+06	2.56432e+06	5.34963e+06	4.77115e+06	4.89371e+06	0.00671423	0.0200144	3.49643	3.25224e+06	3.49643	up	1.80588	1.69866
Ppp6r3	Q922D4	C815	1	3.13574e+06	2.97478e+06	2.86099e+06	4.693e+06	3.94008e+06	5.75556e+06	2.14298e+06	5.14718e+06	3.13818e+06	4.19474e+06	0.677232	0.699656	1.11111	384078	1.11111	up	0.152006	0.155115
Mthfd1	Q922D8	C863	1	2.55207e+06	4.61558e+06	2.00977e+06	1.24034e+07	9.84614e+06	1.67203e+07	1.29641e+07	1.46625e+07	1.84094e+07	1.51573e+07	0.00855351	0.022221	3.14309	10550058	3.14309	up	1.65219	1.65324
Mthfd1	Q922D8	C147	1	1.31152e+06	1.49538e+06	714491	5.01878e+06	3.41699e+06	5.51639e+06	2.69679e+06	6.39129e+06	6.26678e+06	6.53768e+06	0.0205499	0.0354885	2.76668	3336650	2.76668	up	1.46816	1.44991
Mtarc2	Q922Q1	C274	2	3.79623e+07	5.38954e+07	2.63037e+07	1.04274e+08	7.41964e+07	1.42392e+08	1.49277e+08	1.92937e+08	2.0296e+08	1.40615e+08	0.00203897	0.0170284	3.08867	110602544	3.08867	up	1.62698	1.76883
Mtarc2	Q922Q1	C74	1	9.78688e+06	1.51386e+07	7.09138e+06	3.2138e+07	2.726e+07	3.22699e+07	2.23534e+07	3.80496e+07	4.18596e+07	3.60599e+07	0.035706	0.0541113	2.14122	17789726	2.14122	up	1.09843	1.26671
Lrrc59	Q922Q8	C48	1	1.73749e+06	2.00737e+06	1.22192e+06	4.53625e+06	3.78435e+06	1.21548e+07	7.52521e+06	1.09923e+07	1.48376e+07	1.38532e+07	0.000213263	0.0109865	4.90001	9202848	4.90001	up	2.29279	1.95914
Phaf1	Q922R1	C222	1	472584	998314	302769	2.03155e+06	2.42965e+06	2.97741e+06	2.14356e+06	3.51019e+06	3.14734e+06	2.65966e+06	0.0165396	0.0307774	3.0547	1.916e+06	3.0547	up	1.61103	1.51177
Steap4	Q923B6	C156	1	1.23303e+06	2.45852e+06	384364	6.49963e+06	4.98993e+06	6.16095e+06	4.78216e+06	9.10558e+06	9.07879e+06	6.61991e+06	0.0294645	0.0464825	3.35751	4874476	3.35751	up	1.74739	1.33271
Mpi	Q924M7	C289	1	7.16792e+06	9.68482e+06	5.9925e+06	1.25348e+07	9.24851e+06	1.02121e+07	9.53668e+06	7.36794e+06	1.03431e+07	7.08947e+06	0.937717	0.940732	1.01758	151909	1.01758	up	0.025137	0.026534
Bbox1	Q924Y0	C40	1	3.75626e+06	5.67729e+06	2.93498e+06	1.60416e+07	10337801	2.41856e+07	1.53211e+07	2.06522e+07	2.91774e+07	1.96566e+07	0.00415249	0.0194917	3.35149	14947854	3.35149	up	1.7448	1.71015
Sfxn2	Q925N2	C205	1	1.85577e+06	2.7303e+06	1.04326e+06	7.88559e+06	7.3702e+06	6.47853e+06	3.22568e+06	7.82173e+06	7.68773e+06	7.54143e+06	0.119912	0.146716	1.98537	3.09805e+06	1.98537	up	0.98941	0.833522
Ghdc	Q99J23	C508	1	2.36867e+06	3.49672e+06	1.77346e+06	3.01569e+06	5.69683e+06	7.98799e+06	4.54381e+06	6.0097e+06	4.00282e+06	3.41602e+06	0.100347	0.127097	1.63877	1.93084e+06	1.63877	up	0.712614	0.895864
Pacsin3	Q99JB8	C421	1	445346	357014	241500	1.10075e+06	2.05111e+06	2.3093e+06	2.02837e+06	2.19693e+06	2.11755e+06	3.84498e+06	0.00498395	0.0195914	3.95402	1.81138e+06	3.95402	up	1.98332	1.70793
Gorasp2	Q99JX3	C434	1	1.01916e+06	1.74817e+06	1.37639e+06	4.42661e+06	4.62134e+06	525520	3.0395e+06	7.03106e+06	5.18909e+06	7.39071e+06	0.43202	0.461084	1.53729	1.17569e+06	1.53729	up	0.620392	0.33622
Eif3m	Q99JX4	C134	1	2.7431e+06	2.63666e+06	1.72209e+06	5.8469e+06	6.3711e+06	1.02819e+07	7.73742e+06	1.5008e+07	1.18464e+07	1.13285e+07	0.00215229	0.0170284	3.21849	7574537	3.21849	up	1.68638	1.76883
Gimap4	Q99JY3	C61	1	4.63199e+06	4.42883e+06	2.55712e+06	7.83435e+06	7.13089e+06	6.50898e+06	4.36802e+06	6.91786e+06	7.25469e+06	5.32882e+06	0.475326	0.503857	1.21008	1036977	1.21008	up	0.275099	0.297693
Actr3	Q99JY9	C235	1	1.24299e+06	2.47565e+06	886450	4.48893e+06	3.81666e+06	6.74854e+06	3.25171e+06	3.24444e+06	5.50606e+06	4.06554e+06	0.0656789	0.0890948	2.02561	2212640	2.02561	up	1.01836	1.05015
Eps8l2	Q99K30	C546	1	751998	1.77381e+06	658824	3.42389e+06	2.79831e+06	1.01708e+07	1.02674e+07	1.08901e+07	1.68377e+07	1.22657e+07	0.000106432	0.00913881	7.74648	10330913	7.74648	up	2.95354	2.03911
Pls3	Q99K51	C104	1	1.19862e+07	1.86347e+07	1.04831e+07	2.06162e+07	2.08452e+07	3.00091e+07	1.89832e+07	2.4764e+07	2.11135e+07	2.59841e+07	0.0979241	0.124703	1.50383	7995185	1.50383	up	0.588644	0.904122
Aass	Q99K67	C342	1	3.76493e+06	4.95658e+06	2.25372e+06	1.17975e+07	9.13682e+06	2.37345e+07	1.57123e+07	2.48105e+07	3.41359e+07	1.99855e+07	0.00110358	0.0165639	4.25355	17524384	4.25355	up	2.08867	1.78084
Cmas	Q99KK2	C392	1	1.10594e+07	1.07452e+07	6.83166e+06	2.27639e+07	1.94431e+07	5.13848e+07	2.81972e+07	5.27089e+07	3.97181e+07	3.7894e+07	0.00151497	0.016719	3.16957	28020136	3.16957	up	1.66429	1.77679
Cryl1	Q99KP3	C125	1	2.21023e+07	2.21089e+07	1.27299e+07	4.56471e+07	4.25165e+07	5.22837e+07	3.78291e+07	4.01254e+07	3.50841e+07	3.24437e+07	0.174589	0.20051	1.49558	12926346	1.49558	up	0.580708	0.697864
Lactb2	Q99KR3	C100	1	4.93661e+06	4.91429e+06	2.56533e+06	1.19807e+07	8.04462e+06	1.53569e+07	8.83577e+06	1.49316e+07	1.61592e+07	1.41451e+07	0.0143405	0.0287832	2.38524	7.89095e+06	2.38524	up	1.25414	1.54086
Gak	Q99KY4	C145	1	9.07679e+06	6.43352e+06	5.28619e+06	2.39462e+06	5.37681e+06	2.07406e+06	1.57336e+06	2.31373e+06	2.57909e+06	2.05287e+06	0.00547239	0.0197852	-2.50899	-3.15533e+06	2.50899	down	-1.32711	1.70366
Dhrs1	Q99L04	C63	1	567460	967501	463820	4.10094e+06	2.3143e+06	9.90228e+06	3.86165e+06	6.94917e+06	7.31199e+06	9.11156e+06	0.00147218	0.016719	5.9288	5880150	5.9288	up	2.56774	1.77679
Dhrs1	Q99L04	C235	1	445559	942594	345947	7.56249e+06	7.15757e+06	9.07787e+06	2.90784e+06	8.00337e+06	9.90414e+06	1.21101e+07	0.0276353	0.0442165	5.03065	6088484	5.03065	up	2.33075	1.35442
Dhrs1	Q99L04	C256	1	5.97106e+07	6.61563e+07	3.94281e+07	2.15641e+08	2.15383e+08	292413768	1.71105e+08	2.59726e+08	2.97468e+08	264323600	0.0187434	0.0335113	2.69151	158544064	2.69151	up	1.42842	1.47481
Gstt3	Q99L20	C238	1	5.64955e+07	9.53675e+07	4.01313e+07	1.81733e+08	1.53308e+08	187067021	1.81068e+08	1.59828e+08	1.95087e+08	1.57235e+08	0.0523078	0.073184	1.94123	85049728	1.94123	up	0.956968	1.13558
Elp5	Q99L85	C187	1	117821	207163	0	1.09218e+06	965635	2.53957e+06	903172	1.47709e+06	653982	1.65438e+06	0.125253	0.152454	42.7267	1.26632e+06	42.7267	up	5.41707	0.816862
Sardh	Q99LB7	C267	2	5.02048e+06	1.24255e+07	4.54499e+06	2.29976e+07	1.85549e+07	7.82899e+07	4.14769e+07	6.74158e+07	7.13556e+07	6.65986e+07	0.000302992	0.0112708	6.12192	53208216	6.12192	up	2.61398	1.94804
Sardh	Q99LB7	C745	1	2.6173e+06	3.10997e+06	1.56007e+06	8.54522e+06	7.03912e+06	1.33341e+07	6.20642e+06	1.33863e+07	1.73535e+07	1.64647e+07	0.00661461	0.0200144	3.33797	8819366	3.33797	up	1.73897	1.69866
Sardh	Q99LB7	C672	1	1.82389e+06	909064	2.69011e+06	3.77271e+06	4.81608e+06	5.68051e+06	3.06115e+06	4.87665e+06	5.91569e+06	7.22955e+06	0.042361	0.061953	2.13875	2742655	2.13875	up	1.09677	1.20794
Ndufa10	Q99LC3	C67	1	1.97248e+06	2.68079e+06	1.15263e+06	8.55659e+06	7.31364e+06	1.36558e+07	6.13491e+06	1.40821e+07	1.62426e+07	1.28284e+07	0.00823244	0.0219082	3.64623	8687762	3.64623	up	1.86641	1.65939
Etfa	Q99LC5	C53	1	2.89406e+06	3.78853e+06	618369	5.20918e+06	3.99493e+06	9.3364e+06	3.35983e+06	8.62073e+06	4.94695e+06	5.00742e+06	0.0828456	0.108909	2.16421	3132780	2.16421	up	1.11384	0.962935
Park7	Q99LX0	C53	1	883215	1.20221e+06	518986	3.29679e+06	2.9143e+06	7.85573e+06	3.40954e+06	1.05502e+07	7.11597e+06	8.38289e+06	0.00158974	0.016719	5.01866	5.60851e+06	5.01866	up	2.3273	1.77679
Pccb	Q99MN9	C519	1	1.33931e+07	2.19113e+07	8.55935e+06	5.93248e+07	5.7123e+07	1.01337e+08	6.39714e+07	9.2856e+07	9.72006e+07	8.83624e+07	0.00644093	0.0198113	3.60324	63317192	3.60324	up	1.84929	1.70309
Mccc1	Q99MR8	C591	1	1.49161e+06	2.6963e+06	1.46987e+06	3.56307e+06	3.85876e+06	1.15436e+07	6.33233e+06	1.2471e+07	8.42714e+06	9.86268e+06	0.000381685	0.0119086	3.92556	7.05024e+06	3.92556	up	1.9729	1.92414
Nudt7	Q99P30	C72	2	2.05405e+07	3.11424e+07	1.33426e+07	8.03072e+07	6.73583e+07	1.33365e+08	8.05808e+07	1.61957e+08	1.56115e+08	1.17195e+08	0.00392275	0.0194917	3.69603	91958992	3.69603	up	1.88597	1.71015
Nudt7	Q99P30	C5	1	120019285	8.1424e+07	1.02734e+08	1.26489e+08	1.38676e+08	3.69919e+07	2.26061e+07	3.32255e+07	3.11408e+07	3.28491e+07	6.49653e-05	0.00913881	-3.61761	-81028272	3.61761	down	-1.85504	2.03911
Rrbp1	Q99PL5	C1198	2	4.10844e+06	5.55164e+06	2.59094e+06	9.87907e+06	7.63297e+06	1.96549e+07	1.11933e+07	1.87502e+07	2.93446e+07	1.98454e+07	0.00145195	0.016719	3.51829	13517594	3.51829	up	1.81487	1.77679
Rrbp1	Q99PL5	C1327	1	850630	452177	370336	940635	1.20677e+06	1.76476e+06	1.11604e+06	2.38296e+06	2.59384e+06	1.81878e+06	0.00611778	0.0197852	2.67487	1.16337e+06	2.67487	up	1.41947	1.70366
Rrbp1	Q99PL5	C1136	2	8.47254e+06	4.74327e+06	5.78998e+06	1.40868e+07	9.89399e+06	1.41925e+07	7.45465e+06	1.33887e+07	1.97727e+07	9.36563e+06	0.16614	0.192698	1.51906	4143867	1.51906	up	0.603176	0.715124
Rrbp1	Q99PL5	C845	1	5.07443e+06	3.93362e+06	3.26613e+06	9.11101e+06	8.33683e+06	6.54346e+06	3.6587e+06	8.56043e+06	1.44103e+07	9.10696e+06	0.303081	0.330634	1.40275	2.20795e+06	1.40275	up	0.488256	0.480652
Lap3	Q9CPY7	C445	2	1.59481e+07	2.18582e+07	1.03526e+07	5.63131e+07	4.38649e+07	8.70951e+07	6.47665e+07	9.29092e+07	8.28931e+07	6.99784e+07	0.00445756	0.0195914	3.21038	54260952	3.21038	up	1.68274	1.70793
Cisd2	Q9CQB5	C92	1	816636	1.27866e+06	704322	4.74798e+06	4.24831e+06	3.58981e+06	2.12372e+06	4.01345e+06	5.42286e+06	4.21372e+06	0.0882316	0.114701	2.16103	1.99113e+06	2.16103	up	1.11172	0.940433
RTRAF	Q9CQE8	C19	1	176481	89255.2	221814	3.0848e+06	3.12806e+06	2.39724e+06	8.26003e+06	5.34046e+06	5.27529e+06	2.92086e+06	0.0103885	0.0243699	8.64651	3881754	8.64651	up	3.11212	1.61315
Txndc17	Q9CQM5	C43	1	3.4135e+07	3.74123e+07	2.3808e+07	3.23669e+07	2.39991e+07	3.92121e+07	3.49671e+07	2.73701e+07	3.23949e+07	2.12696e+07	0.933751	0.938766	1.01829	545610	1.01829	up	0.0261498	0.0274428
Rps21	Q9CQR2	C56	1	4.5842e+06	6.73018e+06	1.77403e+06	3.99946e+07	3.37808e+07	4.86611e+07	1.70454e+07	3.51932e+07	4.20885e+07	2.60376e+07	0.0550709	0.0764784	3.3668	22281590	3.3668	up	1.75138	1.11646
Ndufab1	Q9CR21	C140	1	2.74726e+06	222129	1.09275e+06	8.26404e+06	7.34229e+06	1.14047e+07	7.44373e+06	1.02447e+07	1.79674e+07	1.65699e+07	0.0162433	0.0307693	5.77067	9999749	5.77067	up	2.52874	1.51188
Atp6v1g1	Q9CR51	C69	1	1.80817e+06	2.24159e+06	1.56924e+06	4.18997e+06	4.29656e+06	6.89025e+06	4.01381e+06	6.61961e+06	6.25277e+06	5.82944e+06	0.0108551	0.0252547	2.25477	3.23836e+06	2.25477	up	1.17298	1.59766
Rpl14	Q9CR57	C42	1	3.20154e+06	3.657e+06	1.85358e+06	1.26288e+07	8.79001e+06	1.41933e+07	3.94031e+06	1.82868e+07	1.10541e+07	1.41924e+07	0.0693381	0.0931141	2.31577	6.24527e+06	2.31577	up	1.21149	1.03098
Urah	Q9CRB3	C52	2	5.68082e+07	9.47141e+07	4.11353e+07	2.36074e+08	2.13019e+08	4.85578e+08	2.24849e+08	4.75124e+08	4.42092e+08	3.77888e+08	0.00404433	0.0194917	3.78674	284706624	3.78674	up	1.92096	1.71015
Urah	Q9CRB3	C25	1	1.24969e+07	2.02874e+07	1.06649e+07	4.20121e+07	4.30642e+07	7.87576e+07	5.27958e+07	9.65511e+07	7.38616e+07	7.06782e+07	0.00293045	0.0179348	3.36028	51387688	3.36028	up	1.74858	1.7463
Urah	Q9CRB3	C35	1	8.83623e+06	1.09807e+07	4.99571e+06	2.65574e+07	1.78548e+07	1.44051e+07	8.9111e+06	1.30391e+07	1.95966e+07	1.26755e+07	0.719468	0.736786	1.12585	1486435	1.12585	up	0.171017	0.132659
Vkorc1	Q9CRC0	C43	1	6.1523e+06	9.34051e+06	4.40505e+06	2.45961e+07	2.19634e+07	4.89734e+07	3.96395e+07	6.37296e+07	7.86341e+07	5.96498e+07	0.000668032	0.012984	5.31552	45942832	5.31552	up	2.41021	1.88659
Vkorc1	Q9CRC0	C51	1	3.99702e+06	6.51286e+06	2.33794e+06	6.99008e+06	7.38329e+06	2.96754e+07	2.57667e+07	3.24679e+07	2.11481e+07	1.85688e+07	0.000106284	0.00913881	4.99319	19986406	4.99319	up	2.31996	2.03911
Mtarc1	Q9CW42	C303	1	3.33531e+06	3.24068e+06	1.3781e+06	1.11465e+07	9.32994e+06	1.86367e+07	1.34698e+07	2.31303e+07	2.26589e+07	1.94107e+07	0.00263486	0.0170284	4.39971	14772560	4.39971	up	2.13741	1.76883
Mtarc1	Q9CW42	C276	1	1.1427e+07	1.69978e+07	6.3617e+06	3.59044e+07	3.30669e+07	6.60295e+07	4.20451e+07	7.74914e+07	7.17831e+07	7.46636e+07	0.00261911	0.0170284	3.79385	47806896	3.79385	up	1.92366	1.76883
Mtfr1l	Q9CWE0	C34	1	2.05684e+06	2.22926e+06	1.72796e+06	5.2872e+06	5.12013e+06	7.10289e+06	5.89401e+06	6.51069e+06	7.26665e+06	6.56088e+06	0.0116683	0.0261908	2.27234	3722921	2.27234	up	1.18418	1.58185
Mtfr1l	Q9CWE0	C49	1	637893	656392	1.02994e+06	2.10522e+06	2.37612e+06	1.74468e+06	1.28792e+06	1.54761e+06	2.9008e+06	2.44291e+06	0.160407	0.18651	1.62765	731974	1.62765	up	0.702791	0.729297
Kynu	Q9CXF0	C45	1	1.08684e+06	1.31474e+06	498429	4.20148e+06	2.51143e+06	5.41024e+06	3.61799e+06	5.68854e+06	8.57621e+06	6.10846e+06	0.00485132	0.0195914	3.7844	4.1679e+06	3.7844	up	1.92006	1.70793
Cenpv	Q9CXS4	C196	1	213414	458804	214014	965190	671906	2.09815e+06	1.72207e+06	2.87679e+06	1.80278e+06	1.66818e+06	0.000604188	0.0129547	4.70276	1567361	4.70276	up	2.23351	1.88757
Serbp1	Q9CY58	C11	1	2.38684e+06	3.09453e+06	1.09858e+06	7.32318e+06	3.21339e+06	1.24067e+07	5.62286e+06	8.42218e+06	9.58078e+06	9.83871e+06	0.00603964	0.0197852	3.10809	6026585	3.10809	up	1.63603	1.70366
Pgm3	Q9CYR6	C200	1	1.04536e+07	1.39687e+07	5.95971e+06	2.31398e+07	1.80647e+07	1.1652e+07	6.56844e+06	1.15659e+07	1.07637e+07	9.66153e+06	0.350927	0.379731	-1.31631	-3111121	1.31631	down	-0.396494	0.420524
0	Q9CYS6	C180	2	9.19749e+06	1.04719e+07	5.58957e+06	1.83926e+07	1.21314e+07	2.17532e+07	1.46537e+07	1.84916e+07	1.87348e+07	1.77487e+07	0.0455367	0.0653717	1.74794	7758770	1.74794	up	0.805656	1.18461
Uqcrc1	Q9CZ13	C268	1	2.37265e+06	3.56408e+06	1.23628e+06	1.04371e+07	6.19474e+06	1.6961e+07	8.59378e+06	1.57501e+07	1.68117e+07	1.63244e+07	0.00423194	0.0195128	3.9255	10769086	3.9255	up	1.97288	1.70968
Uqcrc1	Q9CZ13	C453	1	2.73586e+06	4.35188e+06	1.45747e+06	1.98125e+07	1.38778e+07	1.47107e+07	8.35736e+06	1.10611e+07	3.70832e+07	2.23867e+07	0.0548799	0.0763262	2.98406	10796453	2.98406	up	1.57728	1.11733
Uqcrc1	Q9CZ13	C380	1	218972	996438	0	1.60026e+06	1.81992e+06	3.14163e+06	847287	2.78708e+06	2.6132e+06	3.28329e+06	0.151734	0.177973	39.8242	2.23727e+06	39.8242	up	5.31557	0.749645
Aldh1b1	Q9CZS1	C37	1	2.43761e+06	1.33975e+06	1.59088e+06	4.32796e+06	2.90741e+06	4.06402e+06	2.92595e+06	1.12688e+07	6.84224e+06	6.95347e+06	0.0160795	0.0306482	2.4993	3459155	2.4993	up	1.32152	1.5136
Tomm70	Q9CZW5	C478	1	411257	520684	164687	1.23566e+06	980513	1.72574e+06	1.32868e+06	1.94747e+06	2.88327e+06	2.31683e+06	0.00465446	0.0195914	3.70501	1.43982e+06	3.70501	up	1.88948	1.70793
Rars1	Q9D0I9	C86	1	4.5426e+06	4.7882e+06	3.86215e+06	6.75259e+06	7.5124e+06	1.06013e+07	6.29052e+06	9.25858e+06	1.14507e+07	7.63135e+06	0.0463493	0.0662334	1.66148	3.51906e+06	1.66148	up	0.732468	1.17892
Prpsap1	Q9D0M1	C19	1	3.25335e+06	4.76215e+06	2.21861e+06	8.91618e+06	7.6359e+06	2.14874e+07	1.09108e+07	1.81506e+07	1.66241e+07	1.28873e+07	0.00230153	0.0170284	3.29697	10839421	3.29697	up	1.72114	1.76883
Snu13	Q9D0T1	C30	1	607492	1.36958e+07	0	8.18579e+06	7.01271e+06	2.34674e+07	1.51511e+07	2.3283e+07	2.98788e+07	2.05239e+07	0.113577	0.140992	101.228	21717144	101.228	up	6.66146	0.850806
Cndp2	Q9D1A2	C300	1	6.67265e+06	1.13729e+07	4.57445e+06	2.12517e+07	1.71264e+07	2.49355e+07	1.68633e+07	3.10032e+07	2.57169e+07	2.48178e+07	0.0219034	0.0372756	2.31055	13733092	2.31055	up	1.20824	1.42858
Sec13	Q9D1M0	C187	1	2.597e+07	4.12113e+07	2.21895e+07	7.5357e+07	5.91915e+07	1.25397e+08	9.00244e+07	1.03498e+08	1.12988e+08	9.33743e+07	0.00497076	0.0195914	2.58919	64000016	2.58919	up	1.3725	1.70793
Rpl34	Q9D1R9	C49	1	2.8696e+06	2.05332e+06	293598	732636	803192	1.03982e+07	4.59579e+06	1.71275e+06	1.7062e+06	1.30906e+06	0.0681347	0.0917613	2.82392	1.83043e+06	2.82392	up	1.4977	1.03734
Atad1	Q9D5T0	C137	1	1.54727e+06	2.33854e+06	988013	6.27851e+06	5.31145e+06	1.04421e+07	6.05028e+06	9.73125e+06	1.10718e+07	9.41323e+06	0.00532835	0.0197852	3.51616	6546471	3.51616	up	1.814	1.70366
Sdr42e1	Q9D665	C26	1	731706	1.27801e+06	247661	2.75279e+06	2.49214e+06	7.71786e+06	4.7735e+06	8.70292e+06	6.07032e+06	6.71906e+06	0.00148307	0.016719	6.0686	5560367	6.0686	up	2.60136	1.77679
Sdr42e1	Q9D665	C182	1	0	658235	522206	1.88471e+06	2.50436e+06	5.67099e+06	5.62696e+06	7.48074e+06	6.36504e+06	2.90459e+06	0.0998849	0.126734	77.0761	5287872	77.0761	up	6.26821	0.897107
Slc25a22	Q9D6M3	C52	1	3.211e+06	4.70809e+06	2.47466e+06	4.83455e+06	5.31445e+06	1.33032e+07	4.27238e+06	7.11473e+06	8.42122e+06	6.06668e+06	0.0432978	0.0630276	1.84697	3345263	1.84697	up	0.88516	1.20047
Slc25a22	Q9D6M3	C271	1	6.77628e+06	9.62673e+06	4.70036e+06	1.10567e+07	1.16752e+07	1.77219e+07	7.30047e+06	1.35539e+07	1.72685e+07	1.21123e+07	0.12361	0.15065	1.56093	4660205	1.56093	up	0.642403	0.822032
Msra	Q9D6Y7	C218	1	2.51653e+06	3.85185e+06	2.36963e+06	5.99001e+06	5.40518e+06	7.20991e+06	4.34713e+06	8.71403e+06	7.14894e+06	5.75378e+06	0.0611725	0.0842022	1.7212	2.70605e+06	1.7212	up	0.783419	1.07468
Msra	Q9D6Y7	C227	1	1.05797e+06	1.99645e+06	694279	4.73716e+06	2.87361e+06	2.10325e+06	3.77836e+06	2.86337e+06	5.49308e+06	5.64923e+06	0.0871041	0.113551	2.04048	1.89355e+06	2.04048	up	1.02891	0.94481
Gbe1	Q9D6Y9	C81	1	2.0093e+06	3.14627e+06	1.36016e+06	1.08435e+07	6.3355e+06	1.3399e+07	7.74093e+06	1.39375e+07	1.00468e+07	8.11576e+06	0.0184194	0.0331548	2.88406	6751058	2.88406	up	1.5281	1.47945
Nop56	Q9D6Z1	C142	1	1.90593e+06	1.07963e+06	680323	1.56277e+06	2.96754e+06	4.04235e+06	1.85151e+06	5.03123e+06	3.28744e+06	4.52084e+06	0.0168075	0.0309766	2.4384	2.09101e+06	2.4384	up	1.28593	1.50897
Nop56	Q9D6Z1	C471	1	888927	1.29595e+06	619200	1.44873e+06	1.31384e+06	2.94965e+06	1.80643e+06	2.62877e+06	1.96325e+06	1.92934e+06	0.0103025	0.0243507	2.08152	1.14974e+06	2.08152	up	1.05764	1.61349
Nop56	Q9D6Z1	C211	1	118380	225374	0	932952	747565	2.07044e+06	1.3193e+06	1.90935e+06	1.91512e+06	1.9689e+06	0.0898605	0.116334	63.7975	1.786e+06	63.7975	up	5.99543	0.934294
Acad8	Q9D7B6	C32	1	1.35531e+06	3.29949e+06	1.15069e+06	7.72988e+06	7.26325e+06	1.36907e+07	9.94774e+06	1.22277e+07	2.16181e+07	1.42318e+07	0.00343258	0.0189976	4.46442	10759195	4.46442	up	2.15847	1.7213
Chmp5	Q9D7S9	C20	1	2.81334e+06	4.71078e+06	1.99947e+06	8.00779e+06	8.8343e+06	1.69864e+07	9.50038e+06	1.42384e+07	12314639	1.18435e+07	0.00721995	0.0206663	2.82136	8.22202e+06	2.82136	up	1.49639	1.68474
Ppa1	Q9D819	C242	1	458823	2.48555e+06	1.12543e+06	2.06871e+07	9.12786e+06	1.85526e+07	4.20066e+06	2.57916e+07	4.29324e+07	2.32505e+07	0.0262736	0.0425603	6.07565	15218878	6.07565	up	2.60304	1.371
Ppa1	Q9D819	C113	1	782565	1.40607e+06	584877	1.11846e+07	6.38973e+06	1.15229e+07	4.14441e+06	1.40568e+07	2.64111e+07	1.41897e+07	0.0141057	0.0286534	5.59235	9875850	5.59235	up	2.48346	1.54282
Ppa1	Q9D819	C274	1	3.76319e+07	5.66739e+07	2.54897e+07	2.19727e+08	9.00764e+07	1.28279e+08	7.51047e+07	169057643	2.68943e+08	1.52886e+08	0.0667833	0.0903312	2.28464	82250792	2.28464	up	1.19197	1.04416
Ppa1	Q9D819	C270	1	3.59946e+07	5.5742e+07	2.53652e+07	2.27077e+08	1.28993e+08	1.2516e+08	7.44115e+07	1.74045e+08	277910095	152560052	0.103145	0.130289	2.15151	78694680	2.15151	up	1.10535	0.885092
Timm50	Q9D880	C133	1	847102	1.59417e+06	685321	3.23237e+06	3.18542e+06	4.36731e+06	3.22693e+06	4.67331e+06	6.0592e+06	3.99683e+06	0.0119041	0.0264029	2.78446	2.80103e+06	2.78446	up	1.4774	1.57835
Rpl4	Q9D8E6	C96	1	4.58413e+06	7.05763e+06	2.60237e+06	2.15612e+07	1.31987e+07	2.86056e+07	1.48046e+07	2.69748e+07	3.04361e+07	1.61319e+07	0.0171976	0.0314556	2.97768	14861200	2.97768	up	1.57419	1.5023
Rpl4	Q9D8E6	C208	1	1.64347e+06	2.63021e+06	1.20761e+06	2.05308e+06	1.46076e+06	2.67368e+06	1.97935e+06	4.59996e+06	2.77794e+06	1.52458e+06	0.180326	0.206339	1.45787	793739	1.45787	up	0.543865	0.685418
Eef1g	Q9D8N0	C266	2	1.04092e+06	1.62243e+06	839041	2.94708e+06	1.93755e+06	8.65502e+06	5.18889e+06	8.07447e+06	4.22745e+06	6.0163e+06	0.000446266	0.0121207	4.08669	4689155	4.08669	up	2.03093	1.91647
Bola1	Q9D8S9	C126	1	8.8663e+06	7.82667e+06	8.52563e+06	1.60711e+07	1.31396e+07	1.2536e+07	7.75501e+06	1.35079e+07	8.38449e+06	1.24264e+07	0.939466	0.941477	1.01835	191813	1.01835	up	0.026228	0.0261901
Gsdmd	Q9D8T2	C77	1	2.94967e+06	1.8309e+06	2.20169e+06	6.15682e+06	6.72345e+06	6.04459e+06	3.70242e+06	7326283	6.69251e+06	7.33252e+06	0.0966266	0.123708	1.74859	2.58625e+06	1.74859	up	0.806189	0.907604
Atg7	Q9D906	C364	1	1.00795e+06	1.67874e+06	651992	3.77178e+06	3.4546e+06	2.23526e+06	3.07121e+06	3.06206e+06	4.26357e+06	3.20565e+06	0.117474	0.144488	1.82032	1.39799e+06	1.82032	up	0.864189	0.840167
Cnn3	Q9DAW9	C173	1	1.24489e+06	1089214	970278	2.1253e+06	1.7778e+06	1.81428e+06	715781	3.17877e+06	1.78892e+06	1.27172e+06	0.681293	0.702302	1.13568	186983	1.13568	up	0.183556	0.153476
Atp5po	Q9DB20	C141	1	3.18769e+06	5.08658e+06	2.18251e+06	1.43005e+07	1.1019e+07	2.21865e+07	1.00782e+07	2.29033e+07	2.38175e+07	2.72704e+07	0.00685147	0.0203587	3.59022	14541414	3.59022	up	1.84407	1.69125
Mcts1	Q9DB27	C14	1	589753	1.03358e+06	449125	2.01952e+06	1.93254e+06	4.93443e+06	2.74304e+06	4.96148e+06	4.39916e+06	4.31884e+06	0.00124148	0.0166003	4.12489	3.16655e+06	4.12489	up	2.04436	1.77988
Iah1	Q9DB29	C137	1	5.04766e+07	7.29235e+07	3.89485e+07	2.46803e+08	1.71279e+08	1.61728e+08	1.13422e+08	1.41406e+08	2.25567e+08	2.03317e+08	0.132915	0.160277	1.81376	73620056	1.81376	up	0.858982	0.795128
Amdhd1	Q9DBA8	C136	1	757106	2.09515e+06	721176	6.19091e+06	5.33581e+06	4.48986e+06	2.76168e+06	4.11264e+06	8.2429e+06	6.18289e+06	0.0931584	0.120105	2.3307	2.7514e+06	2.3307	up	1.22076	0.920439
Csad	Q9DBE0	C356	1	1.47427e+07	1.38646e+07	8.65402e+06	3.10572e+07	9.45402e+06	3.27044e+07	2.00704e+07	1.43124e+07	4.38468e+07	1.5641e+07	0.144535	0.170814	1.6547	9102069	1.6547	up	0.726572	0.767476
Aldh7a1	Q9DBF1	C70	1	1.16246e+07	8.28726e+06	5.25727e+06	1.665e+07	1.06287e+07	1.27985e+07	5.27778e+06	1.00098e+07	9.13664e+06	9.08365e+06	0.73558	0.750003	-1.09818	-874634	1.09818	down	-0.135111	0.124937
Cyp27a1	Q9DBG1	C230	1	3.89104e+06	5.85344e+06	2.46879e+06	1.12426e+07	1.29227e+07	1.38254e+07	1.07395e+07	2.07414e+07	1.88161e+07	1.6532e+07	0.0163445	0.0307693	2.59319	9653936	2.59319	up	1.37473	1.51188
Pgam1	Q9DBJ1	C153	1	400270	533095	0	5.33246e+06	1.147e+06	7.79728e+06	4.39891e+06	6.86896e+06	4.4419e+06	6.33686e+06	0.0923299	0.119366	87.3363	5.74544e+06	87.3363	up	6.44851	0.92312
Ehhadh	Q9DBM2	C231	1	2.42707e+06	3.58731e+06	1.34844e+06	1.12557e+07	7.68271e+06	2.37675e+07	7.90613e+06	1.7713e+07	1.78918e+07	1.78611e+07	0.00569614	0.0197852	4.01833	12052610	4.01833	up	2.0066	1.70366
Ehhadh	Q9DBM2	C17	1	9.74885e+06	1.50867e+07	7.11985e+06	3.92016e+07	3.08031e+07	7.86449e+07	3.9889e+07	6.84755e+07	7.69019e+07	6.49329e+07	0.00257937	0.0170284	3.8522	47376580	3.8522	up	1.94568	1.76883
Lonp2	Q9DBN5	C405	1	1.38952e+06	1.39316e+06	503657	4.68325e+06	3.87701e+06	6.92162e+06	3.5399e+06	6.59093e+06	5.92358e+06	5.17859e+06	0.0172433	0.0314556	3.08588	3.70594e+06	3.08588	up	1.62568	1.5023
Lonp2	Q9DBN5	C137	1	2.59119e+06	3.19036e+06	1.67302e+06	8.88609e+06	8.5521e+06	1.52326e+07	8.18157e+06	1.28521e+07	1.37233e+07	1.11268e+07	0.009578	0.023717	2.97412	7937769	2.97412	up	1.57246	1.62494
Xrn2	Q9DBR1	C451	1	365677	448244	172995	500000	447444	1.42428e+06	750460	745902	748725	711437	0.00914605	0.0230747	2.31815	479111	2.31815	up	1.21297	1.63686
Tm9sf1	Q9DBU0	C445	1	419937	941943	342301	2.21629e+06	1.81181e+06	1.86613e+06	1.26936e+06	2.61444e+06	3.05151e+06	2.28032e+06	0.0463264	0.0662334	2.3978	1.23742e+06	2.3978	up	1.26171	1.17892
Cyp4v2	Q9DBW0	C260	1	969898	1.11447e+06	775176	1.66407e+06	1.22062e+06	1.54141e+06	1.20741e+06	1.63506e+06	2.65684e+06	1.42545e+06	0.132364	0.160127	1.46601	518300	1.46601	up	0.551891	0.795537
Pycr3	Q9DCC4	C266	2	1.32015e+06	6.54163e+06	2.17692e+06	1.18315e+07	1.01023e+07	3.27677e+07	1.739e+07	2.09053e+07	2.07969e+07	1.73292e+07	0.00444201	0.0195914	4.53141	16529910	4.53141	up	2.17996	1.70793
Ethe1	Q9DCM0	C170	1	8.30454e+06	1.05285e+07	4.7683e+06	1.29344e+07	1.29778e+07	1.52589e+07	7.99301e+06	1.29463e+07	1.04406e+07	1.09101e+07	0.474271	0.503309	1.20778	1934640	1.20778	up	0.272356	0.298166
Gstk1	Q9DCM2	C176	1	1.09018e+07	1.73011e+07	7.24964e+06	4.60513e+07	47842220	7.46117e+07	3.60791e+07	7.81504e+07	5.77889e+07	6.17717e+07	0.0160762	0.0306482	3.01535	39823424	3.01535	up	1.59233	1.5136
Crip2	Q9DCT8	C126	1	159314	413454	143273	4.17297e+06	2.51042e+06	8.51254e+06	2.87177e+06	7.89882e+06	9.44271e+06	7.09269e+06	0.00409624	0.0194917	10.5518	6.01305e+06	10.5518	up	3.39942	1.71015
Etfb	Q9DCW4	C71	1	2.67227e+06	3.38663e+06	2.54367e+06	1.02545e+07	9.26905e+06	1.85086e+07	8.99228e+06	1.53167e+07	1.5343e+07	1.83135e+07	0.00546298	0.0197852	3.18424	10169802	3.18424	up	1.67095	1.70366
Atp5pd	Q9DCX2	C101	1	3.15245e+06	5.26085e+06	100038	1.62911e+07	1.39401e+07	1.95461e+07	9.36432e+06	1.58242e+07	1.95233e+07	1.66656e+07	0.08309	0.109077	4.78221	12386926	4.78221	up	2.25768	0.962265
Mettl7b	Q9DD20	C96	1	8.35413e+06	9.95446e+06	4.37373e+06	3.96488e+07	3.39069e+07	5.30656e+07	2.46121e+07	8.54593e+07	6.68146e+07	7.44808e+07	0.00928953	0.0233737	4.08385	42359592	4.08385	up	2.02993	1.63127
Mettl7b	Q9DD20	C79	1	1.30659e+06	1.35137e+06	849191	6.46442e+06	5.81188e+06	1.77493e+06	1.42241e+06	3.42804e+06	6.47599e+06	5.54032e+06	0.488459	0.516024	1.40691	911273	1.40691	up	0.492527	0.28733
Sacm1l	Q9EP69	C445	1	272030	347859	173749	2.04615e+06	1.73875e+06	4.23281e+06	2.25266e+06	5.52231e+06	5.51496e+06	3.81148e+06	0.00199262	0.0170284	7.16793	3495927	7.16793	up	2.84156	1.76883
Cyp4f14	Q9EP75	C401	1	301081	1.12441e+06	237963	3.33087e+06	2.90637e+06	7.30452e+06	5.05606e+06	9.49933e+06	9.38592e+06	6.22687e+06	0.00232754	0.0170284	7.65532	6.33249e+06	7.65532	up	2.93646	1.76883
Upf1	Q9EPU0	C208	1	829332	307822	0	452599	452919	1.75271e+06	482899	757632	874565	642830	0.191847	0.217659	23.3147	780448	23.3147	up	4.54317	0.662223
Hsd17b11	Q9EQ06	C217	1	1.11509e+06	558100	430254	1.40417e+06	3.11376e+06	4.0026e+06	774858	2.30458e+06	4.17803e+06	3.84784e+06	0.0632008	0.086359	2.50253	1.55065e+06	2.50253	up	1.32339	1.06369
Aldh6a1	Q9EQ20	C368	1	1.5505e+07	2.62894e+07	9.27625e+06	7.52952e+07	6.48526e+07	1.59949e+08	7.63572e+07	1.74183e+08	1.81718e+08	1.5132e+08	0.00244759	0.0170284	5.01374	113975976	5.01374	up	2.32589	1.76883
Aldh6a1	Q9EQ20	C413	1	955592	1.07531e+06	259803	5.44161e+06	5.28912e+06	7.11994e+06	3.54367e+06	7.90901e+06	8.54716e+06	9.02883e+06	0.0176696	0.0320076	4.57497	5375089	4.57497	up	2.19376	1.49475
Aldh6a1	Q9EQ20	C317	1	6.03088e+07	5.89085e+07	3.63735e+07	7.43959e+07	6.245e+07	7.00381e+07	5.66308e+07	5.35879e+07	6.72555e+07	5.85363e+07	0.755059	0.769026	1.06865	3911400	1.06865	up	0.0957909	0.114059
Hsd3b7	Q9EQC1	C161	1	1.37681e+06	2.15869e+06	860602	6.53586e+06	4.5788e+06	1.3178e+07	7.10073e+06	1.27473e+07	1.0811e+07	8.5653e+06	0.00282019	0.017598	4.28401	7819678	4.28401	up	2.09896	1.75454
Dpys	Q9EQF5	C483	2	4.982e+06	6.56959e+06	3.72703e+06	1.42653e+07	1.28216e+07	7.58182e+07	5.50862e+07	4.82495e+07	7.52641e+07	6.22126e+07	1.80991e-05	0.00913881	8.4188	54959004	8.4188	up	3.07361	2.03911
Fn3k	Q9ER35	C130	1	744575	680712	506657	1.67082e+06	1.87499e+06	3.79114e+06	2.40773e+06	2.67535e+06	2.22854e+06	2.30762e+06	0.00578384	0.0197852	2.74591	1671568	2.74591	up	1.45728	1.70366
Rdh14	Q9ERI6	C93	1	230710	1.00321e+06	453044	959788	1.64796e+06	2.05294e+06	1.71296e+06	3.84745e+06	3.65915e+06	2.05296e+06	0.00555022	0.0197852	3.60967	1.82192e+06	3.60967	up	1.85187	1.70366
Cse1l	Q9ERK4	C272	1	328670	1.19405e+06	638903	4.87136e+06	4.69535e+06	6.12634e+06	6.48143e+06	9.94077e+06	6.99004e+06	6.85573e+06	0.00779983	0.0214725	5.05426	5749352	5.05426	up	2.3375	1.66812
Cse1l	Q9ERK4	C387	1	7.86191e+06	1.00419e+07	5.68286e+06	2.32196e+07	1.83269e+07	2.81243e+07	1.82272e+07	2.69096e+07	2.75785e+07	2.13066e+07	0.0272616	0.0439188	2.11635	12704899	2.11635	up	1.08158	1.35735
Cse1l	Q9ERK4	C939	1	3.31459e+06	3.64411e+06	1.38952e+06	4.77135e+06	4.69806e+06	8.38176e+06	5.57207e+06	6.73401e+06	5.72367e+06	5.02499e+06	0.0395731	0.0586083	1.88885	2.91017e+06	1.88885	up	0.917509	1.23204
Cse1l	Q9ERK4	C842	1	5.18303e+06	7.07575e+06	4.00183e+06	1.29031e+07	1.17275e+07	1.09346e+07	8.54917e+06	1.47117e+07	1.40129e+07	1.06262e+07	0.134956	0.16175	1.55939	4.14018e+06	1.55939	up	0.640984	0.791155
Agk	Q9ESW4	C72	1	302687	716451	291546	1.18269e+06	949432	2.67991e+06	1.46402e+06	2.75206e+06	2.52997e+06	2.06458e+06	0.00162912	0.0167755	3.80199	1.65086e+06	3.80199	up	1.92675	1.77533
Tm9sf3	Q9ET30	C426	1	5.43954e+06	7.59044e+06	3.86473e+06	1.71164e+07	1.39534e+07	1.77344e+07	1.65033e+07	2.03146e+07	2.33606e+07	1.76346e+07	0.0187704	0.0335113	2.29932	10713370	2.29932	up	1.20121	1.47481
Dync1h1	Q9JHU4	C2710	1	663226	1.41426e+06	228991	3.65251e+06	3.59958e+06	6.00258e+06	3.72575e+06	9.43336e+06	6.73574e+06	5.12259e+06	0.00980259	0.0239411	4.81115	4690571	4.81115	up	2.26638	1.62086
Dync1h1	Q9JHU4	C1997	1	1.98342e+06	3.93393e+06	1690804	6.65575e+06	6.09886e+06	1.07159e+07	8.26059e+06	1.564e+07	1.41103e+07	1.06428e+07	0.00301113	0.0181834	3.29471	8062770	3.29471	up	1.72015	1.74033
Dync1h1	Q9JHU4	C631	1	1.51617e+06	2.14231e+06	1.16402e+06	3.67174e+06	2.63144e+06	6.3914e+06	4.23952e+06	8.21579e+06	5.44186e+06	4.3439e+06	0.0035337	0.0191188	2.70213	3495622	2.70213	up	1.4341	1.71854
Dync1h1	Q9JHU4	C1975	1	684289	1.30268e+06	506149	2.20835e+06	1.5854e+06	1.32121e+06	2.9408e+06	2.05933e+06	3.60094e+06	2.4248e+06	0.0405909	0.0598316	2.13372	1242280	2.13372	up	1.09337	1.22307
Nit2	Q9JHW2	C153	2	2.66939e+06	1.91855e+07	1.32603e+08	4.91478e+07	3.56078e+07	3.99427e+07	2.89976e+07	2.44726e+07	4.96982e+07	2.96498e+07	0.680416	0.702172	1.28579	7431042	1.28579	up	0.362659	0.153557
Sgpp1	Q9JI99	C27	1	663736	480928	227775	847997	1.21881e+06	2.25207e+06	1.74402e+06	5.13415e+06	4.71272e+06	4.16507e+06	0.000521767	0.0129547	5.5503	2711580	5.5503	up	2.47256	1.88757
Sgpp1	Q9JI99	C71	1	472858	501574	289279	755937	592597	1.03527e+06	660186	1.1292e+06	1.24059e+06	923761	0.0176794	0.0320076	1.95799	477403	1.95799	up	0.969372	1.49475
Sgpp1	Q9JI99	C388	1	1.70971e+06	1.77764e+06	722928	2.63936e+06	2.67641e+06	1.79721e+06	1.50826e+06	2.91379e+06	3.46168e+06	2.17346e+06	0.388478	0.41699	1.30801	533024	1.30801	up	0.387373	0.379874
Pdzk1	Q9JIL4	C339	3	1.92609e+07	2.97482e+07	1.42462e+07	5.11014e+07	4.28249e+07	4.58323e+07	4.11134e+07	4.38051e+07	5.82679e+07	4.07591e+07	0.110044	0.137214	1.61463	17338328	1.61463	up	0.691204	0.862603
Pdzk1	Q9JIL4	C130	2	3.55622e+06	3.37238e+06	1.6398e+06	8.62928e+06	7.29601e+06	6.37277e+06	4.27447e+06	9.24658e+06	6.99648e+06	6.63831e+06	0.198419	0.224571	1.567	2.35581e+06	1.567	up	0.648008	0.648646
Slc12a4	Q9JIS8	C51	1	506757	567713	278124	1.41259e+06	745261	2.14861e+06	1.31016e+06	2.13893e+06	3.54363e+06	1.57593e+06	0.0034079	0.0189976	3.3131	1.41024e+06	3.3131	up	1.72818	1.7213
Acin1	Q9JIX8	C513	1	612887	974778	540062	2.21561e+06	1.5133e+06	3.59564e+06	2.55375e+06	4.16704e+06	3.98732e+06	2.99065e+06	0.00197148	0.0170284	3.34978	2.38702e+06	3.34978	up	1.74406	1.76883
Cml1	Q9JIZ0	C89	2	1.15404e+07	2.95617e+07	9.16034e+06	2.9494e+07	2.88349e+07	3.8805e+07	2.95006e+07	4.14511e+07	4.3334e+07	3.6809e+07	0.040844	0.0600503	1.95391	18382700	1.95391	up	0.966362	1.22149
Cml1	Q9JIZ0	C211	1	676411	2.85506e+06	5.0172e+06	9.69775e+06	9.20815e+06	4.4042e+06	4.10199e+06	6.97285e+06	7.32359e+06	7.47585e+06	0.395285	0.423326	1.51463	1.99029e+06	1.51463	up	0.598961	0.373325
Lancl2	Q9JJK2	C51	2	1.47544e+06	1.85675e+06	914723	5.62576e+06	4.81536e+06	5.64582e+06	4.70891e+06	7.52036e+06	1.09637e+07	6.10101e+06	0.0154845	0.0303846	2.8767	4362634	2.8767	up	1.52441	1.51735
Slco1b2	Q9JJL3	C677	1	1.94357e+06	2.4576e+06	1.35861e+06	2.87067e+06	3.66907e+06	6.10322e+06	3.57845e+06	7.28804e+06	3.07611e+06	4.85573e+06	0.0221035	0.0373521	2.03365	2.40615e+06	2.03365	up	1.02407	1.42769
Sh3bgrl	Q9JJU8	C25	1	430036	2.10059e+06	280657	5.38231e+06	3.85634e+06	3.80458e+06	3.92966e+06	6.77297e+06	1.1237e+07	9.07101e+06	0.0220092	0.0373199	4.55529	4.95574e+06	4.55529	up	2.18754	1.42806
Psmg1	Q9JK23	C183	1	4.24968e+06	4.97702e+06	2.22727e+06	9.23259e+06	7.02759e+06	1.07895e+07	7.35064e+06	8.2758e+06	9.90233e+06	7.59478e+06	0.0719473	0.0960666	1.74434	3705268	1.74434	up	0.802685	1.01743
Aldh9a1	Q9JLJ2	C45	1	1.91118e+06	2.69463e+06	1.24761e+06	7.95908e+06	5.91076e+06	1.30543e+07	6.28883e+06	1.35852e+07	1.34238e+07	1.34354e+07	0.00476324	0.0195914	3.66966	8366301	3.66966	up	1.87565	1.70793
Aldh9a1	Q9JLJ2	C289	1	1.54629e+06	2.2192e+06	809321	9.22946e+06	6.18783e+06	1.25596e+07	5.56862e+06	6.36298e+06	1.18541e+07	1.31942e+07	0.0207699	0.0357365	3.37646	6.5463e+06	3.37646	up	1.75551	1.44689
Aldh9a1	Q9JLJ2	C288	2	1.9578e+06	3.05196e+06	1.14224e+06	1.06599e+07	7.68721e+06	1.48624e+07	7.03254e+06	9.33996e+06	1.4485e+07	1.60247e+07	0.0158828	0.030607	3.32296	8233166	3.32296	up	1.73247	1.51418
Aldh9a1	Q9JLJ2	C220	1	771944	1.18339e+06	581951	2.9841e+06	3.44839e+06	3.7195e+06	3.4525e+06	4.80503e+06	5.43325e+06	6.474e+06	0.00761603	0.0212161	3.30906	3.24369e+06	3.30906	up	1.72642	1.67333
Mtor	Q9JLN9	C713	1	160679	233197	100554	481218	671233	1.79544e+06	974618	1.31542e+06	812017	1.40058e+06	0.00155363	0.016719	4.64013	950990	4.64013	up	2.21417	1.77679
Bag3	Q9JLV1	C185	1	6.16713e+06	6.16605e+06	7.98842e+06	5.23779e+06	8.32934e+06	3.24993e+06	2.35148e+06	3.80191e+06	4.48834e+06	3.54025e+06	0.00894333	0.0227517	-1.95702	-3.26428e+06	1.95702	down	-0.968657	1.64299
Bag3	Q9JLV1	C154	1	1.06377e+06	1.30014e+06	670519	2.30336e+06	1.89076e+06	1.91005e+06	1.23265e+06	2.89733e+06	2.05381e+06	1.6127e+06	0.249189	0.274402	1.41107	543458	1.41107	up	0.49679	0.561613
Prep	Q9QUR6	C25	1	430052	1.10865e+06	396646	4.36761e+06	3.24929e+06	4.3208e+06	2.49772e+06	2.85718e+06	5.86851e+06	4.26669e+06	0.0380599	0.0568966	3.10301	2562072	3.10301	up	1.63367	1.24491
Son	Q9QX47	C92	1	1.68275e+06	1.96674e+06	1.65492e+06	4.16338e+06	3.28508e+06	5.78332e+06	3.35729e+06	4.66077e+06	5.88481e+06	4.19261e+06	0.0220049	0.0373199	1.97179	2.30399e+06	1.97179	up	0.979509	1.42806
Drg2	Q9QXB9	C270	1	913171	2.23644e+06	1.03063e+06	1.8342e+06	720091	5.40352e+06	3.7762e+06	3.55477e+06	3.45036e+06	2.24915e+06	0.00311368	0.0183296	2.89252	2.32193e+06	2.89252	up	1.53233	1.73685
Hacl1	Q9QXE0	C415	1	5.577e+06	7.52924e+06	1.31029e+06	1.98324e+07	1.1958e+07	4.14398e+07	3.57523e+07	5.72706e+07	4.6139e+07	3.83054e+07	0.00134042	0.0167185	6.48761	36516928	6.48761	up	2.69769	1.7768
Gnmt	Q9QXF8	C186	1	1.90088e+07	3.13368e+07	1.24448e+07	1.01287e+08	7.68792e+07	1.53407e+08	8.83351e+07	204275225	1.92765e+08	1.88599e+08	0.00380207	0.0194917	4.44918	123023440	4.44918	up	2.15354	1.71015
Gnmt	Q9QXF8	C247	1	5.43459e+06	8.69156e+06	3.96862e+06	2.99932e+07	2.47656e+07	3.78931e+07	2.66e+07	5.85817e+07	5.97564e+07	5.44588e+07	0.00486199	0.0195914	4.24596	34681544	4.24596	up	2.08609	1.70793
Gnmt	Q9QXF8	C147	1	3.12715e+06	4.48829e+06	1.5987e+06	7.45099e+06	6.39507e+06	1.48453e+07	9.26676e+06	1.92574e+07	1.5603e+07	1.16577e+07	0.00254652	0.0170284	3.3945	9661097	3.3945	up	1.7632	1.76883
Slc25a13	Q9QXX4	C566	2	1.90199e+07	2.15498e+07	6.48004e+06	5.35674e+07	6.42297e+07	4.67473e+07	3.26577e+07	6.16921e+07	9.01464e+07	6.6521e+07	0.0761442	0.100665	2.28141	31612600	2.28141	up	1.18992	0.997121
Slc25a13	Q9QXX4	C378	2	3.30495e+06	3.82029e+06	882788	1.23669e+07	1.2915e+07	7.21006e+06	5.25416e+06	1.20795e+07	2.1836e+07	1.38477e+07	0.114471	0.141726	2.38843	6.20326e+06	2.38843	up	1.25607	0.848551
Tomm40	Q9QYA2	C74	1	5.21064e+06	6.64614e+06	3.43889e+06	7.48865e+06	9.2772e+06	1.24873e+07	4.1837e+06	1.18994e+07	4.21642e+06	7.673e+06	0.573903	0.598189	1.19441	1181021	1.19441	up	0.256298	0.223162
Clic4	Q9QYB1	C35	2	4.52234e+07	4.69918e+07	2.99616e+07	4.63204e+07	4.75776e+07	5.9088e+07	5.08134e+07	4.65407e+07	4.73792e+07	3.77088e+07	0.577496	0.601264	1.12213	5202892	1.12213	up	0.166239	0.220935
Rdh11	Q9QYF1	C30	1	5.32606e+06	5.52023e+06	2.9394e+06	1.31116e+07	1.21033e+07	1.67081e+07	1.54699e+07	3.21439e+07	3.89761e+07	2.16381e+07	0.00345046	0.0189976	3.48073	16673058	3.48073	up	1.79939	1.7213
Dnaja2	Q9QYJ0	C308	1	474629	783470	300169	1.82585e+06	1.53046e+06	1.7534e+06	476723	1.58584e+06	1.43963e+06	829993	0.435117	0.463687	1.38402	304197	1.38402	up	0.468861	0.333775
Iigp1	Q9QZ85	C213	1	1.20162e+06	3.34387e+06	1.2646e+06	6.55831e+06	3.74829e+06	1.67167e+07	1.75412e+07	1.37034e+07	2.10276e+07	1.1076e+07	0.000323156	0.0112708	5.95557	13014057	5.95557	up	2.57424	1.94804
Slc25a10	Q9QZD8	C239	1	1.24786e+06	2.36047e+06	1.03253e+06	5.2718e+06	3.7529e+06	6.68329e+06	4.52893e+06	6.4178e+06	7.42561e+06	6.00455e+06	0.0114944	0.0260873	2.70171	3861566	2.70171	up	1.43387	1.58357
Slc25a10	Q9QZD8	C180	1	1.03471e+07	1.40445e+07	7.18205e+06	2.86477e+07	3.03056e+07	3.23924e+07	2.59883e+07	4.27278e+07	3.82865e+07	4.19674e+07	0.0213112	0.0365334	2.29584	20136664	2.29584	up	1.19902	1.43731
Copg1	Q9QZE5	C129	1	558992	878083	324026	3.13336e+06	2.98536e+06	2.28917e+06	3.48515e+06	6.18685e+06	6.22231e+06	5.13571e+06	0.0111858	0.0257246	4.02791	3.27829e+06	4.02791	up	2.01003	1.58965
Sgk2	Q9QZS5	C181	1	4.38143e+06	5.08404e+06	3.04016e+06	9.60925e+06	7.8617e+06	9.61907e+06	6.88753e+06	7.7597e+06	9.98901e+06	8.22796e+06	0.127083	0.15448	1.52541	2899238	1.52541	up	0.609198	0.811128
Atp11c	Q9QZW0	C197	1	4.1005e+06	4.79894e+06	2.37064e+06	7.95992e+06	7.38929e+06	7.98638e+06	3.2101e+06	8.08654e+06	7.02134e+06	8.16465e+06	0.349315	0.378424	1.34068	1659665	1.34068	up	0.422966	0.422021
Srr	Q9QZX7	C217	1	425058	1.01433e+06	312001	3.01108e+06	2.467e+06	3.56625e+06	2.23628e+06	4.59174e+06	4.15588e+06	3.80046e+06	0.014848	0.0293821	3.56868	2568298	3.56868	up	1.83539	1.53192
Srr	Q9QZX7	C113	1	2.44223e+06	3.36364e+06	2.60877e+06	6.9719e+06	6.82121e+06	3.80416e+06	3.29814e+06	5.03998e+06	5.60031e+06	4.86125e+06	0.711531	0.731057	1.11054	441750	1.11054	up	0.151264	0.136049
Galk1	Q9R0N0	C243	1	0	586965	83335.7	2.33767e+06	1.5285e+06	7.24181e+06	2.7802e+06	4.26598e+06	4.79683e+06	4.78058e+06	0.0757875	0.100335	102.418	4.51454e+06	102.418	up	6.67833	0.998546
Esd	Q9R0P3	C206	1	3.48137e+06	4.63224e+06	1.62956e+06	1.50316e+07	1.34803e+07	5.87433e+07	2.14347e+07	3.8451e+07	4.08299e+07	3.40636e+07	0.00100722	0.0159826	6.61282	31220874	6.61282	up	2.72527	1.79635
Esd	Q9R0P3	C181	1	1.65389e+06	2.55953e+06	740138	1.22507e+07	1.07878e+07	1.57834e+07	1.02983e+07	1.71697e+07	2.56105e+07	1.71939e+07	0.00994546	0.024106	4.94868	13178536	4.94868	up	2.30704	1.61788
Esd	Q9R0P3	C56	1	2.72084e+06	1.69538e+06	1.16296e+06	1.99252e+06	1.32141e+06	2.88602e+06	2.29267e+06	3.20179e+06	1.33481e+06	2.60484e+06	0.220621	0.245835	1.3914	664680	1.3914	up	0.476534	0.609356
Dstn	Q9R0P5	C23	1	3.32461e+06	4.7022e+06	3.081e+06	6.15461e+06	9.52067e+06	1.38066e+07	7.04557e+06	1.40029e+07	9.74191e+06	1.39678e+07	0.0115386	0.0260873	2.30929	6.41439e+06	2.30929	up	1.20745	1.58357
Ptges3	Q9R0Q7	C40	1	1.36143e+06	2.18913e+06	1.22882e+06	3.10888e+06	3.08574e+06	4.65745e+06	3.09175e+06	5.93026e+06	7.64326e+06	6.32707e+06	0.00566043	0.0197852	2.59441	3248955	2.59441	up	1.37541	1.70366
Sqor	Q9R112	C127	1	2.68089e+07	2.3965e+07	3.64989e+07	4.57199e+07	4.25285e+07	4.55049e+06	1.5047e+06	1.35168e+07	3.70833e+06	3.94867e+06	0.000139061	0.0100124	-8.04234	-29793326	8.04234	down	-3.00762	1.99946
Sqor	Q9R112	C379	1	3.17878e+06	5.49015e+06	3.45873e+06	8.12319e+06	7.06695e+06	1.01232e+07	7.3689e+06	8.86279e+06	1.05661e+07	9.40443e+06	0.0346153	0.0531146	1.80121	4.08967e+06	1.80121	up	0.848965	1.27479
Tyk2	Q9R117	C536	1	2.14716e+06	931827	2.06198e+06	756611	999149	3.30778e+06	881826	2.57262e+06	2.31097e+06	1.14139e+06	0.293111	0.320505	1.44713	561345	1.44713	up	0.533194	0.494165
Abcc6	Q9R1S7	C1406	1	307109	873273	216663	3.52838e+06	3.00893e+06	4.2256e+06	2.41316e+06	4.59687e+06	5.42785e+06	4.82915e+06	0.0160732	0.0306482	4.56924	3240550	4.56924	up	2.19196	1.5136
Abcc6	Q9R1S7	C1390	1	1.26379e+06	886713	1.85769e+06	2.63464e+06	3.57164e+06	6.06413e+06	3.84897e+06	7.74064e+06	5.65744e+06	4.59067e+06	0.003466	0.0189976	2.99139	3.61044e+06	2.99139	up	1.58082	1.7213
Ak2	Q9WTP6	C92	1	1.09646e+06	2.2524e+06	182768	4.39393e+06	2.71765e+06	7.71266e+06	4.22497e+06	8.61098e+06	7.41182e+06	5.85992e+06	0.0128294	0.0274791	4.68665	5163560	4.68665	up	2.22856	1.561
Skp1	Q9WTX5	C120	1	1.02642e+06	1.37639e+06	1.02177e+06	4.43196e+06	4.00922e+06	4.29341e+06	2.05755e+06	4.5262e+06	3.70184e+06	4.31083e+06	0.0970411	0.123747	1.90177	1.72548e+06	1.90177	up	0.92734	0.907465
Pdcd6ip	Q9WU78	C250	1	2.014e+06	2.23739e+06	3.22463e+06	4.32956e+06	3.67127e+06	1.08826e+07	7.19425e+06	6.4272e+06	8.89718e+06	5.77779e+06	0.00215896	0.0170284	2.56946	4660790	2.56946	up	1.36147	1.76883
Ccs	Q9WU84	C227	1	491083	660105	302370	2.11787e+06	2.11813e+06	1.28411e+06	807228	1.19563e+06	968319	1.20919e+06	0.550549	0.575769	1.26973	228853	1.26973	up	0.344519	0.239751
Suclg1	Q9WUM5	C60	1	1.07527e+06	2.68647e+06	583816	7.70155e+06	5.50255e+06	1.35851e+07	6.43159e+06	1.34957e+07	1.66018e+07	1.33214e+07	0.00532271	0.0197852	5.15743	9764460	5.15743	up	2.36665	1.70366
Suclg1	Q9WUM5	C172	1	3.94022e+06	1.05588e+07	3.02288e+06	2.8434e+07	1.862e+07	4.54683e+07	1.93966e+07	5.11854e+07	5.32693e+07	4.45153e+07	0.00656952	0.0200144	4.37763	31137710	4.37763	up	2.13015	1.69866
Suclg1	Q9WUM5	C181	1	4.00509e+06	1.0538e+07	3.64318e+06	3.04151e+07	1.82424e+07	5.30769e+07	2.28606e+07	4.0174e+07	4.80899e+07	4.3872e+07	0.00598953	0.0197852	4.13267	30347254	4.13267	up	2.04708	1.70366
Noc2l	Q9WV70	C195	2	2.07745e+06	1.76981e+06	1.09994e+06	2.3386e+06	1.87307e+06	2.79783e+06	2.09602e+06	2.93764e+06	2.71564e+06	2.78745e+06	0.0884173	0.114783	1.49071	871945	1.49071	up	0.575996	0.940122
Slc25a15	Q9WVD5	C50	1	1.00937e+07	2.82139e+07	1.15978e+07	4.85478e+07	5.5671e+07	3.73468e+07	2.44706e+07	5.62883e+07	6.7999e+07	4.8153e+07	0.152838	0.178821	1.7995	19631524	1.7995	up	0.847593	0.747582
Psmd13	Q9WVJ2	C253	1	1.6489e+06	1.6786e+06	1.31732e+06	6.95788e+06	7.60869e+06	7.38288e+06	4.00146e+06	7.5476e+06	8.36677e+06	7.85635e+06	0.0485862	0.068817	2.3773	3945940	2.3773	up	1.24932	1.1623
Gstz1	Q9WVL0	C165	1	1.75759e+06	1.7517e+06	801065	11059394	7.77001e+06	1.76514e+07	6.62427e+06	1.89751e+07	2.20027e+07	1.95959e+07	0.00618275	0.0197852	5.38156	12789928	5.38156	up	2.42802	1.70366
Gbp2	Q9Z0E6	C281	1	1.48669e+06	2.50512e+06	1.60291e+06	2.90443e+06	1.7925e+06	1.87099e+06	2.38854e+06	1.6178e+06	2.62903e+06	1.35932e+06	0.876559	0.886025	-1.03764	-72122.8	1.03764	down	-0.0533028	0.052554
Eif2s3x	Q9Z0N1	C105	1	948798	1.64086e+06	1.15069e+06	2.90497e+06	2.69491e+06	4.73916e+06	3.17965e+06	5.3562e+06	4.02343e+06	3.77915e+06	0.00711696	0.0205863	2.44572	2451675	2.44572	up	1.29026	1.68642
Bpnt1	Q9Z0S1	C28	1	4.09628e+06	5.98051e+06	2.79022e+06	1.50059e+07	1.48287e+07	1.78586e+07	1.01121e+07	2.04362e+07	2.10621e+07	1.70055e+07	0.0300853	0.0471689	2.44236	9896932	2.44236	up	1.28828	1.32634
Bpnt1	Q9Z0S1	C243	1	1.10478e+07	4.00304e+06	5.94066e+06	3.65837e+06	3.18156e+06	4.7757e+06	1.87149e+06	6.82099e+06	5.81829e+06	5.59972e+06	0.796638	0.809612	-1.09013	-411614	1.09013	down	-0.124504	0.091723
Stau1	Q9Z108	C433	1	740672	1.31748e+06	441359	2.97876e+06	2.43501e+06	6.23662e+06	4.31476e+06	5.38658e+06	6.5838e+06	5.02957e+06	0.00185129	0.0170284	4.33816	4.19225e+06	4.33816	up	2.11708	1.76883
Cog1	Q9Z160	C510	1	2.76527e+06	3.87796e+06	1.86233e+06	4.93279e+06	3.01845e+06	3.90819e+06	4.09584e+06	3.46083e+06	5.08912e+06	4.71353e+06	0.223922	0.248921	1.3491	1.09044e+06	1.3491	up	0.431993	0.603939
Uso1	Q9Z1Z0	C678	1	8.0856e+06	8.18366e+06	4.09057e+06	1.17367e+07	1.02198e+07	1.26305e+07	9.50372e+06	1.48549e+07	1.83012e+07	9.31088e+06	0.112822	0.140241	1.56403	4503856	1.56403	up	0.645264	0.853126
Uso1	Q9Z1Z0	C816	1	1.69525e+06	2.66879e+06	1.18168e+06	5.73227e+06	6.07197e+06	4.39719e+06	2.75527e+06	5.69985e+06	6.16726e+06	4.61937e+06	0.205852	0.231862	1.60264	1.71394e+06	1.60264	up	0.680448	0.63477
Uso1	Q9Z1Z0	C802	1	3.42298e+06	4.2902e+06	2.03475e+06	9.7356e+06	8.33505e+06	7.28683e+06	4.78283e+06	8.61958e+06	8.88824e+06	7.56477e+06	0.209624	0.235827	1.52803	2.50952e+06	1.52803	up	0.611673	0.627407
Pex11b	Q9Z210	C216	1	144913	318631	213624	1.17317e+06	1.4175e+06	1.21376e+06	1.21366e+06	1.53216e+06	2.51505e+06	1.85248e+06	0.0146519	0.0291792	3.64234	1.16138e+06	3.64234	up	1.86487	1.53493
Htatip2	Q9Z2G9	C172	1	2.02342e+06	2.36706e+06	1.33799e+06	3.59191e+06	3.92111e+06	7.12445e+06	4.47643e+06	6.41349e+06	5.30817e+06	6.34324e+06	0.00574511	0.0197852	2.37963	3395161	2.37963	up	1.25074	1.70366
Sucla2	Q9Z2I9	C430	1	3.93551e+06	6.00005e+06	2.59637e+06	1.23434e+07	1.01183e+07	2.29725e+07	2.07326e+07	3.08844e+07	2.67087e+07	2.26854e+07	0.000841852	0.0151533	4.10381	18565532	4.10381	up	2.03696	1.81949
Sucla2	Q9Z2I9	C152	1	4.096e+06	5.42915e+06	1.60731e+06	1.28442e+07	9.5709e+06	1.578e+07	1.53122e+07	2.16031e+07	2.47489e+07	1.90978e+07	0.00535842	0.0197852	3.54707	13633634	3.54707	up	1.82663	1.70366
Sucla2	Q9Z2I9	C158	1	4.096e+06	5.42915e+06	1.60731e+06	1.28442e+07	9.5709e+06	1.578e+07	1.53122e+07	2.16031e+07	2.47489e+07	1.90978e+07	0.00535842	0.0197852	3.54707	13633634	3.54707	up	1.82663	1.70366
Pck1	Q9Z2V4	C288	1	1.65458e+07	2.59621e+07	1.0854e+07	7.50534e+07	6.61641e+07	1.09065e+08	5.79156e+07	1.17653e+08	1.34798e+08	1.01862e+08	0.00982198	0.0239411	3.37935	70693688	3.37935	up	1.75674	1.62086
Dnpep	Q9Z2W0	C411	1	519427	1.32081e+06	336324	4.40545e+06	2.08552e+06	1.03041e+07	7.76232e+06	1.20333e+07	8.02674e+06	9.44382e+06	0.000632719	0.0129547	8.07885	8226745	8.07885	up	3.01415	1.88757
Slc25a20	Q9Z2Z6	C155	1	1.86149e+07	2.02028e+07	9.58544e+06	5.05614e+07	5.62223e+07	5.32792e+07	3.21674e+07	5.01108e+07	5.96709e+07	6.7057e+07	0.071052	0.0951426	2.01883	25717270	2.01883	up	1.01352	1.02163
Slc25a20	Q9Z2Z6	C136	1	1.12963e+07	1.46686e+07	5.9201e+06	3.7154e+07	4.57828e+07	2.74302e+07	1.81586e+07	3.887e+07	4.28882e+07	5.04848e+07	0.137281	0.163789	1.90552	15898972	1.90552	up	0.930181	0.785715
Slc25a20	Q9Z2Z6	C58	1	8.04671e+07	1.04347e+08	4.82416e+07	2.20832e+08	2.36387e+08	148888388	9.09956e+07	1.43403e+08	2.04879e+08	2.0786e+08	0.438144	0.466025	1.31372	36439952	1.31372	up	0.393654	0.33159

## Sheet: Lys Acetyl Peptides
Compound Name	Protein Name	Accession	# of peptides	Accession and Site	p ([Ethanol] Vs [Control])	p (Corr) ([Ethanol] Vs [Control])	FC (abs) ([Ethanol] Vs [Control])	Regulation ([Ethanol] Vs [Control])	FC ([Ethanol] Vs [Control])	Abund Diff (Raw)	Abund Diff (Log2)	Log FC ([Ethanol] Vs [Control])
EF-hand calcium-binding domain-containing protein 5&A0JP43&1&A0JP43 K1388	EF-hand calcium-binding domain-containing protein 5	A0JP43	1	A0JP43 K1388	0.00596603	0.0124666	8.18089	up	8.18089	5.99212e+06	22.5146	3.03226
Brefeldin A-inhibited guanine nucleotide-exchange protein 2 OS=Mus musculus OX=10090 GN=Arfgef2 PE=1 SV=1&A2A5R2&1&A2A5R2 K49	Brefeldin A-inhibited guanine nucleotide-exchange protein 2 OS=Mus musculus OX=10090 GN=Arfgef2 PE=1 SV=1	A2A5R2	1	A2A5R2 K49	0.510112	0.555995	1.33716	up	1.33716	19684456	24.2306	0.419174
NADH dehydrogenase (ubiquinone) complex I, assembly factor 6 OS=Mus musculus OX=10090 GN=Ndufaf6 PE=1 SV=1&A2AIL4&1&A2AIL4 K166	NADH dehydrogenase (ubiquinone) complex I, assembly factor 6 OS=Mus musculus OX=10090 GN=Ndufaf6 PE=1 SV=1	A2AIL4	1	A2AIL4 K166	0.000118082	0.000777331	3.55322	up	3.55322	584484	19.1568	1.82913
Acyl-coenzyme A amino acid N-acyltransferase 1 OS=Mus musculus OX=10090 GN=Acnat1 PE=1 SV=1&A2AKK5&1&A2AKK5 K138	Acyl-coenzyme A amino acid N-acyltransferase 1 OS=Mus musculus OX=10090 GN=Acnat1 PE=1 SV=1	A2AKK5	1	A2AKK5 K138	0.0128891	0.0221349	2.96837	up	2.96837	139134	17.0861	1.56967
Acyl-coenzyme A amino acid N-acyltransferase 1 OS=Mus musculus OX=10090 GN=Acnat1 PE=1 SV=1&A2AKK5&1&A2AKK5 K403	Acyl-coenzyme A amino acid N-acyltransferase 1 OS=Mus musculus OX=10090 GN=Acnat1 PE=1 SV=1	A2AKK5	1	A2AKK5 K403	0.0004629	0.00198661	2.30826	up	2.30826	1.53503e+06	20.5498	1.2068
Acyl-coenzyme A amino acid N-acyltransferase 1 OS=Mus musculus OX=10090 GN=Acnat1 PE=1 SV=1&A2AKK5&1&A2AKK5 K312	Acyl-coenzyme A amino acid N-acyltransferase 1 OS=Mus musculus OX=10090 GN=Acnat1 PE=1 SV=1	A2AKK5	1	A2AKK5 K312	0.0191542	0.0302821	1.44435	up	1.44435	175683	17.4226	0.530424
Nucleotide sugar transporter SLC35D1 OS=Mus musculus OX=10090 GN=Slc35d1 PE=2 SV=2&A2AKQ0&1&A2AKQ0 K97	Nucleotide sugar transporter SLC35D1 OS=Mus musculus OX=10090 GN=Slc35d1 PE=2 SV=2	A2AKQ0	1	A2AKQ0 K97	0.00586491	0.0123304	2.56148	up	2.56148	531800	19.0205	1.35698
Guanidino acid hydrolase, mitochondrial OS=Mus musculus OX=10090 GN=Agmat PE=1 SV=1&A2AS89&2&A2AS89 K199	Guanidino acid hydrolase, mitochondrial OS=Mus musculus OX=10090 GN=Agmat PE=1 SV=1	A2AS89	2	A2AS89 K199	0.00865501	0.0164394	18.7177	up	18.7177	9818828	23.2271	4.22633
Guanidino acid hydrolase, mitochondrial OS=Mus musculus OX=10090 GN=Agmat PE=1 SV=1&A2AS89&2&A2AS89 K223	Guanidino acid hydrolase, mitochondrial OS=Mus musculus OX=10090 GN=Agmat PE=1 SV=1	A2AS89	2	A2AS89 K223	7.51574e-05	0.000605546	2.50088	up	2.50088	13010099	23.6331	1.32243
2-oxoadipate dehydrogenase complex component E1 OS=Mus musculus OX=10090 GN=Dhtkd1 PE=1 SV=1&A2ATU0&1&A2ATU0 K819	2-oxoadipate dehydrogenase complex component E1 OS=Mus musculus OX=10090 GN=Dhtkd1 PE=1 SV=1	A2ATU0	1	A2ATU0 K819	0.00620978	0.0128388	3.78815	up	3.78815	2.70109e+06	21.3651	1.92149
TBC1 domain family member 8B OS=Mus musculus OX=10090 GN=Tbc1d8b PE=1 SV=1&A3KGB4&1&A3KGB4 K751	TBC1 domain family member 8B OS=Mus musculus OX=10090 GN=Tbc1d8b PE=1 SV=1	A3KGB4	1	A3KGB4 K751	0.00877384	0.0165646	1.57791	up	1.57791	1.56476e+06	20.5775	0.658015
CDGSH iron-sulfur domain-containing protein 3, mitochondrial OS=Mus musculus OX=10090 GN=Cisd3 PE=1 SV=1&B1AR13&1&B1AR13 K130	CDGSH iron-sulfur domain-containing protein 3, mitochondrial OS=Mus musculus OX=10090 GN=Cisd3 PE=1 SV=1	B1AR13	1	B1AR13 K130	4.14169e-05	0.000416022	5.92381	up	5.92381	1.91789e+06	20.8711	2.56652
CDGSH iron-sulfur domain-containing protein 3, mitochondrial OS=Mus musculus OX=10090 GN=Cisd3 PE=1 SV=1&B1AR13&1&B1AR13 K96	CDGSH iron-sulfur domain-containing protein 3, mitochondrial OS=Mus musculus OX=10090 GN=Cisd3 PE=1 SV=1	B1AR13	1	B1AR13 K96	0.000282577	0.00142293	3.46949	up	3.46949	3.26749e+06	21.6398	1.79472
CDGSH iron-sulfur domain-containing protein 3, mitochondrial OS=Mus musculus OX=10090 GN=Cisd3 PE=1 SV=1&B1AR13&1&B1AR13 K124	CDGSH iron-sulfur domain-containing protein 3, mitochondrial OS=Mus musculus OX=10090 GN=Cisd3 PE=1 SV=1	B1AR13	1	B1AR13 K124	3.52776e-05	0.000388054	3.41548	up	3.41548	599891	19.1943	1.77209
Multimerin-1&B2RPV6&1&B2RPV6 K987	Multimerin-1	B2RPV6	1	B2RPV6 K987	0.0769287	0.101704	1.47205	down	-1.47205	-52002	-15.6663	-0.557828
Peregrin &B2RRD7&1&B2RRD7 K894	Peregrin	B2RRD7	1	B2RRD7 K894	0.0391762	0.055727	1.08928	up	1.08928	35385.8	15.1109	0.123372
Histone acetyltransferase p300 &B2RWS6&1&B2RWS6 K1541; K1545; K1548; K1549	Histone acetyltransferase p300	B2RWS6	1	B2RWS6 K1541; K1545; K1548; K1549	0.00315001	0.00767108	21.8871	up	21.8871	218087	17.7345	4.45201
Histone acetyltransferase p300 &B2RWS6&1&B2RWS6 K1541; K1545; K1548	Histone acetyltransferase p300	B2RWS6	1	B2RWS6 K1541; K1545; K1548	0.00270198	0.00675792	3.984	up	3.984	144368	17.1394	1.99422
Histone acetyltransferase p300 &B2RWS6&2&B2RWS6 K1541; K1545	Histone acetyltransferase p300	B2RWS6	2	B2RWS6 K1541; K1545	0.00472759	0.0104311	1.81722	up	1.81722	112248	16.7763	0.861736
Histone acetyltransferase p300 &B2RWS6&1&B2RWS6 K1550; K1553; K1554; K1557	Histone acetyltransferase p300	B2RWS6	1	B2RWS6 K1550; K1553; K1554; K1557	0.733963	0.764671	1.15433	down	-1.15433	-3106.49	-11.6011	-0.207053
Xaa-Pro aminopeptidase 3 OS=Mus musculus OX=10090 GN=Xpnpep3 PE=1 SV=1&B7ZMP1&1&B7ZMP1 K411	Xaa-Pro aminopeptidase 3 OS=Mus musculus OX=10090 GN=Xpnpep3 PE=1 SV=1	B7ZMP1	1	B7ZMP1 K411	0.000111147	0.000756333	4.85539	up	4.85539	568610	19.1171	2.27959
Phosphatidylinositol 4-kinase alpha OS=Mus musculus OX=10090 GN=Pi4ka PE=1 SV=2&E9Q3L2&1&E9Q3L2 K468	Phosphatidylinositol 4-kinase alpha OS=Mus musculus OX=10090 GN=Pi4ka PE=1 SV=2	E9Q3L2	1	E9Q3L2 K468	0.596797	0.635798	1.31319	up	1.31319	43124.6	15.3962	0.393071
Acetyl-CoA carboxylase 2 OS=Mus musculus OX=10090 GN=Acacb PE=1 SV=1&E9Q4Z2&1&E9Q4Z2 K2236	Acetyl-CoA carboxylase 2 OS=Mus musculus OX=10090 GN=Acacb PE=1 SV=1	E9Q4Z2	1	E9Q4Z2 K2236	0.0950451	0.122719	1.18074	up	1.18074	15730.1	13.9412	0.239689
Desmoplakin OS=Mus musculus OX=10090 GN=Dsp PE=1 SV=1&E9Q557&1&E9Q557 K1422	Desmoplakin OS=Mus musculus OX=10090 GN=Dsp PE=1 SV=1	E9Q557	1	E9Q557 K1422	0.269114	0.313367	1.13421	down	-1.13421	-121505	-16.8907	-0.181689
Nucleolar and coiled-body phosphoprotein 1 OS=Mus musculus OX=10090 GN=Nolc1 PE=1 SV=1&E9Q5C9&1&E9Q5C9 K260	Nucleolar and coiled-body phosphoprotein 1 OS=Mus musculus OX=10090 GN=Nolc1 PE=1 SV=1	E9Q5C9	1	E9Q5C9 K260	0.00105044	0.00355799	2.54294	up	2.54294	349238	18.4139	1.3465
Nucleolar and coiled-body phosphoprotein 1 OS=Mus musculus OX=10090 GN=Nolc1 PE=1 SV=1&E9Q5C9&1&E9Q5C9 K215	Nucleolar and coiled-body phosphoprotein 1 OS=Mus musculus OX=10090 GN=Nolc1 PE=1 SV=1	E9Q5C9	1	E9Q5C9 K215	0.00281584	0.00699539	1.80045	up	1.80045	51062.8	15.64	0.848361
Nucleolar and coiled-body phosphoprotein 1 OS=Mus musculus OX=10090 GN=Nolc1 PE=1 SV=1&E9Q5C9&1&E9Q5C9 K459	Nucleolar and coiled-body phosphoprotein 1 OS=Mus musculus OX=10090 GN=Nolc1 PE=1 SV=1	E9Q5C9	1	E9Q5C9 K459	0.102905	0.131742	1.77949	up	1.77949	220284	17.749	0.831467
Nucleolar and coiled-body phosphoprotein 1 OS=Mus musculus OX=10090 GN=Nolc1 PE=1 SV=1&E9Q5C9&1&E9Q5C9 K509	Nucleolar and coiled-body phosphoprotein 1 OS=Mus musculus OX=10090 GN=Nolc1 PE=1 SV=1	E9Q5C9	1	E9Q5C9 K509	0.0119781	0.0209205	5.41054	down	-5.41054	-30470.1	-14.8951	-2.43577
Cytochrome P450 2W1 &E9Q816&1&E9Q816 K439	Cytochrome P450 2W1	E9Q816	1	E9Q816 K439	0.00329045	0.00794054	2.7509	up	2.7509	1.4998e+06	20.5163	1.4599
Nucleoprotein TPR OS=Mus musculus OX=10090 GN=Tpr PE=1 SV=1&F6ZDS4&1&F6ZDS4 K822	Nucleoprotein TPR OS=Mus musculus OX=10090 GN=Tpr PE=1 SV=1	F6ZDS4	1	F6ZDS4 K822	1.61795e-07	4.58283e-05	1.97466	down	-1.97466	-7756736	-22.887	-0.981602
Aldehyde oxidase 3 OS=Mus musculus OX=10090 GN=Aox3 PE=1 SV=1&G3X982&1&G3X982 K895	Aldehyde oxidase 3 OS=Mus musculus OX=10090 GN=Aox3 PE=1 SV=1	G3X982	1	G3X982 K895	0.011049	0.0199022	4.00138	up	4.00138	88295.4	16.4301	2.0005
Aldehyde oxidase 3 OS=Mus musculus OX=10090 GN=Aox3 PE=1 SV=1&G3X982&2&G3X982 K1104	Aldehyde oxidase 3 OS=Mus musculus OX=10090 GN=Aox3 PE=1 SV=1	G3X982	2	G3X982 K1104	0.0227991	0.0348602	1.98201	up	1.98201	383003	18.547	0.986962
Aldehyde oxidase 3 OS=Mus musculus OX=10090 GN=Aox3 PE=1 SV=1&G3X982&1&G3X982 K330	Aldehyde oxidase 3 OS=Mus musculus OX=10090 GN=Aox3 PE=1 SV=1	G3X982	1	G3X982 K330	0.1865	0.225151	1.67508	up	1.67508	193281	17.5603	0.74423
Aldehyde oxidase 3 OS=Mus musculus OX=10090 GN=Aox3 PE=1 SV=1&G3X982&1&G3X982 K342	Aldehyde oxidase 3 OS=Mus musculus OX=10090 GN=Aox3 PE=1 SV=1	G3X982	1	G3X982 K342	0.723653	0.756714	1.06233	up	1.06233	9250.42	13.1753	0.0872268
Bromodomain-containing protein 1 &G5E8P1&1&G5E8P1 K418	Bromodomain-containing protein 1	G5E8P1	1	G5E8P1 K418	0.176303	0.213752	1.12938	up	1.12938	40153.8	15.2933	0.175526
Adhesion G protein-coupled receptor F5 &G5E8Q8&1&G5E8Q8 K373	Adhesion G protein-coupled receptor F5	G5E8Q8	1	G5E8Q8 K373	0.144942	0.179671	1.14494	up	1.14494	60808.3	15.892	0.195268
Endonuclease G, mitochondrial OS=Mus musculus OX=10090 GN=Endog PE=1 SV=1&O08600&1&O08600 K211	Endonuclease G, mitochondrial OS=Mus musculus OX=10090 GN=Endog PE=1 SV=1	O08600	1	O08600 K211	0.0350053	0.0505235	1.47285	down	-1.47285	-17990.4	-14.1349	-0.558607
Microsomal triglyceride transfer protein large subunit OS=Mus musculus OX=10090 GN=Mttp PE=1 SV=2&O08601&1&O08601 K414	Microsomal triglyceride transfer protein large subunit OS=Mus musculus OX=10090 GN=Mttp PE=1 SV=2	O08601	1	O08601 K414	0.00330195	0.00795982	1.79951	up	1.79951	1.08705e+06	20.052	0.847605
Microsomal triglyceride transfer protein large subunit OS=Mus musculus OX=10090 GN=Mttp PE=1 SV=2&O08601&1&O08601 K184	Microsomal triglyceride transfer protein large subunit OS=Mus musculus OX=10090 GN=Mttp PE=1 SV=2	O08601	1	O08601 K184	0.81878	0.840669	1.06313	up	1.06313	28398.7	14.7935	0.0883124
Peroxiredoxin-6 OS=Mus musculus OX=10090 GN=Prdx6 PE=1 SV=3&O08709&1&O08709 K141	Peroxiredoxin-6 OS=Mus musculus OX=10090 GN=Prdx6 PE=1 SV=3	O08709	1	O08709 K141	0.00644469	0.013204	2.82872	up	2.82872	697757	19.4124	1.50015
Peroxiredoxin-6 OS=Mus musculus OX=10090 GN=Prdx6 PE=1 SV=3&O08709&1&O08709 K63	Peroxiredoxin-6 OS=Mus musculus OX=10090 GN=Prdx6 PE=1 SV=3	O08709	1	O08709 K63	0.136295	0.170162	1.13512	up	1.13512	672123	19.3584	0.18285
Dihydrolipoyl dehydrogenase, mitochondrial OS=Mus musculus OX=10090 GN=Dld PE=1 SV=2&O08749&1&O08749 K410	Dihydrolipoyl dehydrogenase, mitochondrial OS=Mus musculus OX=10090 GN=Dld PE=1 SV=2	O08749	1	O08749 K410	0.00927894	0.0173197	10.467	up	10.467	2.25649e+06	21.1056	3.38778
Dihydrolipoyl dehydrogenase, mitochondrial OS=Mus musculus OX=10090 GN=Dld PE=1 SV=2&O08749&2&O08749 K143	Dihydrolipoyl dehydrogenase, mitochondrial OS=Mus musculus OX=10090 GN=Dld PE=1 SV=2	O08749	2	O08749 K143	0.0135028	0.0229194	8.03245	up	8.03245	5.01887e+06	22.2589	3.00584
Dihydrolipoyl dehydrogenase, mitochondrial OS=Mus musculus OX=10090 GN=Dld PE=1 SV=2&O08749&1&O08749 K66	Dihydrolipoyl dehydrogenase, mitochondrial OS=Mus musculus OX=10090 GN=Dld PE=1 SV=2	O08749	1	O08749 K66	0.00472271	0.0104305	4.95553	up	4.95553	4299123	22.0356	2.30904
Dihydrolipoyl dehydrogenase, mitochondrial OS=Mus musculus OX=10090 GN=Dld PE=1 SV=2&O08749&1&O08749 K420	Dihydrolipoyl dehydrogenase, mitochondrial OS=Mus musculus OX=10090 GN=Dld PE=1 SV=2	O08749	1	O08749 K420	0.00270629	0.00676124	2.29258	up	2.29258	15685386	23.9029	1.19697
Dihydrolipoyl dehydrogenase, mitochondrial OS=Mus musculus OX=10090 GN=Dld PE=1 SV=2&O08749&3&O08749 K122	Dihydrolipoyl dehydrogenase, mitochondrial OS=Mus musculus OX=10090 GN=Dld PE=1 SV=2	O08749	3	O08749 K122	0.000863391	0.00310055	1.87605	up	1.87605	4899773	22.2243	0.907698
Dihydrolipoyl dehydrogenase, mitochondrial OS=Mus musculus OX=10090 GN=Dld PE=1 SV=2&O08749&1&O08749 K159	Dihydrolipoyl dehydrogenase, mitochondrial OS=Mus musculus OX=10090 GN=Dld PE=1 SV=2	O08749	1	O08749 K159	0.946474	0.954694	1.00809	down	-1.00809	-837.773	-9.71042	-0.0116175
Dihydrolipoyl dehydrogenase, mitochondrial OS=Mus musculus OX=10090 GN=Dld PE=1 SV=2&O08749&1&O08749 K277	Dihydrolipoyl dehydrogenase, mitochondrial OS=Mus musculus OX=10090 GN=Dld PE=1 SV=2	O08749	1	O08749 K277	0.00152474	0.00457147	1.36242	down	-1.36242	-470842	-18.8449	-0.446172
Copper transport protein ATOX1 OS=Mus musculus OX=10090 GN=Atox1 PE=1 SV=1&O08997&1&O08997 K60	Copper transport protein ATOX1 OS=Mus musculus OX=10090 GN=Atox1 PE=1 SV=1	O08997	1	O08997 K60	0.258691	0.302474	1.1366	up	1.1366	136549	17.0591	0.184725
Proteasome subunit beta type-1 OS=Mus musculus OX=10090 GN=Psmb1 PE=1 SV=1&O09061&1&O09061 K72	Proteasome subunit beta type-1 OS=Mus musculus OX=10090 GN=Psmb1 PE=1 SV=1	O09061	1	O09061 K72	0.00886174	0.0166783	1.4602	up	1.4602	1.01486e+06	19.9529	0.546164
Glutathione S-transferase omega-1 OS=Mus musculus OX=10090 GN=Gsto1 PE=1 SV=2&O09131&1&O09131 K43	Glutathione S-transferase omega-1 OS=Mus musculus OX=10090 GN=Gsto1 PE=1 SV=2	O09131	1	O09131 K43	0.0154047	0.0253501	1.52032	up	1.52032	139073	17.0855	0.604373
Glutathione S-transferase omega-1 OS=Mus musculus OX=10090 GN=Gsto1 PE=1 SV=2&O09131&1&O09131 K151	Glutathione S-transferase omega-1 OS=Mus musculus OX=10090 GN=Gsto1 PE=1 SV=2	O09131	1	O09131 K151	0.0410787	0.0580688	1.25248	up	1.25248	55444.7	15.7588	0.324788
Large ribosomal subunit protein eL21 OS=Mus musculus OX=10090 GN=Rpl21 PE=1 SV=4&O09167&1&O09167 K122	Large ribosomal subunit protein eL21 OS=Mus musculus OX=10090 GN=Rpl21 PE=1 SV=4	O09167	1	O09167 K122	0.400571	0.446137	1.1701	up	1.1701	30708.1	14.9063	0.226634
Glutamate--cysteine ligase regulatory subunit OS=Mus musculus OX=10090 GN=Gclm PE=1 SV=1&O09172&1&O09172 K255	Glutamate--cysteine ligase regulatory subunit OS=Mus musculus OX=10090 GN=Gclm PE=1 SV=1	O09172	1	O09172 K255	5.67661e-05	0.000502469	1.51864	up	1.51864	49808.3	15.6041	0.602784
Glutamate--cysteine ligase regulatory subunit OS=Mus musculus OX=10090 GN=Gclm PE=1 SV=1&O09172&1&O09172 K90	Glutamate--cysteine ligase regulatory subunit OS=Mus musculus OX=10090 GN=Gclm PE=1 SV=1	O09172	1	O09172 K90	0.309767	0.354869	1.12471	down	-1.12471	-18449.7	-14.1713	-0.169556
Homogentisate 1,2-dioxygenase OS=Mus musculus OX=10090 GN=Hgd PE=1 SV=2&O09173&1&O09173 K252	Homogentisate 1,2-dioxygenase OS=Mus musculus OX=10090 GN=Hgd PE=1 SV=2	O09173	1	O09173 K252	0.0101139	0.0185272	1.25456	down	-1.25456	-71318.9	-16.122	-0.327183
Alpha-methylacyl-CoA racemase OS=Mus musculus OX=10090 GN=Amacr PE=1 SV=4&O09174&1&O09174 K269	Alpha-methylacyl-CoA racemase OS=Mus musculus OX=10090 GN=Amacr PE=1 SV=4	O09174	1	O09174 K269	1.39893e-05	0.000226325	2.77687	up	2.77687	563461	19.104	1.47346
Alpha-methylacyl-CoA racemase OS=Mus musculus OX=10090 GN=Amacr PE=1 SV=4&O09174&1&O09174 K57	Alpha-methylacyl-CoA racemase OS=Mus musculus OX=10090 GN=Amacr PE=1 SV=4	O09174	1	O09174 K57	4.14001e-06	0.000141211	2.3499	up	2.3499	24065770	24.5205	1.2326
Alpha-methylacyl-CoA racemase OS=Mus musculus OX=10090 GN=Amacr PE=1 SV=4&O09174&1&O09174 K276	Alpha-methylacyl-CoA racemase OS=Mus musculus OX=10090 GN=Amacr PE=1 SV=4	O09174	1	O09174 K276	0.000516287	0.00210199	1.91633	up	1.91633	219757	17.7455	0.938344
Prohibitin-2 OS=Mus musculus OX=10090 GN=Phb2 PE=1 SV=1&O35129&1&O35129 K216	Prohibitin-2 OS=Mus musculus OX=10090 GN=Phb2 PE=1 SV=1	O35129	1	O35129 K216	0.0005363	0.00216238	1.51614	up	1.51614	1324564	20.3371	0.600401
Prohibitin-2 OS=Mus musculus OX=10090 GN=Phb2 PE=1 SV=1&O35129&1&O35129 K296	Prohibitin-2 OS=Mus musculus OX=10090 GN=Phb2 PE=1 SV=1	O35129	1	O35129 K296	0.0384692	0.0548937	3.71217	down	-3.71217	-58321.7	-15.8317	-1.89226
D-dopachrome decarboxylase OS=Mus musculus OX=10090 GN=Ddt PE=1 SV=3&O35215&1&O35215 K33	D-dopachrome decarboxylase OS=Mus musculus OX=10090 GN=Ddt PE=1 SV=3	O35215	1	O35215 K33	0.0236086	0.0357727	4.48744	up	4.48744	1.7554e+06	20.7434	2.16589
ATP-dependent RNA helicase DHX15 OS=Mus musculus OX=10090 GN=Dhx15 PE=1 SV=2&O35286&1&O35286 K132	ATP-dependent RNA helicase DHX15 OS=Mus musculus OX=10090 GN=Dhx15 PE=1 SV=2	O35286	1	O35286 K132	0.00112431	0.00372467	1.53175	up	1.53175	70274.8	16.1007	0.615182
Alanine--glyoxylate aminotransferase OS=Mus musculus OX=10090 GN=Agxt PE=1 SV=3&O35423&1&O35423 K330	Alanine--glyoxylate aminotransferase OS=Mus musculus OX=10090 GN=Agxt PE=1 SV=3	O35423	1	O35423 K330	0.0097096	0.0179901	9.60491	up	9.60491	1.08162e+06	20.0448	3.26377
Alanine--glyoxylate aminotransferase OS=Mus musculus OX=10090 GN=Agxt PE=1 SV=3&O35423&1&O35423 K334	Alanine--glyoxylate aminotransferase OS=Mus musculus OX=10090 GN=Agxt PE=1 SV=3	O35423	1	O35423 K334	0.0111479	0.0200168	2.64022	up	2.64022	87095.3	16.4103	1.40066
Delta(3,5)-Delta(2,4)-dienoyl-CoA isomerase, mitochondrial OS=Mus musculus OX=10090 GN=Ech1 PE=1 SV=1&O35459&1&O35459 K76	Delta(3,5)-Delta(2,4)-dienoyl-CoA isomerase, mitochondrial OS=Mus musculus OX=10090 GN=Ech1 PE=1 SV=1	O35459	1	O35459 K76	4.99386e-05	0.000477472	6.41202	up	6.41202	7556741	22.8493	2.68078
Delta(3,5)-Delta(2,4)-dienoyl-CoA isomerase, mitochondrial OS=Mus musculus OX=10090 GN=Ech1 PE=1 SV=1&O35459&1&O35459 K94	Delta(3,5)-Delta(2,4)-dienoyl-CoA isomerase, mitochondrial OS=Mus musculus OX=10090 GN=Ech1 PE=1 SV=1	O35459	1	O35459 K94	0.000622326	0.00243978	4.85057	up	4.85057	1.46684e+06	20.4843	2.27815
Delta(3,5)-Delta(2,4)-dienoyl-CoA isomerase, mitochondrial OS=Mus musculus OX=10090 GN=Ech1 PE=1 SV=1&O35459&1&O35459 K147	Delta(3,5)-Delta(2,4)-dienoyl-CoA isomerase, mitochondrial OS=Mus musculus OX=10090 GN=Ech1 PE=1 SV=1	O35459	1	O35459 K147	7.7241e-05	0.000611023	2.51114	up	2.51114	3199133	21.6092	1.32835
Delta(3,5)-Delta(2,4)-dienoyl-CoA isomerase, mitochondrial OS=Mus musculus OX=10090 GN=Ech1 PE=1 SV=1&O35459&2&O35459 K316	Delta(3,5)-Delta(2,4)-dienoyl-CoA isomerase, mitochondrial OS=Mus musculus OX=10090 GN=Ech1 PE=1 SV=1	O35459	2	O35459 K316	0.805406	0.830617	1.08214	down	-1.08214	-25734.7	-14.6514	-0.113888
Long-chain fatty acid transport protein 2 OS=Mus musculus OX=10090 GN=Slc27a2 PE=1 SV=2&O35488&1&O35488 K540	Long-chain fatty acid transport protein 2 OS=Mus musculus OX=10090 GN=Slc27a2 PE=1 SV=2	O35488	1	O35488 K540	0.217356	0.258409	1.47448	up	1.47448	44336	15.4362	0.560206
Long-chain fatty acid transport protein 2 OS=Mus musculus OX=10090 GN=Slc27a2 PE=1 SV=2&O35488&1&O35488 K325	Long-chain fatty acid transport protein 2 OS=Mus musculus OX=10090 GN=Slc27a2 PE=1 SV=2	O35488	1	O35488 K325	0.513107	0.558186	1.1089	up	1.1089	7240.28	12.8218	0.149132
Betaine--homocysteine S-methyltransferase 1 OS=Mus musculus OX=10090 GN=Bhmt PE=1 SV=1&O35490&2&O35490 K93	Betaine--homocysteine S-methyltransferase 1 OS=Mus musculus OX=10090 GN=Bhmt PE=1 SV=1	O35490	2	O35490 K93	7.48117e-07	6.33249e-05	3.26389	up	3.26389	1.12652e+06	20.1034	1.70659
Betaine--homocysteine S-methyltransferase 1 OS=Mus musculus OX=10090 GN=Bhmt PE=1 SV=1&O35490&1&O35490 K283	Betaine--homocysteine S-methyltransferase 1 OS=Mus musculus OX=10090 GN=Bhmt PE=1 SV=1	O35490	1	O35490 K283	0.0362525	0.0519596	1.84673	up	1.84673	3.22116e+06	21.6191	0.884972
Betaine--homocysteine S-methyltransferase 1 OS=Mus musculus OX=10090 GN=Bhmt PE=1 SV=1&O35490&2&O35490 K150	Betaine--homocysteine S-methyltransferase 1 OS=Mus musculus OX=10090 GN=Bhmt PE=1 SV=1	O35490	2	O35490 K150	0.15677	0.192855	1.20071	up	1.20071	1855488	20.8234	0.263887
Betaine--homocysteine S-methyltransferase 1 OS=Mus musculus OX=10090 GN=Bhmt PE=1 SV=1&O35490&2&O35490 K232	Betaine--homocysteine S-methyltransferase 1 OS=Mus musculus OX=10090 GN=Bhmt PE=1 SV=1	O35490	2	O35490 K232	0.194997	0.234038	1.18293	down	-1.18293	-21804	-14.4123	-0.242363
FYN-binding protein 1 &O35601&1&O35601 K712; K716; K719; K720	FYN-binding protein 1	O35601	1	O35601 K712; K716; K719; K720	0.34094	0.387059	1.10236	up	1.10236	54825	15.7425	0.140591
Glutathione S-transferase Mu 6 OS=Mus musculus OX=10090 GN=Gstm6 PE=1 SV=4&O35660&1&O35660 K50	Glutathione S-transferase Mu 6 OS=Mus musculus OX=10090 GN=Gstm6 PE=1 SV=4	O35660	1	O35660 K50	0.00164667	0.0047838	13.0688	up	13.0688	668078	19.3497	3.70805
Neuroserpin &O35684&1&O35684 K328	Neuroserpin	O35684	1	O35684 K328	0.000695148	0.00262534	2.48765	up	2.48765	257066	17.9718	1.31478
Cytochrome P450 4A14 OS=Mus musculus OX=10090 GN=Cyp4a14 PE=1 SV=1&O35728&1&O35728 K504	Cytochrome P450 4A14 OS=Mus musculus OX=10090 GN=Cyp4a14 PE=1 SV=1	O35728	1	O35728 K504	0.00394142	0.00910401	1.83224	up	1.83224	76293.2	16.2193	0.873608
Mitochondrial import inner membrane translocase subunit TIM44 OS=Mus musculus OX=10090 GN=Timm44 PE=1 SV=2&O35857&1&O35857 K415	Mitochondrial import inner membrane translocase subunit TIM44 OS=Mus musculus OX=10090 GN=Timm44 PE=1 SV=2	O35857	1	O35857 K415	4.60308e-06	0.000141211	2.71767	up	2.71767	221111	17.7544	1.44237
Aldehyde dehydrogenase, cytosolic 1 OS=Mus musculus OX=10090 GN=Aldh1a7 PE=1 SV=1&O35945&2&O35945 K419	Aldehyde dehydrogenase, cytosolic 1 OS=Mus musculus OX=10090 GN=Aldh1a7 PE=1 SV=1	O35945	2	O35945 K419	0.0676433	0.0906926	1.40742	down	-1.40742	-205150	-17.6463	-0.493048
Cytochrome P450 2J5 OS=Mus musculus OX=10090 GN=Cyp2j5 PE=1 SV=1&O54749&1&O54749 K444	Cytochrome P450 2J5 OS=Mus musculus OX=10090 GN=Cyp2j5 PE=1 SV=1	O54749	1	O54749 K444	0.00121736	0.00394639	4.13748	up	4.13748	106596	16.7018	2.04875
Cytochrome P450 2J5 OS=Mus musculus OX=10090 GN=Cyp2j5 PE=1 SV=1&O54749&1&O54749 K263	Cytochrome P450 2J5 OS=Mus musculus OX=10090 GN=Cyp2j5 PE=1 SV=1	O54749	1	O54749 K263	0.0295609	0.0436385	1.36778	up	1.36778	37463.6	15.1932	0.451833
Retinol dehydrogenase 16 OS=Mus musculus OX=10090 GN=Rdh16 PE=1 SV=1&O54909&1&O54909 K248	Retinol dehydrogenase 16 OS=Mus musculus OX=10090 GN=Rdh16 PE=1 SV=1	O54909	1	O54909 K248	0.0100759	0.0185045	1.83129	up	1.83129	882074	19.7505	0.872859
Inositol monophosphatase 1 OS=Mus musculus OX=10090 GN=Impa1 PE=1 SV=1&O55023&1&O55023 K260	Inositol monophosphatase 1 OS=Mus musculus OX=10090 GN=Impa1 PE=1 SV=1	O55023	1	O55023 K260	0.334718	0.381142	1.29838	up	1.29838	17359.7	14.0835	0.376713
[3-methyl-2-oxobutanoate dehydrogenase [lipoamide]] kinase, mitochondrial OS=Mus musculus OX=10090 GN=Bckdk PE=1 SV=1&O55028&1&O55028 K192	[3-methyl-2-oxobutanoate dehydrogenase [lipoamide]] kinase, mitochondrial OS=Mus musculus OX=10090 GN=Bckdk PE=1 SV=1	O55028	1	O55028 K192	0.00082326	0.00301374	6.5359	up	6.5359	1.88501e+06	20.8461	2.70839
[3-methyl-2-oxobutanoate dehydrogenase [lipoamide]] kinase, mitochondrial OS=Mus musculus OX=10090 GN=Bckdk PE=1 SV=1&O55028&2&O55028 K184	[3-methyl-2-oxobutanoate dehydrogenase [lipoamide]] kinase, mitochondrial OS=Mus musculus OX=10090 GN=Bckdk PE=1 SV=1	O55028	2	O55028 K184	9.45663e-06	0.000187971	3.11887	up	3.11887	1.33538e+06	20.3488	1.64102
Thiopurine S-methyltransferase OS=Mus musculus OX=10090 GN=Tpmt PE=1 SV=1&O55060&1&O55060 K140	Thiopurine S-methyltransferase OS=Mus musculus OX=10090 GN=Tpmt PE=1 SV=1	O55060	1	O55060 K140	0.537704	0.581593	1.17211	down	-1.17211	-221943	-17.7598	-0.229114
Protein NipSnap homolog 1 OS=Mus musculus OX=10090 GN=Nipsnap1 PE=1 SV=1&O55125&1&O55125 K141	Protein NipSnap homolog 1 OS=Mus musculus OX=10090 GN=Nipsnap1 PE=1 SV=1	O55125	1	O55125 K141	0.00672029	0.0136821	59.5319	up	59.5319	1.13073e+06	20.1088	5.89559
Protein NipSnap homolog 1 OS=Mus musculus OX=10090 GN=Nipsnap1 PE=1 SV=1&O55125&1&O55125 K279	Protein NipSnap homolog 1 OS=Mus musculus OX=10090 GN=Nipsnap1 PE=1 SV=1	O55125	1	O55125 K279	0.018254	0.0290884	10.1689	up	10.1689	3.05664e+06	21.5435	3.3461
Protein NipSnap homolog 1 OS=Mus musculus OX=10090 GN=Nipsnap1 PE=1 SV=1&O55125&1&O55125 K146	Protein NipSnap homolog 1 OS=Mus musculus OX=10090 GN=Nipsnap1 PE=1 SV=1	O55125	1	O55125 K146	0.00148268	0.00452173	3.43013	up	3.43013	313095	18.2562	1.77827
Protein NipSnap homolog 1 OS=Mus musculus OX=10090 GN=Nipsnap1 PE=1 SV=1&O55125&2&O55125 K65	Protein NipSnap homolog 1 OS=Mus musculus OX=10090 GN=Nipsnap1 PE=1 SV=1	O55125	2	O55125 K65	6.90197e-05	0.000570798	3.38946	up	3.38946	835555	19.6724	1.76106
Protein NipSnap homolog 2 OS=Mus musculus OX=10090 GN=Nipsnap2 PE=1 SV=1&O55126&1&O55126 K276	Protein NipSnap homolog 2 OS=Mus musculus OX=10090 GN=Nipsnap2 PE=1 SV=1	O55126	1	O55126 K276	0.0153421	0.0252654	23.4672	up	23.4672	132866	17.0196	4.55258
Septin-7 OS=Mus musculus OX=10090 GN=Septin7 PE=1 SV=1&O55131&1&O55131 K207	Septin-7 OS=Mus musculus OX=10090 GN=Septin7 PE=1 SV=1	O55131	1	O55131 K207	0.00133523	0.00421398	2.81108	up	2.81108	131198	17.0014	1.49112
Acyl-coenzyme A thioesterase 1 OS=Mus musculus OX=10090 GN=Acot1 PE=1 SV=1&O55137&1&O55137 K42	Acyl-coenzyme A thioesterase 1 OS=Mus musculus OX=10090 GN=Acot1 PE=1 SV=1	O55137	1	O55137 K42	0.0206456	0.0319993	6.85229	up	6.85229	311225	18.2476	2.77659
Acyl-coenzyme A thioesterase 1 OS=Mus musculus OX=10090 GN=Acot1 PE=1 SV=1&O55137&1&O55137 K83	Acyl-coenzyme A thioesterase 1 OS=Mus musculus OX=10090 GN=Acot1 PE=1 SV=1	O55137	1	O55137 K83	3.73526e-06	0.000135303	2.50273	up	2.50273	16323140	23.9604	1.3235
Large ribosomal subunit protein eL33 OS=Mus musculus OX=10090 GN=Rpl35a PE=1 SV=2&O55142&1&O55142 K45	Large ribosomal subunit protein eL33 OS=Mus musculus OX=10090 GN=Rpl35a PE=1 SV=2	O55142	1	O55142 K45	0.0013122	0.0041645	19.0425	up	19.0425	1.14262e+06	20.1239	4.25115
Large ribosomal subunit protein eL33 OS=Mus musculus OX=10090 GN=Rpl35a PE=1 SV=2&O55142&1&O55142 K15	Large ribosomal subunit protein eL33 OS=Mus musculus OX=10090 GN=Rpl35a PE=1 SV=2	O55142	1	O55142 K15	0.00168393	0.00485469	4.00894	up	4.00894	595138	19.1829	2.00322
Integrin-linked protein kinase OS=Mus musculus OX=10090 GN=Ilk PE=1 SV=2&O55222&2&O55222 K426	Integrin-linked protein kinase OS=Mus musculus OX=10090 GN=Ilk PE=1 SV=2	O55222	2	O55222 K426	0.619437	0.658061	1.10849	up	1.10849	13739.9	13.7461	0.14859
Proteasome subunit beta type-5 OS=Mus musculus OX=10090 GN=Psmb5 PE=1 SV=3&O55234&1&O55234 K91	Proteasome subunit beta type-5 OS=Mus musculus OX=10090 GN=Psmb5 PE=1 SV=3	O55234	1	O55234 K91	0.205888	0.245937	1.28961	up	1.28961	55651.4	15.7641	0.366931
Proteasome subunit alpha type-3 OS=Mus musculus OX=10090 GN=Psma3 PE=1 SV=3&O70435&1&O70435 K65	Proteasome subunit alpha type-3 OS=Mus musculus OX=10090 GN=Psma3 PE=1 SV=3	O70435	1	O70435 K65	0.462619	0.508387	1.22698	down	-1.22698	-15111.3	-13.8833	-0.295106
UDP-glucose 6-dehydrogenase OS=Mus musculus OX=10090 GN=Ugdh PE=1 SV=1&O70475&1&O70475 K107	UDP-glucose 6-dehydrogenase OS=Mus musculus OX=10090 GN=Ugdh PE=1 SV=1	O70475	1	O70475 K107	0.00673615	0.0137003	6.3229	up	6.3229	1.03126e+06	19.976	2.66059
UDP-glucose 6-dehydrogenase OS=Mus musculus OX=10090 GN=Ugdh PE=1 SV=1&O70475&1&O70475 K190	UDP-glucose 6-dehydrogenase OS=Mus musculus OX=10090 GN=Ugdh PE=1 SV=1	O70475	1	O70475 K190	0.00197616	0.00537574	5.30793	up	5.30793	1196154	20.19	2.40815
UDP-glucose 6-dehydrogenase OS=Mus musculus OX=10090 GN=Ugdh PE=1 SV=1&O70475&1&O70475 K129	UDP-glucose 6-dehydrogenase OS=Mus musculus OX=10090 GN=Ugdh PE=1 SV=1	O70475	1	O70475 K129	0.000431368	0.00190339	1.75737	up	1.75737	62387.3	15.929	0.813418
UDP-glucose 6-dehydrogenase OS=Mus musculus OX=10090 GN=Ugdh PE=1 SV=1&O70475&1&O70475 K173	UDP-glucose 6-dehydrogenase OS=Mus musculus OX=10090 GN=Ugdh PE=1 SV=1	O70475	1	O70475 K173	0.00475013	0.0104604	1.57124	up	1.57124	255734	17.9643	0.651902
Very-long-chain 3-oxoacyl-CoA reductase OS=Mus musculus OX=10090 GN=Hsd17b12 PE=1 SV=1&O70503&1&O70503 K299	Very-long-chain 3-oxoacyl-CoA reductase OS=Mus musculus OX=10090 GN=Hsd17b12 PE=1 SV=1	O70503	1	O70503 K299	0.00113275	0.00374718	4.20331	up	4.20331	445317	18.7645	2.07153
Very-long-chain 3-oxoacyl-CoA reductase OS=Mus musculus OX=10090 GN=Hsd17b12 PE=1 SV=1&O70503&1&O70503 K86	Very-long-chain 3-oxoacyl-CoA reductase OS=Mus musculus OX=10090 GN=Hsd17b12 PE=1 SV=1	O70503	1	O70503 K86	0.000107048	0.000743216	2.15698	up	2.15698	309508	18.2396	1.10901
Very-long-chain 3-oxoacyl-CoA reductase OS=Mus musculus OX=10090 GN=Hsd17b12 PE=1 SV=1&O70503&1&O70503 K72	Very-long-chain 3-oxoacyl-CoA reductase OS=Mus musculus OX=10090 GN=Hsd17b12 PE=1 SV=1	O70503	1	O70503 K72	0.00880578	0.0166006	1.52764	up	1.52764	239044	17.8669	0.611303
Very-long-chain 3-oxoacyl-CoA reductase OS=Mus musculus OX=10090 GN=Hsd17b12 PE=1 SV=1&O70503&1&O70503 K97	Very-long-chain 3-oxoacyl-CoA reductase OS=Mus musculus OX=10090 GN=Hsd17b12 PE=1 SV=1	O70503	1	O70503 K97	0.015298	0.025211	1.28304	up	1.28304	136540	17.059	0.35957
Advillin &O88398&1&O88398 K813	Advillin	O88398	1	O88398 K813	0.000122298	0.000791792	2.1993	up	2.1993	163312	17.3173	1.13704
Retinol dehydrogenase 7 OS=Mus musculus OX=10090 GN=Rdh7 PE=1 SV=1&O88451&1&O88451 K30	Retinol dehydrogenase 7 OS=Mus musculus OX=10090 GN=Rdh7 PE=1 SV=1	O88451	1	O88451 K30	0.780035	0.808581	1.05325	up	1.05325	58197.4	15.8287	0.074847
Retinol dehydrogenase 7 OS=Mus musculus OX=10090 GN=Rdh7 PE=1 SV=1&O88451&1&O88451 K64	Retinol dehydrogenase 7 OS=Mus musculus OX=10090 GN=Rdh7 PE=1 SV=1	O88451	1	O88451 K64	0.786611	0.814154	1.04773	up	1.04773	12020.5	13.5532	0.0672676
Aromatic-L-amino-acid decarboxylase OS=Mus musculus OX=10090 GN=Ddc PE=1 SV=1&O88533&1&O88533 K443	Aromatic-L-amino-acid decarboxylase OS=Mus musculus OX=10090 GN=Ddc PE=1 SV=1	O88533	1	O88533 K443	0.0351529	0.0506398	2.30086	up	2.30086	83043	16.3416	1.20217
Aromatic-L-amino-acid decarboxylase OS=Mus musculus OX=10090 GN=Ddc PE=1 SV=1&O88533&1&O88533 K205	Aromatic-L-amino-acid decarboxylase OS=Mus musculus OX=10090 GN=Ddc PE=1 SV=1	O88533	1	O88533 K205	0.00683488	0.013839	6.71459	down	-6.71459	-30494.4	-14.8963	-2.7473
Heterogeneous nuclear ribonucleoproteins A2/B1 OS=Mus musculus OX=10090 GN=Hnrnpa2b1 PE=1 SV=2&O88569&1&O88569 K112	Heterogeneous nuclear ribonucleoproteins A2/B1 OS=Mus musculus OX=10090 GN=Hnrnpa2b1 PE=1 SV=2	O88569	1	O88569 K112	2.14924e-05	0.000283659	1.81711	up	1.81711	297746	18.1837	0.861644
26S proteasome regulatory subunit 6A OS=Mus musculus OX=10090 GN=Psmc3 PE=1 SV=2&O88685&1&O88685 K303	26S proteasome regulatory subunit 6A OS=Mus musculus OX=10090 GN=Psmc3 PE=1 SV=2	O88685	1	O88685 K303	0.583441	0.623328	1.05461	down	-1.05461	-3058.55	-11.5786	-0.0767054
26S proteasome regulatory subunit 6A OS=Mus musculus OX=10090 GN=Psmc3 PE=1 SV=2&O88685&1&O88685 K128	26S proteasome regulatory subunit 6A OS=Mus musculus OX=10090 GN=Psmc3 PE=1 SV=2	O88685	1	O88685 K128	0.00211488	0.00563251	31517921300	down	-31517921300	-315179	-18.2658	-34.8755
ATP-dependent Clp protease proteolytic subunit, mitochondrial OS=Mus musculus OX=10090 GN=Clpp PE=1 SV=1&O88696&2&O88696 K207	ATP-dependent Clp protease proteolytic subunit, mitochondrial OS=Mus musculus OX=10090 GN=Clpp PE=1 SV=1	O88696	2	O88696 K207	1.83354e-05	0.000259766	2.78824	up	2.78824	1.48583e+06	20.5028	1.47936
Isocitrate dehydrogenase [NADP] cytoplasmic OS=Mus musculus OX=10090 GN=Idh1 PE=1 SV=2&O88844&1&O88844 K243	Isocitrate dehydrogenase [NADP] cytoplasmic OS=Mus musculus OX=10090 GN=Idh1 PE=1 SV=2	O88844	1	O88844 K243	0.0690609	0.0923257	2.10113	up	2.10113	379906	18.5353	1.07117
Isocitrate dehydrogenase [NADP] cytoplasmic OS=Mus musculus OX=10090 GN=Idh1 PE=1 SV=2&O88844&3&O88844 K93	Isocitrate dehydrogenase [NADP] cytoplasmic OS=Mus musculus OX=10090 GN=Idh1 PE=1 SV=2	O88844	3	O88844 K93	0.00287931	0.00712283	2.02827	up	2.02827	453151	18.7896	1.02025
Isocitrate dehydrogenase [NADP] cytoplasmic OS=Mus musculus OX=10090 GN=Idh1 PE=1 SV=2&O88844&1&O88844 K87	Isocitrate dehydrogenase [NADP] cytoplasmic OS=Mus musculus OX=10090 GN=Idh1 PE=1 SV=2	O88844	1	O88844 K87	0.387967	0.434569	1.08201	up	1.08201	46594.8	15.5079	0.113711
Isocitrate dehydrogenase [NADP] cytoplasmic OS=Mus musculus OX=10090 GN=Idh1 PE=1 SV=2&O88844&1&O88844 K115	Isocitrate dehydrogenase [NADP] cytoplasmic OS=Mus musculus OX=10090 GN=Idh1 PE=1 SV=2	O88844	1	O88844 K115	0.24673	0.290285	1.16651	down	-1.16651	-99704	-16.6054	-0.222194
Isocitrate dehydrogenase [NADP] cytoplasmic OS=Mus musculus OX=10090 GN=Idh1 PE=1 SV=2&O88844&1&O88844 K65	Isocitrate dehydrogenase [NADP] cytoplasmic OS=Mus musculus OX=10090 GN=Idh1 PE=1 SV=2	O88844	1	O88844 K65	0.0286604	0.0424752	1.23469	down	-1.23469	-276872	-18.0789	-0.304143
Isocitrate dehydrogenase [NADP] cytoplasmic OS=Mus musculus OX=10090 GN=Idh1 PE=1 SV=2&O88844&1&O88844 K81	Isocitrate dehydrogenase [NADP] cytoplasmic OS=Mus musculus OX=10090 GN=Idh1 PE=1 SV=2	O88844	1	O88844 K81	0.000382444	0.0017437	1.70416	down	-1.70416	-8338992	-22.9914	-0.769057
Isocitrate dehydrogenase [NADP] cytoplasmic OS=Mus musculus OX=10090 GN=Idh1 PE=1 SV=2&O88844&1&O88844 K406	Isocitrate dehydrogenase [NADP] cytoplasmic OS=Mus musculus OX=10090 GN=Idh1 PE=1 SV=2	O88844	1	O88844 K406	0.00298427	0.00733443	1.82566	down	-1.82566	-918631	-19.8091	-0.868416
Putative hydrolase RBBP9 OS=Mus musculus OX=10090 GN=Rbbp9 PE=1 SV=2&O88851&1&O88851 K159	Putative hydrolase RBBP9 OS=Mus musculus OX=10090 GN=Rbbp9 PE=1 SV=2	O88851	1	O88851 K159	0.319147	0.364878	1.08975	down	-1.08975	-35238.1	-15.1049	-0.124001
2-amino-3-ketobutyrate coenzyme A ligase, mitochondrial OS=Mus musculus OX=10090 GN=Gcat PE=1 SV=2&O88986&2&O88986 K184	2-amino-3-ketobutyrate coenzyme A ligase, mitochondrial OS=Mus musculus OX=10090 GN=Gcat PE=1 SV=2	O88986	2	O88986 K184	0.00587136	0.0123304	11.0731	up	11.0731	3.54408e+06	21.757	3.46899
2-amino-3-ketobutyrate coenzyme A ligase, mitochondrial OS=Mus musculus OX=10090 GN=Gcat PE=1 SV=2&O88986&3&O88986 K365	2-amino-3-ketobutyrate coenzyme A ligase, mitochondrial OS=Mus musculus OX=10090 GN=Gcat PE=1 SV=2	O88986	3	O88986 K365	8.3657e-05	0.000646557	2.29121	up	2.29121	1.50374e+06	20.5201	1.19611
2-amino-3-ketobutyrate coenzyme A ligase, mitochondrial OS=Mus musculus OX=10090 GN=Gcat PE=1 SV=2&O88986&1&O88986 K42	2-amino-3-ketobutyrate coenzyme A ligase, mitochondrial OS=Mus musculus OX=10090 GN=Gcat PE=1 SV=2	O88986	1	O88986 K42	0.0147133	0.024533	1.89694	up	1.89694	335360	18.3554	0.923677
Bis(5'-adenosyl)-triphosphatase&O89106&1&O89106 K135	Bis(5'-adenosyl)-triphosphatase	O89106	1	O89106 K135	0.000101988	0.000723636	4.85122	up	4.85122	1.36263e+06	20.378	2.27835
Cytochrome P450 1A2 OS=Mus musculus OX=10090 GN=Cyp1a2 PE=1 SV=1&P00186&1&P00186 K445	Cytochrome P450 1A2 OS=Mus musculus OX=10090 GN=Cyp1a2 PE=1 SV=1	P00186	1	P00186 K445	0.00178081	0.00503157	7444862000	up	7444862000	74448.6	16.184	32.7936
Cytochrome P450 1A2 OS=Mus musculus OX=10090 GN=Cyp1a2 PE=1 SV=1&P00186&1&P00186 K453	Cytochrome P450 1A2 OS=Mus musculus OX=10090 GN=Cyp1a2 PE=1 SV=1	P00186	1	P00186 K453	5.11735e-05	0.000484557	3.76609	up	3.76609	786682	19.5854	1.91307
Cytochrome P450 1A2 OS=Mus musculus OX=10090 GN=Cyp1a2 PE=1 SV=1&P00186&1&P00186 K440	Cytochrome P450 1A2 OS=Mus musculus OX=10090 GN=Cyp1a2 PE=1 SV=1	P00186	1	P00186 K440	9.26749e-05	0.000688529	3.35829	up	3.35829	939894	19.8421	1.74773
Alcohol dehydrogenase 1 OS=Mus musculus OX=10090 GN=Adh1 PE=1 SV=2&P00329&1&P00329 K324	Alcohol dehydrogenase 1 OS=Mus musculus OX=10090 GN=Adh1 PE=1 SV=2	P00329	1	P00329 K324	0.0150992	0.0249743	1.83163	up	1.83163	609090	19.2163	0.873132
Alcohol dehydrogenase 1 OS=Mus musculus OX=10090 GN=Adh1 PE=1 SV=2&P00329&1&P00329 K229	Alcohol dehydrogenase 1 OS=Mus musculus OX=10090 GN=Adh1 PE=1 SV=2	P00329	1	P00329 K229	0.00965039	0.0179224	1.58661	up	1.58661	96282.5	16.555	0.665946
Alcohol dehydrogenase 1 OS=Mus musculus OX=10090 GN=Adh1 PE=1 SV=2&P00329&1&P00329 K105	Alcohol dehydrogenase 1 OS=Mus musculus OX=10090 GN=Adh1 PE=1 SV=2	P00329	1	P00329 K105	0.0256676	0.0386065	1.27542	up	1.27542	235812	17.8473	0.350973
Alcohol dehydrogenase 1 OS=Mus musculus OX=10090 GN=Adh1 PE=1 SV=2&P00329&2&P00329 K339	Alcohol dehydrogenase 1 OS=Mus musculus OX=10090 GN=Adh1 PE=1 SV=2	P00329	2	P00329 K339	0.843122	0.861368	1.01813	up	1.01813	202949	17.6308	0.025922
Dihydrofolate reductase OS=Mus musculus OX=10090 GN=Dhfr PE=1 SV=3&P00375&1&P00375 K33	Dihydrofolate reductase OS=Mus musculus OX=10090 GN=Dhfr PE=1 SV=3	P00375	1	P00375 K33	0.204575	0.244626	1.20347	up	1.20347	32036	14.9674	0.267204
Carbonic anhydrase 2 OS=Mus musculus OX=10090 GN=Ca2 PE=1 SV=4&P00920&1&P00920 K167	Carbonic anhydrase 2 OS=Mus musculus OX=10090 GN=Ca2 PE=1 SV=4	P00920	1	P00920 K167	0.00380189	0.00886324	2.53977	up	2.53977	159430	17.2826	1.3447
Hemoglobin subunit alpha OS=Mus musculus OX=10090 GN=Hba PE=1 SV=2&P01942&1&P01942 K100	Hemoglobin subunit alpha OS=Mus musculus OX=10090 GN=Hba PE=1 SV=2	P01942	1	P01942 K100	0.00726042	0.014457	5.23581	up	5.23581	122577	16.9033	2.38841
Hemoglobin subunit alpha OS=Mus musculus OX=10090 GN=Hba PE=1 SV=2&P01942&1&P01942 K12	Hemoglobin subunit alpha OS=Mus musculus OX=10090 GN=Hba PE=1 SV=2	P01942	1	P01942 K12	0.395669	0.441886	1.15704	down	-1.15704	-40023.6	-15.2886	-0.210441
Hemoglobin subunit beta-1 OS=Mus musculus OX=10090 GN=Hbb-b1 PE=1 SV=2&P02088&1&P02088 K96	Hemoglobin subunit beta-1 OS=Mus musculus OX=10090 GN=Hbb-b1 PE=1 SV=2	P02088	1	P02088 K96	0.0251574	0.0379791	6.00414	up	6.00414	326344	18.316	2.58596
Albumin (BSA)&P02769&1&P02769 K297	Albumin (BSA)	P02769	1	P02769 K297	0.0117656	0.0207316	4.23503	up	4.23503	1.34566e+06	20.3599	2.08237
Albumin (BSA)&P02769&1&P02769 K299; K304	Albumin (BSA)	P02769	1	P02769 K299; K304	0.0126229	0.0218014	1.87325	up	1.87325	106359	16.6986	0.905543
Albumin (BSA)&P02769&1&P02769 K117	Albumin (BSA)	P02769	1	P02769 K117	0.0123426	0.0214481	1.76009	up	1.76009	172639	17.3974	0.81565
Albumin (BSA)&P02769&1&P02769 K489	Albumin (BSA)	P02769	1	P02769 K489	0.00293998	0.0072413	1.47496	up	1.47496	2434494	21.2152	0.560672
Albumin (BSA)&P02769&2&P02769 K304	Albumin (BSA)	P02769	2	P02769 K304	0.0024668	0.00634271	1.38129	up	1.38129	1167651	20.1552	0.466014
Albumin (BSA)&P02769&1&P02769 K235	Albumin (BSA)	P02769	1	P02769 K235	0.646317	0.684052	1.05556	up	1.05556	150966	17.2039	0.0780126
Albumin (BSA)&P02769&1&P02769 K245	Albumin (BSA)	P02769	1	P02769 K245	0.24213	0.285318	1.02889	up	1.02889	621838	19.2462	0.0410936
Albumin (BSA)&P02769&1&P02769 K228	Albumin (BSA)	P02769	1	P02769 K228	0.0361537	0.0518621	1.17293	down	-1.17293	-305649	-18.2215	-0.230111
Albumin (BSA)&P02769&1&P02769 K498	Albumin (BSA)	P02769	1	P02769 K498	0.103717	0.132557	1.30258	down	-1.30258	-59373.9	-15.8575	-0.381371
ATP synthase protein 8 OS=Mus musculus OX=10090 GN=Mtatp8 PE=1 SV=1&P03930&1&P03930 K54	ATP synthase protein 8 OS=Mus musculus OX=10090 GN=Mtatp8 PE=1 SV=1	P03930	1	P03930 K54	0.0221146	0.0340202	38.372	up	38.372	141464	17.1101	5.26198
ATP synthase protein 8 OS=Mus musculus OX=10090 GN=Mtatp8 PE=1 SV=1&P03930&2&P03930 K46	ATP synthase protein 8 OS=Mus musculus OX=10090 GN=Mtatp8 PE=1 SV=1	P03930	2	P03930 K46	8.13585e-05	0.000635718	3.77913	up	3.77913	5.92378e+06	22.4981	1.91806
Fructose-bisphosphate aldolase C OS=Mus musculus OX=10090 GN=Aldoc PE=1 SV=4&P05063&1&P05063 K153	Fructose-bisphosphate aldolase C OS=Mus musculus OX=10090 GN=Aldoc PE=1 SV=4	P05063	1	P05063 K153	0.0923221	0.119339	1.75634	up	1.75634	58867.9	15.8452	0.812569
Fructose-bisphosphate aldolase A OS=Mus musculus OX=10090 GN=Aldoa PE=1 SV=2&P05064&1&P05064 K42	Fructose-bisphosphate aldolase A OS=Mus musculus OX=10090 GN=Aldoa PE=1 SV=2	P05064	1	P05064 K42	0.00525488	0.0113405	3.02365	up	3.02365	229159	17.806	1.59629
Fructose-bisphosphate aldolase A OS=Mus musculus OX=10090 GN=Aldoa PE=1 SV=2&P05064&1&P05064 K108	Fructose-bisphosphate aldolase A OS=Mus musculus OX=10090 GN=Aldoa PE=1 SV=2	P05064	1	P05064 K108	0.343647	0.389742	1.17466	up	1.17466	12249.7	13.5805	0.232246
Fructose-bisphosphate aldolase A OS=Mus musculus OX=10090 GN=Aldoa PE=1 SV=2&P05064&1&P05064 K147	Fructose-bisphosphate aldolase A OS=Mus musculus OX=10090 GN=Aldoa PE=1 SV=2	P05064	1	P05064 K147	0.932376	0.942777	1.02833	up	1.02833	2964.84	11.5337	0.0403028
Aspartate aminotransferase, cytoplasmic OS=Mus musculus OX=10090 GN=Got1 PE=1 SV=3&P05201&2&P05201 K290	Aspartate aminotransferase, cytoplasmic OS=Mus musculus OX=10090 GN=Got1 PE=1 SV=3	P05201	2	P05201 K290	0.361783	0.407861	1.18312	up	1.18312	231134	17.8184	0.242596
Aspartate aminotransferase, mitochondrial OS=Mus musculus OX=10090 GN=Got2 PE=1 SV=1&P05202&1&P05202 K82; K90	Aspartate aminotransferase, mitochondrial OS=Mus musculus OX=10090 GN=Got2 PE=1 SV=1	P05202	1	P05202 K82; K90	7.54534e-07	6.33249e-05	6893904900	up	6893904900	68939.1	16.073	32.6827
Aspartate aminotransferase, mitochondrial OS=Mus musculus OX=10090 GN=Got2 PE=1 SV=1&P05202&1&P05202 K58; K59	Aspartate aminotransferase, mitochondrial OS=Mus musculus OX=10090 GN=Got2 PE=1 SV=1	P05202	1	P05202 K58; K59	0.000787793	0.00291213	29.054	up	29.054	295805	18.1743	4.86066
Aspartate aminotransferase, mitochondrial OS=Mus musculus OX=10090 GN=Got2 PE=1 SV=1&P05202&2&P05202 K296	Aspartate aminotransferase, mitochondrial OS=Mus musculus OX=10090 GN=Got2 PE=1 SV=1	P05202	2	P05202 K296	0.0114559	0.0203601	9.81239	up	9.81239	3.83914e+06	21.8724	3.2946
Aspartate aminotransferase, mitochondrial OS=Mus musculus OX=10090 GN=Got2 PE=1 SV=1&P05202&1&P05202 K234; K235	Aspartate aminotransferase, mitochondrial OS=Mus musculus OX=10090 GN=Got2 PE=1 SV=1	P05202	1	P05202 K234; K235	9.16885e-06	0.000184157	6.12328	up	6.12328	4153996	21.9861	2.61431
Aspartate aminotransferase, mitochondrial OS=Mus musculus OX=10090 GN=Got2 PE=1 SV=1&P05202&1&P05202 K122	Aspartate aminotransferase, mitochondrial OS=Mus musculus OX=10090 GN=Got2 PE=1 SV=1	P05202	1	P05202 K122	0.06545	0.0880699	5.64309	up	5.64309	437357	18.7385	2.49649
Aspartate aminotransferase, mitochondrial OS=Mus musculus OX=10090 GN=Got2 PE=1 SV=1&P05202&1&P05202 K150	Aspartate aminotransferase, mitochondrial OS=Mus musculus OX=10090 GN=Got2 PE=1 SV=1	P05202	1	P05202 K150	2.48513e-05	0.000302195	3.4324	up	3.4324	343973952	28.3577	1.77922
Aspartate aminotransferase, mitochondrial OS=Mus musculus OX=10090 GN=Got2 PE=1 SV=1&P05202&1&P05202 K363	Aspartate aminotransferase, mitochondrial OS=Mus musculus OX=10090 GN=Got2 PE=1 SV=1	P05202	1	P05202 K363	0.000893808	0.00317954	3.04344	up	3.04344	1.05677e+06	20.0112	1.6057
Aspartate aminotransferase, mitochondrial OS=Mus musculus OX=10090 GN=Got2 PE=1 SV=1&P05202&2&P05202 K404	Aspartate aminotransferase, mitochondrial OS=Mus musculus OX=10090 GN=Got2 PE=1 SV=1	P05202	2	P05202 K404	2.07617e-06	0.000112014	2.61194	up	2.61194	18516418	24.1423	1.38512
Aspartate aminotransferase, mitochondrial OS=Mus musculus OX=10090 GN=Got2 PE=1 SV=1&P05202&1&P05202 K362	Aspartate aminotransferase, mitochondrial OS=Mus musculus OX=10090 GN=Got2 PE=1 SV=1	P05202	1	P05202 K362	3.93171e-05	0.000408168	2.08752	up	2.08752	140538432	27.0664	1.06179
Aspartate aminotransferase, mitochondrial OS=Mus musculus OX=10090 GN=Got2 PE=1 SV=1&P05202&2&P05202 K234	Aspartate aminotransferase, mitochondrial OS=Mus musculus OX=10090 GN=Got2 PE=1 SV=1	P05202	2	P05202 K234	7.13494e-06	0.000162494	1.9721	up	1.9721	33942280	25.0166	0.979734
Aspartate aminotransferase, mitochondrial OS=Mus musculus OX=10090 GN=Got2 PE=1 SV=1&P05202&1&P05202 K73	Aspartate aminotransferase, mitochondrial OS=Mus musculus OX=10090 GN=Got2 PE=1 SV=1	P05202	1	P05202 K73	0.384592	0.431215	1.82294	up	1.82294	31434.2	14.94	0.866267
Aspartate aminotransferase, mitochondrial OS=Mus musculus OX=10090 GN=Got2 PE=1 SV=1&P05202&1&P05202 K309	Aspartate aminotransferase, mitochondrial OS=Mus musculus OX=10090 GN=Got2 PE=1 SV=1	P05202	1	P05202 K309	0.284695	0.329142	1.63091	up	1.63091	41246.5	15.332	0.705673
Tubulin alpha-1B chain &P05213&1&P05213 K394	Tubulin alpha-1B chain	P05213	1	P05213 K394	0.0101714	0.0185875	3.46632	up	3.46632	252890	17.9482	1.79341
Tubulin alpha-1B chain &P05213&2&P05213 K401	Tubulin alpha-1B chain	P05213	2	P05213 K401	0.0825426	0.108242	1.57659	up	1.57659	419361	18.6778	0.656811
Tubulin alpha-1B chain &P05213&1&P05213 K163	Tubulin alpha-1B chain	P05213	1	P05213 K163	0.740039	0.770293	1.07102	up	1.07102	36148.1	15.1416	0.0989888
Keratin, type I cytoskeletal 18 OS=Mus musculus OX=10090 GN=Krt18 PE=1 SV=5&P05784&1&P05784 K240	Keratin, type I cytoskeletal 18 OS=Mus musculus OX=10090 GN=Krt18 PE=1 SV=5	P05784	1	P05784 K240	0.00408429	0.00928286	12.8848	up	12.8848	447583	18.7718	3.6876
Keratin, type I cytoskeletal 18 OS=Mus musculus OX=10090 GN=Krt18 PE=1 SV=5&P05784&1&P05784 K255	Keratin, type I cytoskeletal 18 OS=Mus musculus OX=10090 GN=Krt18 PE=1 SV=5	P05784	1	P05784 K255	0.00193484	0.00531239	6.04783	up	6.04783	147087	17.1663	2.59642
Keratin, type I cytoskeletal 18 OS=Mus musculus OX=10090 GN=Krt18 PE=1 SV=5&P05784&1&P05784 K103	Keratin, type I cytoskeletal 18 OS=Mus musculus OX=10090 GN=Krt18 PE=1 SV=5	P05784	1	P05784 K103	0.400854	0.446137	1.1257	up	1.1257	529458	19.0142	0.170825
L-lactate dehydrogenase A chain OS=Mus musculus OX=10090 GN=Ldha PE=1 SV=3&P06151&1&P06151 K243	L-lactate dehydrogenase A chain OS=Mus musculus OX=10090 GN=Ldha PE=1 SV=3	P06151	1	P06151 K243	0.160848	0.196935	2.79625	up	2.79625	54147.8	15.7246	1.4835
Glucose-6-phosphate isomerase OS=Mus musculus OX=10090 GN=Gpi PE=1 SV=4&P06745&1&P06745 K252	Glucose-6-phosphate isomerase OS=Mus musculus OX=10090 GN=Gpi PE=1 SV=4	P06745	1	P06745 K252	0.156279	0.192357	1.29637	up	1.29637	381447	18.5411	0.374474
Glucose-6-phosphate isomerase OS=Mus musculus OX=10090 GN=Gpi PE=1 SV=4&P06745&1&P06745 K25	Glucose-6-phosphate isomerase OS=Mus musculus OX=10090 GN=Gpi PE=1 SV=4	P06745	1	P06745 K25	0.0988999	0.127478	1.21423	down	-1.21423	-73594.7	-16.1673	-0.280046
Glucose-6-phosphate isomerase OS=Mus musculus OX=10090 GN=Gpi PE=1 SV=4&P06745&1&P06745 K366	Glucose-6-phosphate isomerase OS=Mus musculus OX=10090 GN=Gpi PE=1 SV=4	P06745	1	P06745 K366	0.0059334	0.0124147	24244052000	down	-24244052000	-242440	-17.8873	-34.4969
NADP-dependent malic enzyme OS=Mus musculus OX=10090 GN=Me1 PE=1 SV=2&P06801&2&P06801 K523	NADP-dependent malic enzyme OS=Mus musculus OX=10090 GN=Me1 PE=1 SV=2	P06801	2	P06801 K523	0.0927249	0.119792	1.83434	up	1.83434	1.6659e+06	20.6679	0.875263
NADP-dependent malic enzyme OS=Mus musculus OX=10090 GN=Me1 PE=1 SV=2&P06801&1&P06801 K422	NADP-dependent malic enzyme OS=Mus musculus OX=10090 GN=Me1 PE=1 SV=2	P06801	1	P06801 K422	0.163625	0.199771	1.17996	down	-1.17996	-304999	-18.2184	-0.238737
NADP-dependent malic enzyme OS=Mus musculus OX=10090 GN=Me1 PE=1 SV=2&P06801&1&P06801 K525	NADP-dependent malic enzyme OS=Mus musculus OX=10090 GN=Me1 PE=1 SV=2	P06801	1	P06801 K525	0.00949094	0.0176572	1.63558	down	-1.63558	-195852	-17.5794	-0.709801
Annexin A2 OS=Mus musculus OX=10090 GN=Anxa2 PE=1 SV=2&P07356&1&P07356 K227	Annexin A2 OS=Mus musculus OX=10090 GN=Anxa2 PE=1 SV=2	P07356	1	P07356 K227	0.00630562	0.0130014	2.17475	up	2.17475	681781	19.3789	1.12085
Albumin OS=Mus musculus OX=10090 GN=Alb PE=1 SV=3&P07724&1&P07724 K588	Albumin OS=Mus musculus OX=10090 GN=Alb PE=1 SV=3	P07724	1	P07724 K588	0.0141107	0.0236851	7.20674	up	7.20674	388551	18.5677	2.84935
Albumin OS=Mus musculus OX=10090 GN=Alb PE=1 SV=3&P07724&1&P07724 K236	Albumin OS=Mus musculus OX=10090 GN=Alb PE=1 SV=3	P07724	1	P07724 K236	0.00371464	0.00874079	2.56414	up	2.56414	109928	16.7462	1.35848
Albumin OS=Mus musculus OX=10090 GN=Alb PE=1 SV=3&P07724&1&P07724 K309	Albumin OS=Mus musculus OX=10090 GN=Alb PE=1 SV=3	P07724	1	P07724 K309	5.07873e-05	0.000483546	2.14155	up	2.14155	2.86128e+06	21.4482	1.09865
Albumin OS=Mus musculus OX=10090 GN=Alb PE=1 SV=3&P07724&1&P07724 K212	Albumin OS=Mus musculus OX=10090 GN=Alb PE=1 SV=3	P07724	1	P07724 K212	0.000287317	0.00143722	2.06378	up	2.06378	2.06788e+06	20.9797	1.04529
Albumin OS=Mus musculus OX=10090 GN=Alb PE=1 SV=3&P07724&1&P07724 K44	Albumin OS=Mus musculus OX=10090 GN=Alb PE=1 SV=3	P07724	1	P07724 K44	0.00053369	0.00215569	2.04006	up	2.04006	724308	19.4662	1.02861
Albumin OS=Mus musculus OX=10090 GN=Alb PE=1 SV=3&P07724&2&P07724 K490	Albumin OS=Mus musculus OX=10090 GN=Alb PE=1 SV=3	P07724	2	P07724 K490	0.00724715	0.014456	1.75156	up	1.75156	866676	19.7251	0.808638
Albumin OS=Mus musculus OX=10090 GN=Alb PE=1 SV=3&P07724&1&P07724 K413	Albumin OS=Mus musculus OX=10090 GN=Alb PE=1 SV=3	P07724	1	P07724 K413	0.00014662	0.000890725	1.53254	up	1.53254	593569	19.1791	0.615925
Albumin OS=Mus musculus OX=10090 GN=Alb PE=1 SV=3&P07724&1&P07724 K383	Albumin OS=Mus musculus OX=10090 GN=Alb PE=1 SV=3	P07724	1	P07724 K383	0.0175925	0.0282648	1.44637	up	1.44637	105105	16.6815	0.53244
Albumin OS=Mus musculus OX=10090 GN=Alb PE=1 SV=3&P07724&1&P07724 K97	Albumin OS=Mus musculus OX=10090 GN=Alb PE=1 SV=3	P07724	1	P07724 K97	0.0490717	0.0680934	1.38933	up	1.38933	57394.7	15.8086	0.474387
Albumin OS=Mus musculus OX=10090 GN=Alb PE=1 SV=3&P07724&1&P07724 K305	Albumin OS=Mus musculus OX=10090 GN=Alb PE=1 SV=3	P07724	1	P07724 K305	0.012002	0.0209205	1.36401	up	1.36401	886492	19.7577	0.447852
Albumin OS=Mus musculus OX=10090 GN=Alb PE=1 SV=3&P07724&2&P07724 K229	Albumin OS=Mus musculus OX=10090 GN=Alb PE=1 SV=3	P07724	2	P07724 K229	0.321895	0.367833	1.1331	up	1.1331	104405	16.6718	0.180278
Alpha-1-antitrypsin 1-1 OS=Mus musculus OX=10090 GN=Serpina1a PE=1 SV=4&P07758&1&P07758 K292	Alpha-1-antitrypsin 1-1 OS=Mus musculus OX=10090 GN=Serpina1a PE=1 SV=4	P07758	1	P07758 K292	0.0156601	0.0256585	6.81918	up	6.81918	306300	18.2246	2.7696
Heat shock protein HSP 90-alpha OS=Mus musculus OX=10090 GN=Hsp90aa1 PE=1 SV=4&P07901&1&P07901 K586	Heat shock protein HSP 90-alpha OS=Mus musculus OX=10090 GN=Hsp90aa1 PE=1 SV=4	P07901	1	P07901 K586	0.757081	0.786226	1.04476	down	-1.04476	-16778.4	-14.0343	-0.0631744
Heat shock protein HSP 90-alpha OS=Mus musculus OX=10090 GN=Hsp90aa1 PE=1 SV=4&P07901&1&P07901 K632	Heat shock protein HSP 90-alpha OS=Mus musculus OX=10090 GN=Hsp90aa1 PE=1 SV=4	P07901	1	P07901 K632	0.217784	0.258782	1.22158	down	-1.22158	-21048.5	-14.3614	-0.288753
Protein disulfide-isomerase A4 OS=Mus musculus OX=10090 GN=Pdia4 PE=1 SV=3&P08003&1&P08003 K563	Protein disulfide-isomerase A4 OS=Mus musculus OX=10090 GN=Pdia4 PE=1 SV=3	P08003	1	P08003 K563	0.0344214	0.0497443	2.87999	up	2.87999	121370	16.8891	1.52606
Protein disulfide-isomerase A4 OS=Mus musculus OX=10090 GN=Pdia4 PE=1 SV=3&P08003&1&P08003 K238	Protein disulfide-isomerase A4 OS=Mus musculus OX=10090 GN=Pdia4 PE=1 SV=3	P08003	1	P08003 K238	0.219567	0.260503	1.5263	up	1.5263	93442.2	16.5118	0.61004
Protein disulfide-isomerase A4 OS=Mus musculus OX=10090 GN=Pdia4 PE=1 SV=3&P08003&1&P08003 K355	Protein disulfide-isomerase A4 OS=Mus musculus OX=10090 GN=Pdia4 PE=1 SV=3	P08003	1	P08003 K355	0.121427	0.153226	1.41426	up	1.41426	61612	15.9109	0.500045
Spectrin alpha chain, erythrocytic 1 OS=Mus musculus OX=10090 GN=Spta1 PE=1 SV=3&P08032&1&P08032 K1905	Spectrin alpha chain, erythrocytic 1 OS=Mus musculus OX=10090 GN=Spta1 PE=1 SV=3	P08032	1	P08032 K1905	0.00396333	0.00911766	7.86904	up	7.86904	108520	16.7276	2.97619
Lactotransferrin OS=Mus musculus OX=10090 GN=Ltf PE=1 SV=4&P08071&1&P08071 K314	Lactotransferrin OS=Mus musculus OX=10090 GN=Ltf PE=1 SV=4	P08071	1	P08071 K314	0.0617427	0.0834779	1.66722	down	-1.66722	-1.57491e+06	-20.5868	-0.737445
Endoplasmin OS=Mus musculus OX=10090 GN=Hsp90b1 PE=1 SV=2&P08113&1&P08113 K95	Endoplasmin OS=Mus musculus OX=10090 GN=Hsp90b1 PE=1 SV=2	P08113	1	P08113 K95	0.0124813	0.0215732	3.59721	up	3.59721	346969	18.4044	1.84688
Endoplasmin OS=Mus musculus OX=10090 GN=Hsp90b1 PE=1 SV=2&P08113&1&P08113 K455	Endoplasmin OS=Mus musculus OX=10090 GN=Hsp90b1 PE=1 SV=2	P08113	1	P08113 K455	0.827506	0.847707	1.13439	up	1.13439	8636.97	13.0763	0.181916
Endoplasmin OS=Mus musculus OX=10090 GN=Hsp90b1 PE=1 SV=2&P08113&1&P08113 K633	Endoplasmin OS=Mus musculus OX=10090 GN=Hsp90b1 PE=1 SV=2	P08113	1	P08113 K633	0.504436	0.550338	1.3921	down	-1.3921	-34235.3	-15.0632	-0.477265
Apolipoprotein E OS=Mus musculus OX=10090 GN=Apoe PE=1 SV=2&P08226&1&P08226 K173	Apolipoprotein E OS=Mus musculus OX=10090 GN=Apoe PE=1 SV=2	P08226	1	P08226 K173	0.415597	0.461187	1.31024	up	1.31024	46551.5	15.5065	0.389835
Superoxide dismutase [Cu-Zn] OS=Mus musculus OX=10090 GN=Sod1 PE=1 SV=2&P08228&5&P08228 K123	Superoxide dismutase [Cu-Zn] OS=Mus musculus OX=10090 GN=Sod1 PE=1 SV=2	P08228	5	P08228 K123	0.340691	0.386971	1.12057	down	-1.12057	-161925	-17.305	-0.164239
Malate dehydrogenase, mitochondrial OS=Mus musculus OX=10090 GN=Mdh2 PE=1 SV=3&P08249&1&P08249 K296	Malate dehydrogenase, mitochondrial OS=Mus musculus OX=10090 GN=Mdh2 PE=1 SV=3	P08249	1	P08249 K296	0.0255353	0.0384727	35.6359	up	35.6359	913695	19.8014	5.15526
Malate dehydrogenase, mitochondrial OS=Mus musculus OX=10090 GN=Mdh2 PE=1 SV=3&P08249&1&P08249 K324	Malate dehydrogenase, mitochondrial OS=Mus musculus OX=10090 GN=Mdh2 PE=1 SV=3	P08249	1	P08249 K324	0.0119877	0.0209205	13.5062	up	13.5062	2.88811e+06	21.4617	3.75555
Malate dehydrogenase, mitochondrial OS=Mus musculus OX=10090 GN=Mdh2 PE=1 SV=3&P08249&1&P08249 K307	Malate dehydrogenase, mitochondrial OS=Mus musculus OX=10090 GN=Mdh2 PE=1 SV=3	P08249	1	P08249 K307	0.0100949	0.0185222	11.9569	up	11.9569	3362018	21.6809	3.57978
Malate dehydrogenase, mitochondrial OS=Mus musculus OX=10090 GN=Mdh2 PE=1 SV=3&P08249&2&P08249 K329; K335	Malate dehydrogenase, mitochondrial OS=Mus musculus OX=10090 GN=Mdh2 PE=1 SV=3	P08249	2	P08249 K329; K335	1.56378e-06	9.5027e-05	11.551	up	11.551	1.85486e+06	20.8229	3.52995
Malate dehydrogenase, mitochondrial OS=Mus musculus OX=10090 GN=Mdh2 PE=1 SV=3&P08249&1&P08249 K185	Malate dehydrogenase, mitochondrial OS=Mus musculus OX=10090 GN=Mdh2 PE=1 SV=3	P08249	1	P08249 K185	0.000109819	0.000751812	9.43095	up	9.43095	40565.2	15.308	3.2374
Malate dehydrogenase, mitochondrial OS=Mus musculus OX=10090 GN=Mdh2 PE=1 SV=3&P08249&1&P08249 K328; K329	Malate dehydrogenase, mitochondrial OS=Mus musculus OX=10090 GN=Mdh2 PE=1 SV=3	P08249	1	P08249 K328; K329	1.80942e-06	0.000105132	6.87179	up	6.87179	1.14231e+06	20.1235	2.78069
Malate dehydrogenase, mitochondrial OS=Mus musculus OX=10090 GN=Mdh2 PE=1 SV=3&P08249&1&P08249 K297; K301	Malate dehydrogenase, mitochondrial OS=Mus musculus OX=10090 GN=Mdh2 PE=1 SV=3	P08249	1	P08249 K297; K301	5.95476e-06	0.000155256	6.50781	up	6.50781	2140468	21.0295	2.70217
Malate dehydrogenase, mitochondrial OS=Mus musculus OX=10090 GN=Mdh2 PE=1 SV=3&P08249&5&P08249 K335	Malate dehydrogenase, mitochondrial OS=Mus musculus OX=10090 GN=Mdh2 PE=1 SV=3	P08249	5	P08249 K335	6.73493e-07	6.33249e-05	3.27395	up	3.27395	1.67918e+06	20.6793	1.71103
Malate dehydrogenase, mitochondrial OS=Mus musculus OX=10090 GN=Mdh2 PE=1 SV=3&P08249&1&P08249 K239	Malate dehydrogenase, mitochondrial OS=Mus musculus OX=10090 GN=Mdh2 PE=1 SV=3	P08249	1	P08249 K239	0.000542674	0.00218419	2.87119	up	2.87119	6.0618e+06	22.5313	1.52165
Malate dehydrogenase, mitochondrial OS=Mus musculus OX=10090 GN=Mdh2 PE=1 SV=3&P08249&1&P08249 K314	Malate dehydrogenase, mitochondrial OS=Mus musculus OX=10090 GN=Mdh2 PE=1 SV=3	P08249	1	P08249 K314	0.0512305	0.0709586	2.2118	up	2.2118	110093	16.7484	1.14522
Malate dehydrogenase, mitochondrial OS=Mus musculus OX=10090 GN=Mdh2 PE=1 SV=3&P08249&3&P08249 K301	Malate dehydrogenase, mitochondrial OS=Mus musculus OX=10090 GN=Mdh2 PE=1 SV=3	P08249	3	P08249 K301	3.88117e-06	0.000135303	2.17851	up	2.17851	30246158	24.8502	1.12334
Protein disulfide-isomerase OS=Mus musculus OX=10090 GN=P4hb PE=1 SV=2&P09103&1&P09103 K105	Protein disulfide-isomerase OS=Mus musculus OX=10090 GN=P4hb PE=1 SV=2	P09103	1	P09103 K105	0.0103862	0.0189188	39.8971	up	39.8971	832559	19.6672	5.31821
Protein disulfide-isomerase OS=Mus musculus OX=10090 GN=P4hb PE=1 SV=2&P09103&1&P09103 K310	Protein disulfide-isomerase OS=Mus musculus OX=10090 GN=P4hb PE=1 SV=2	P09103	1	P09103 K310	0.00602938	0.0125448	7.54947	up	7.54947	135574	17.0487	2.91637
Protein disulfide-isomerase OS=Mus musculus OX=10090 GN=P4hb PE=1 SV=2&P09103&1&P09103 K67	Protein disulfide-isomerase OS=Mus musculus OX=10090 GN=P4hb PE=1 SV=2	P09103	1	P09103 K67	0.165756	0.202078	1.61819	up	1.61819	630983	19.2672	0.694384
Protein disulfide-isomerase OS=Mus musculus OX=10090 GN=P4hb PE=1 SV=2&P09103&1&P09103 K108	Protein disulfide-isomerase OS=Mus musculus OX=10090 GN=P4hb PE=1 SV=2	P09103	1	P09103 K108	0.69073	0.726308	1.34177	up	1.34177	40582.5	15.3086	0.42414
Phosphoglycerate kinase 1 OS=Mus musculus OX=10090 GN=Pgk1 PE=1 SV=4&P09411&1&P09411 K30	Phosphoglycerate kinase 1 OS=Mus musculus OX=10090 GN=Pgk1 PE=1 SV=4	P09411	1	P09411 K30	0.016683	0.0271189	31.1585	up	31.1585	1.81735e+06	20.7934	4.96155
Phosphoglycerate kinase 1 OS=Mus musculus OX=10090 GN=Pgk1 PE=1 SV=4&P09411&1&P09411 K361	Phosphoglycerate kinase 1 OS=Mus musculus OX=10090 GN=Pgk1 PE=1 SV=4	P09411	1	P09411 K361	0.0467969	0.0654175	1.87806	up	1.87806	440011	18.7472	0.909241
Phosphoglycerate kinase 1 OS=Mus musculus OX=10090 GN=Pgk1 PE=1 SV=4&P09411&1&P09411 K11	Phosphoglycerate kinase 1 OS=Mus musculus OX=10090 GN=Pgk1 PE=1 SV=4	P09411	1	P09411 K11	0.87311	0.888799	1.02733	up	1.02733	40368.6	15.3009	0.0388982
Phosphoglycerate kinase 1 OS=Mus musculus OX=10090 GN=Pgk1 PE=1 SV=4&P09411&1&P09411 K131	Phosphoglycerate kinase 1 OS=Mus musculus OX=10090 GN=Pgk1 PE=1 SV=4	P09411	1	P09411 K131	0.726274	0.758404	1.04379	down	-1.04379	-10020.5	-13.2907	-0.0618374
Phosphoglycerate kinase 1 OS=Mus musculus OX=10090 GN=Pgk1 PE=1 SV=4&P09411&2&P09411 K146	Phosphoglycerate kinase 1 OS=Mus musculus OX=10090 GN=Pgk1 PE=1 SV=4	P09411	2	P09411 K146	0.00201966	0.00545476	1.8123	down	-1.8123	-422095	-18.6872	-0.857822
Phosphoglycerate kinase 1 OS=Mus musculus OX=10090 GN=Pgk1 PE=1 SV=4&P09411&1&P09411 K191	Phosphoglycerate kinase 1 OS=Mus musculus OX=10090 GN=Pgk1 PE=1 SV=4	P09411	1	P09411 K191	0.000905181	0.0031963	4.16721	down	-4.16721	-2771366	-21.4022	-2.05908
Superoxide dismutase [Mn], mitochondrial OS=Mus musculus OX=10090 GN=Sod2 PE=1 SV=3&P09671&1&P09671 K130; K132	Superoxide dismutase [Mn], mitochondrial OS=Mus musculus OX=10090 GN=Sod2 PE=1 SV=3	P09671	1	P09671 K130; K132	0.00809782	0.015577	145.334	up	145.334	279143	18.0906	7.18323
Superoxide dismutase [Mn], mitochondrial OS=Mus musculus OX=10090 GN=Sod2 PE=1 SV=3&P09671&1&P09671 K68	Superoxide dismutase [Mn], mitochondrial OS=Mus musculus OX=10090 GN=Sod2 PE=1 SV=3	P09671	1	P09671 K68	0.0283562	0.0421345	24.2163	up	24.2163	810935	19.6292	4.5979
Superoxide dismutase [Mn], mitochondrial OS=Mus musculus OX=10090 GN=Sod2 PE=1 SV=3&P09671&3&P09671 K130	Superoxide dismutase [Mn], mitochondrial OS=Mus musculus OX=10090 GN=Sod2 PE=1 SV=3	P09671	3	P09671 K130	0.00179798	0.00506745	6.09594	up	6.09594	55092764	25.7154	2.60785
Superoxide dismutase [Mn], mitochondrial OS=Mus musculus OX=10090 GN=Sod2 PE=1 SV=3&P09671&1&P09671 K122	Superoxide dismutase [Mn], mitochondrial OS=Mus musculus OX=10090 GN=Sod2 PE=1 SV=3	P09671	1	P09671 K122	0.000184546	0.00102245	4.55085	up	4.55085	140104864	27.0619	2.18613
Histone H2A.Z &P0C0S6&1&P0C0S6 K8; K12; K14	Histone H2A.Z	P0C0S6	1	P0C0S6 K8; K12; K14	0.00762859	0.0149666	1.30321	up	1.30321	308226	18.2336	0.382075
PROCAL Protein OS=Mus musculus OX=10090 GN=PCAL PE=1 SV=1&P1&1&P1 K99	PROCAL Protein OS=Mus musculus OX=10090 GN=PCAL PE=1 SV=1	P1	1	P1 K99	0.541597	0.585245	1.13742	down	-1.13742	-16239.9	-13.9873	-0.185764
Elongation factor 1-alpha 1 OS=Mus musculus OX=10090 GN=Eef1a1 PE=1 SV=3&P10126&2&P10126 K44	Elongation factor 1-alpha 1 OS=Mus musculus OX=10090 GN=Eef1a1 PE=1 SV=3	P10126	2	P10126 K44	3.12853e-06	0.000133759	1.86898	up	1.86898	303146	18.2097	0.902247
Elongation factor 1-alpha 1 OS=Mus musculus OX=10090 GN=Eef1a1 PE=1 SV=3&P10126&2&P10126 K41	Elongation factor 1-alpha 1 OS=Mus musculus OX=10090 GN=Eef1a1 PE=1 SV=3	P10126	2	P10126 K41	0.000599692	0.00236015	1.59004	up	1.59004	3182148	21.6016	0.669063
Elongation factor 1-alpha 1 OS=Mus musculus OX=10090 GN=Eef1a1 PE=1 SV=3&P10126&1&P10126 K392	Elongation factor 1-alpha 1 OS=Mus musculus OX=10090 GN=Eef1a1 PE=1 SV=3	P10126	1	P10126 K392	0.0412061	0.0582126	1.19936	up	1.19936	70801.3	16.1115	0.262267
Elongation factor 1-alpha 1 OS=Mus musculus OX=10090 GN=Eef1a1 PE=1 SV=3&P10126&2&P10126 K165	Elongation factor 1-alpha 1 OS=Mus musculus OX=10090 GN=Eef1a1 PE=1 SV=3	P10126	2	P10126 K165	0.805691	0.830617	1.02728	down	-1.02728	-164526	-17.328	-0.0388329
Elongation factor 1-alpha 1 OS=Mus musculus OX=10090 GN=Eef1a1 PE=1 SV=3&P10126&1&P10126 K179	Elongation factor 1-alpha 1 OS=Mus musculus OX=10090 GN=Eef1a1 PE=1 SV=3	P10126	1	P10126 K179	0.0206932	0.0320511	1.21545	down	-1.21545	-9416036	-23.1667	-0.281487
Thioredoxin OS=Mus musculus OX=10090 GN=Txn PE=1 SV=3&P10639&1&P10639 K81	Thioredoxin OS=Mus musculus OX=10090 GN=Txn PE=1 SV=3	P10639	1	P10639 K81	0.0717969	0.0955886	1.49529	up	1.49529	245196	17.9036	0.580423
Glutathione S-transferase Mu 1 OS=Mus musculus OX=10090 GN=Gstm1 PE=1 SV=2&P10649&2&P10649 K31	Glutathione S-transferase Mu 1 OS=Mus musculus OX=10090 GN=Gstm1 PE=1 SV=2	P10649	2	P10649 K31	0.0132117	0.0225265	7.04003	up	7.04003	1.86321e+06	20.8294	2.81558
Glutathione S-transferase Mu 1 OS=Mus musculus OX=10090 GN=Gstm1 PE=1 SV=2&P10649&1&P10649 K50	Glutathione S-transferase Mu 1 OS=Mus musculus OX=10090 GN=Gstm1 PE=1 SV=2	P10649	1	P10649 K50	0.010077	0.0185045	2.60943	up	2.60943	695411	19.4075	1.38374
Glutathione S-transferase Mu 1 OS=Mus musculus OX=10090 GN=Gstm1 PE=1 SV=2&P10649&1&P10649 K129	Glutathione S-transferase Mu 1 OS=Mus musculus OX=10090 GN=Gstm1 PE=1 SV=2	P10649	1	P10649 K129	0.0820432	0.107711	1.55061	up	1.55061	19000104	24.1795	0.632838
Glutathione S-transferase Mu 1 OS=Mus musculus OX=10090 GN=Gstm1 PE=1 SV=2&P10649&1&P10649 K136	Glutathione S-transferase Mu 1 OS=Mus musculus OX=10090 GN=Gstm1 PE=1 SV=2	P10649	1	P10649 K136	0.274166	0.318595	1.40675	up	1.40675	207508	17.6628	0.492362
Glutathione S-transferase Mu 1 OS=Mus musculus OX=10090 GN=Gstm1 PE=1 SV=2&P10649&3&P10649 K199	Glutathione S-transferase Mu 1 OS=Mus musculus OX=10090 GN=Gstm1 PE=1 SV=2	P10649	3	P10649 K199	0.0557961	0.0765803	1.13143	down	-1.13143	-420176	-18.6806	-0.178145
Histone H2B type 1-M &P10854&2&P10854 K16; K17; K21	Histone H2B type 1-M	P10854	2	P10854 K16; K17; K21	5.04929e-06	0.000146688	1.34051	down	-1.34051	-3281164	-21.6458	-0.422777
Histone H2B type 1-M &P10854&1&P10854 K13; K16; K17; K21	Histone H2B type 1-M	P10854	1	P10854 K13; K16; K17; K21	7.73595e-06	0.000163829	1.50408	down	-1.50408	-98591472	-26.555	-0.588878
Histone H2B type 1-M &P10854&1&P10854 K17; K21	Histone H2B type 1-M	P10854	1	P10854 K17; K21	0.0669678	0.0899521	1.82617	down	-1.82617	-3143812	-21.5841	-0.868823
Histone H2B type 1-M &P10854&1&P10854 K17; K21; K24	Histone H2B type 1-M	P10854	1	P10854 K17; K21; K24	2.07518e-07	4.98402e-05	1.99462	down	-1.99462	-1.69877e+06	-20.6961	-0.996115
Histone H2B type 1-M &P10854&1&P10854 K21; K24	Histone H2B type 1-M	P10854	1	P10854 K21; K24	0.125371	0.157565	2.49925	down	-2.49925	-70814.6	-16.1118	-1.3215
Activated RNA polymerase II transcriptional coactivator p15 OS=Mus musculus OX=10090 GN=Sub1 PE=1 SV=3&P11031&2&P11031 K35	Activated RNA polymerase II transcriptional coactivator p15 OS=Mus musculus OX=10090 GN=Sub1 PE=1 SV=3	P11031	2	P11031 K35	0.000844579	0.00305721	1.51863	up	1.51863	21438	14.3879	0.602768
Glutathione peroxidase 1 OS=Mus musculus OX=10090 GN=Gpx1 PE=1 SV=2&P11352&1&P11352 K119	Glutathione peroxidase 1 OS=Mus musculus OX=10090 GN=Gpx1 PE=1 SV=2	P11352	1	P11352 K119	0.0182748	0.0291009	12.4576	up	12.4576	352386	18.4268	3.63896
Glutathione peroxidase 1 OS=Mus musculus OX=10090 GN=Gpx1 PE=1 SV=2&P11352&2&P11352 K62	Glutathione peroxidase 1 OS=Mus musculus OX=10090 GN=Gpx1 PE=1 SV=2	P11352	2	P11352 K62	4.46085e-06	0.000141211	3.3945	up	3.3945	27144000	24.6941	1.7632
Heat shock protein HSP 90-beta OS=Mus musculus OX=10090 GN=Hsp90ab1 PE=1 SV=3&P11499&2&P11499 K275	Heat shock protein HSP 90-beta OS=Mus musculus OX=10090 GN=Hsp90ab1 PE=1 SV=3	P11499	2	P11499 K275	1.75811e-05	0.00025375	9.17123	up	9.17123	179327	17.4522	3.19712
Heat shock protein HSP 90-beta OS=Mus musculus OX=10090 GN=Hsp90ab1 PE=1 SV=3&P11499&1&P11499 K565	Heat shock protein HSP 90-beta OS=Mus musculus OX=10090 GN=Hsp90ab1 PE=1 SV=3	P11499	1	P11499 K565	0.14624	0.181181	1.14053	up	1.14053	105327	16.6845	0.189706
Heat shock protein HSP 90-beta OS=Mus musculus OX=10090 GN=Hsp90ab1 PE=1 SV=3&P11499&1&P11499 K354	Heat shock protein HSP 90-beta OS=Mus musculus OX=10090 GN=Hsp90ab1 PE=1 SV=3	P11499	1	P11499 K354	0.552426	0.594836	1.07477	up	1.07477	65222.2	15.9931	0.104027
Heat shock protein HSP 90-beta OS=Mus musculus OX=10090 GN=Hsp90ab1 PE=1 SV=3&P11499&1&P11499 K577	Heat shock protein HSP 90-beta OS=Mus musculus OX=10090 GN=Hsp90ab1 PE=1 SV=3	P11499	1	P11499 K577	0.950952	0.957288	1.00897	down	-1.00897	-2474.84	-11.2731	-0.0128792
Heat shock protein HSP 90-beta OS=Mus musculus OX=10090 GN=Hsp90ab1 PE=1 SV=3&P11499&2&P11499 K399	Heat shock protein HSP 90-beta OS=Mus musculus OX=10090 GN=Hsp90ab1 PE=1 SV=3	P11499	2	P11499 K399	0.496146	0.543124	1.0859	down	-1.0859	-58228	-15.8294	-0.118889
Heat shock protein HSP 90-beta OS=Mus musculus OX=10090 GN=Hsp90ab1 PE=1 SV=3&P11499&1&P11499 K458	Heat shock protein HSP 90-beta OS=Mus musculus OX=10090 GN=Hsp90ab1 PE=1 SV=3	P11499	1	P11499 K458	0.347859	0.393534	1.13317	down	-1.13317	-1125675	-20.1024	-0.180365
Heat shock protein HSP 90-beta OS=Mus musculus OX=10090 GN=Hsp90ab1 PE=1 SV=3&P11499&1&P11499 K559	Heat shock protein HSP 90-beta OS=Mus musculus OX=10090 GN=Hsp90ab1 PE=1 SV=3	P11499	1	P11499 K559	0.189352	0.228108	1.74688	down	-1.74688	-126384	-16.9474	-0.804777
Major urinary protein 2 OS=Mus musculus OX=10090 GN=Mup2 PE=1 SV=1&P11589&1&P11589 K49	Major urinary protein 2 OS=Mus musculus OX=10090 GN=Mup2 PE=1 SV=1	P11589	1	P11589 K49	0.0135429	0.0229652	1.4186	up	1.4186	120976	16.8844	0.504471
Keratin, type II cytoskeletal 8 OS=Mus musculus OX=10090 GN=Krt8 PE=1 SV=4&P11679&1&P11679 K136	Keratin, type II cytoskeletal 8 OS=Mus musculus OX=10090 GN=Krt8 PE=1 SV=4	P11679	1	P11679 K136	0.000453696	0.00195824	26.4022	up	26.4022	117022	16.8364	4.72259
Keratin, type II cytoskeletal 8 OS=Mus musculus OX=10090 GN=Krt8 PE=1 SV=4&P11679&1&P11679 K111	Keratin, type II cytoskeletal 8 OS=Mus musculus OX=10090 GN=Krt8 PE=1 SV=4	P11679	1	P11679 K111	0.00249049	0.00635524	2.68198	up	2.68198	330047	18.3323	1.4233
Keratin, type II cytoskeletal 8 OS=Mus musculus OX=10090 GN=Krt8 PE=1 SV=4&P11679&1&P11679 K164	Keratin, type II cytoskeletal 8 OS=Mus musculus OX=10090 GN=Krt8 PE=1 SV=4	P11679	1	P11679 K164	0.054303	0.0747574	1.41715	up	1.41715	39541.6	15.2711	0.502995
Keratin, type II cytoskeletal 8 OS=Mus musculus OX=10090 GN=Krt8 PE=1 SV=4&P11679&1&P11679 K353	Keratin, type II cytoskeletal 8 OS=Mus musculus OX=10090 GN=Krt8 PE=1 SV=4	P11679	1	P11679 K353	0.0324844	0.0472462	1.4722	down	-1.4722	-84611.8	-16.3686	-0.557969
Ornithine transcarbamylase, mitochondrial OS=Mus musculus OX=10090 GN=Otc PE=1 SV=1&P11725&1&P11725 K289	Ornithine transcarbamylase, mitochondrial OS=Mus musculus OX=10090 GN=Otc PE=1 SV=1	P11725	1	P11725 K289	0.00217088	0.00573335	11.731	up	11.731	946997	19.853	3.55226
Ornithine transcarbamylase, mitochondrial OS=Mus musculus OX=10090 GN=Otc PE=1 SV=1&P11725&1&P11725 K70	Ornithine transcarbamylase, mitochondrial OS=Mus musculus OX=10090 GN=Otc PE=1 SV=1	P11725	1	P11725 K70	0.00535332	0.0114982	11.3203	up	11.3203	106052	16.6944	3.50084
Ornithine transcarbamylase, mitochondrial OS=Mus musculus OX=10090 GN=Otc PE=1 SV=1&P11725&2&P11725 K243	Ornithine transcarbamylase, mitochondrial OS=Mus musculus OX=10090 GN=Otc PE=1 SV=1	P11725	2	P11725 K243	0.00377237	0.00881257	3.31175	up	3.31175	5.26247e+06	22.3273	1.72759
Ornithine transcarbamylase, mitochondrial OS=Mus musculus OX=10090 GN=Otc PE=1 SV=1&P11725&2&P11725 K88	Ornithine transcarbamylase, mitochondrial OS=Mus musculus OX=10090 GN=Otc PE=1 SV=1	P11725	2	P11725 K88	0.005338	0.0114762	2.49397	up	2.49397	34880584	25.0559	1.31845
Ornithine transcarbamylase, mitochondrial OS=Mus musculus OX=10090 GN=Otc PE=1 SV=1&P11725&1&P11725 K231	Ornithine transcarbamylase, mitochondrial OS=Mus musculus OX=10090 GN=Otc PE=1 SV=1	P11725	1	P11725 K231	0.219577	0.260503	2.03769	up	2.03769	45296.4	15.4671	1.02693
Ornithine transcarbamylase, mitochondrial OS=Mus musculus OX=10090 GN=Otc PE=1 SV=1&P11725&1&P11725 K144	Ornithine transcarbamylase, mitochondrial OS=Mus musculus OX=10090 GN=Otc PE=1 SV=1	P11725	1	P11725 K144	0.00222407	0.00581285	1.88824	up	1.88824	9786836	23.2224	0.917044
Ornithine transcarbamylase, mitochondrial OS=Mus musculus OX=10090 GN=Otc PE=1 SV=1&P11725&2&P11725 K238	Ornithine transcarbamylase, mitochondrial OS=Mus musculus OX=10090 GN=Otc PE=1 SV=1	P11725	2	P11725 K238	0.00798068	0.0154254	1.35602	up	1.35602	5032127	22.2627	0.439373
Growth arrest-specific protein 2 OS=Mus musculus OX=10090 GN=Gas2 PE=1 SV=1&P11862&1&P11862 K237	Growth arrest-specific protein 2 OS=Mus musculus OX=10090 GN=Gas2 PE=1 SV=1	P11862	1	P11862 K237	0.0211356	0.0326026	2.63777	up	2.63777	38647.3	15.2381	1.39932
Inositol 1,4,5-trisphosphate receptor type 1 OS=Mus musculus OX=10090 GN=Itpr1 PE=1 SV=2&P11881&1&P11881 K100	Inositol 1,4,5-trisphosphate receptor type 1 OS=Mus musculus OX=10090 GN=Itpr1 PE=1 SV=2	P11881	1	P11881 K100	0.159169	0.195172	1.43348	up	1.43348	8563.31	13.064	0.51952
T-complex protein 1 subunit alpha OS=Mus musculus OX=10090 GN=Tcp1 PE=1 SV=3&P11983&1&P11983 K400	T-complex protein 1 subunit alpha OS=Mus musculus OX=10090 GN=Tcp1 PE=1 SV=3	P11983	1	P11983 K400	0.0621375	0.0839116	1.47593	up	1.47593	5261928	22.3272	0.561626
T-complex protein 1 subunit alpha OS=Mus musculus OX=10090 GN=Tcp1 PE=1 SV=3&P11983&1&P11983 K317	T-complex protein 1 subunit alpha OS=Mus musculus OX=10090 GN=Tcp1 PE=1 SV=3	P11983	1	P11983 K317	0.000883964	0.00314947	1.53273	down	-1.53273	-228371	-17.801	-0.616104
ATP-dependent 6-phosphofructokinase, liver type OS=Mus musculus OX=10090 GN=Pfkl PE=1 SV=4&P12382&1&P12382 K726	ATP-dependent 6-phosphofructokinase, liver type OS=Mus musculus OX=10090 GN=Pfkl PE=1 SV=4	P12382	1	P12382 K726	0.0182016	0.0290252	2.82638	up	2.82638	135444	17.0473	1.49895
Fatty acid-binding protein, liver OS=Mus musculus OX=10090 GN=Fabp1 PE=1 SV=2&P12710&1&P12710 K31	Fatty acid-binding protein, liver OS=Mus musculus OX=10090 GN=Fabp1 PE=1 SV=2	P12710	1	P12710 K31	0.0117525	0.0207247	9.71007	up	9.71007	2999372	21.5162	3.27948
Fatty acid-binding protein, liver OS=Mus musculus OX=10090 GN=Fabp1 PE=1 SV=2&P12710&2&P12710 K96	Fatty acid-binding protein, liver OS=Mus musculus OX=10090 GN=Fabp1 PE=1 SV=2	P12710	2	P12710 K96	0.020402	0.0316868	1.42559	up	1.42559	4034685	21.944	0.511559
Fatty acid-binding protein, liver OS=Mus musculus OX=10090 GN=Fabp1 PE=1 SV=2&P12710&1&P12710 K46	Fatty acid-binding protein, liver OS=Mus musculus OX=10090 GN=Fabp1 PE=1 SV=2	P12710	1	P12710 K46	0.610231	0.649499	1.06591	up	1.06591	837856	19.6763	0.0920862
Fatty acid-binding protein, liver OS=Mus musculus OX=10090 GN=Fabp1 PE=1 SV=2&P12710&1&P12710 K84	Fatty acid-binding protein, liver OS=Mus musculus OX=10090 GN=Fabp1 PE=1 SV=2	P12710	1	P12710 K84	0.0470823	0.0657495	1.44316	down	-1.44316	-4874394	-22.2168	-0.529232
Fatty acid-binding protein, liver OS=Mus musculus OX=10090 GN=Fabp1 PE=1 SV=2&P12710&2&P12710 K90	Fatty acid-binding protein, liver OS=Mus musculus OX=10090 GN=Fabp1 PE=1 SV=2	P12710	2	P12710 K90	0.0795919	0.104919	1.75538	down	-1.75538	-299141	-18.1905	-0.811787
Cytochrome c oxidase subunit 5A, mitochondrial OS=Mus musculus OX=10090 GN=Cox5a PE=1 SV=2&P12787&1&P12787 K109	Cytochrome c oxidase subunit 5A, mitochondrial OS=Mus musculus OX=10090 GN=Cox5a PE=1 SV=2	P12787	1	P12787 K109	0.00804044	0.0155061	1.39154	up	1.39154	396446	18.5968	0.476687
Large ribosomal subunit protein eL8 OS=Mus musculus OX=10090 GN=Rpl7a PE=1 SV=2&P12970&1&P12970 K150	Large ribosomal subunit protein eL8 OS=Mus musculus OX=10090 GN=Rpl7a PE=1 SV=2	P12970	1	P12970 K150	0.0230336	0.0350992	5.24241	up	5.24241	194089	17.5664	2.39023
Large ribosomal subunit protein eL8 OS=Mus musculus OX=10090 GN=Rpl7a PE=1 SV=2&P12970&1&P12970 K97	Large ribosomal subunit protein eL8 OS=Mus musculus OX=10090 GN=Rpl7a PE=1 SV=2	P12970	1	P12970 K97	0.0239793	0.0362489	1.93102	up	1.93102	1.25969e+06	20.2646	0.94936
Large ribosomal subunit protein eL8 OS=Mus musculus OX=10090 GN=Rpl7a PE=1 SV=2&P12970&1&P12970 K34	Large ribosomal subunit protein eL8 OS=Mus musculus OX=10090 GN=Rpl7a PE=1 SV=2	P12970	1	P12970 K34	0.0462005	0.0647035	1.46751	up	1.46751	110007	16.7472	0.553368
Glycerol-3-phosphate dehydrogenase [NAD(+)], cytoplasmic OS=Mus musculus OX=10090 GN=Gpd1 PE=1 SV=3&P13707&1&P13707 K106	Glycerol-3-phosphate dehydrogenase [NAD(+)], cytoplasmic OS=Mus musculus OX=10090 GN=Gpd1 PE=1 SV=3	P13707	1	P13707 K106	0.0787242	0.103835	1.2097	down	-1.2097	-21414.8	-14.3863	-0.27465
Glutathione S-transferase A1 &P13745&1&P13745 K138	Glutathione S-transferase A1	P13745	1	P13745 K138	0.00523765	0.0113141	45.6096	up	45.6096	1048704	20.0002	5.51127
Glutathione S-transferase A1 &P13745&2&P13745 K84	Glutathione S-transferase A1	P13745	2	P13745 K84	1.27611e-05	0.000218632	11.751	up	11.751	298258	18.1862	3.55471
Glutathione S-transferase A1 &P13745&1&P13745 K195	Glutathione S-transferase A1	P13745	1	P13745 K195	5.71805e-05	0.000503544	4.04942	up	4.04942	1.93932e+06	20.8871	2.01771
Small ribosomal subunit protein uS9 OS=Mus musculus OX=10090 GN=Rps16 PE=1 SV=4&P14131&1&P14131 K105	Small ribosomal subunit protein uS9 OS=Mus musculus OX=10090 GN=Rps16 PE=1 SV=4	P14131	1	P14131 K105	0.24857	0.292147	1.57301	down	-1.57301	-19744.3	-14.2692	-0.653528
Large ribosomal subunit protein uL30 OS=Mus musculus OX=10090 GN=Rpl7 PE=1 SV=2&P14148&1&P14148 K178	Large ribosomal subunit protein uL30 OS=Mus musculus OX=10090 GN=Rpl7 PE=1 SV=2	P14148	1	P14148 K178	0.00125731	0.0040355	8.78775	up	8.78775	124175	16.922	3.13549
Malate dehydrogenase, cytoplasmic OS=Mus musculus OX=10090 GN=Mdh1 PE=1 SV=3&P14152&1&P14152 K118	Malate dehydrogenase, cytoplasmic OS=Mus musculus OX=10090 GN=Mdh1 PE=1 SV=3	P14152	1	P14152 K118	0.0323441	0.0471027	1.26945	down	-1.26945	-2390839	-21.1891	-0.344203
Malate dehydrogenase, cytoplasmic OS=Mus musculus OX=10090 GN=Mdh1 PE=1 SV=3&P14152&2&P14152 K312	Malate dehydrogenase, cytoplasmic OS=Mus musculus OX=10090 GN=Mdh1 PE=1 SV=3	P14152	2	P14152 K312	0.0124787	0.0215732	1.31648	down	-1.31648	-83637.8	-16.3519	-0.396682
Malate dehydrogenase, cytoplasmic OS=Mus musculus OX=10090 GN=Mdh1 PE=1 SV=3&P14152&1&P14152 K110	Malate dehydrogenase, cytoplasmic OS=Mus musculus OX=10090 GN=Mdh1 PE=1 SV=3	P14152	1	P14152 K110	0.0856482	0.111861	1.42292	down	-1.42292	-218963	-17.7403	-0.50885
Malate dehydrogenase, cytoplasmic OS=Mus musculus OX=10090 GN=Mdh1 PE=1 SV=3&P14152&2&P14152 K103	Malate dehydrogenase, cytoplasmic OS=Mus musculus OX=10090 GN=Mdh1 PE=1 SV=3	P14152	2	P14152 K103	0.0120715	0.0210254	1.58043	down	-1.58043	-1749532	-20.7385	-0.660322
Malate dehydrogenase, cytoplasmic OS=Mus musculus OX=10090 GN=Mdh1 PE=1 SV=3&P14152&1&P14152 K107	Malate dehydrogenase, cytoplasmic OS=Mus musculus OX=10090 GN=Mdh1 PE=1 SV=3	P14152	1	P14152 K107	0.00247734	0.00634722	2.04734	down	-2.04734	-2014763	-20.9422	-1.03375
Small ribosomal subunit protein uS2 OS=Mus musculus OX=10090 GN=Rpsa PE=1 SV=4&P14206&2&P14206 K52	Small ribosomal subunit protein uS2 OS=Mus musculus OX=10090 GN=Rpsa PE=1 SV=4	P14206	2	P14206 K52	0.00890493	0.0167318	8.20421	up	8.20421	72693.7	16.1495	3.03637
Calreticulin OS=Mus musculus OX=10090 GN=Calr PE=1 SV=1&P14211&1&P14211 K62	Calreticulin OS=Mus musculus OX=10090 GN=Calr PE=1 SV=1	P14211	1	P14211 K62	0.272455	0.316932	1.34549	up	1.34549	70803.8	16.1115	0.428128
Calreticulin OS=Mus musculus OX=10090 GN=Calr PE=1 SV=1&P14211&1&P14211 K159	Calreticulin OS=Mus musculus OX=10090 GN=Calr PE=1 SV=1	P14211	1	P14211 K159	0.0322365	0.0470124	1.29121	up	1.29121	71015.1	16.1158	0.368726
Lamin-B1 OS=Mus musculus OX=10090 GN=Lmnb1 PE=1 SV=3&P14733&1&P14733 K157	Lamin-B1 OS=Mus musculus OX=10090 GN=Lmnb1 PE=1 SV=3	P14733	1	P14733 K157	0.000172295	0.000978553	4.16299	up	4.16299	473222	18.8522	2.05762
Lamin-B1 OS=Mus musculus OX=10090 GN=Lmnb1 PE=1 SV=3&P14733&1&P14733 K484	Lamin-B1 OS=Mus musculus OX=10090 GN=Lmnb1 PE=1 SV=3	P14733	1	P14733 K484	0.00789814	0.0153098	2.18277	up	2.18277	254264	17.956	1.12616
Lamin-B1 OS=Mus musculus OX=10090 GN=Lmnb1 PE=1 SV=3&P14733&1&P14733 K135	Lamin-B1 OS=Mus musculus OX=10090 GN=Lmnb1 PE=1 SV=3	P14733	1	P14733 K135	0.531018	0.575598	1.10421	up	1.10421	11097.7	13.438	0.143019
Annexin A6 OS=Mus musculus OX=10090 GN=Anxa6 PE=1 SV=3&P14824&1&P14824 K579	Annexin A6 OS=Mus musculus OX=10090 GN=Anxa6 PE=1 SV=3	P14824	1	P14824 K579	0.282243	0.32664	1.45314	up	1.45314	81051.2	16.3065	0.539169
Annexin A6 OS=Mus musculus OX=10090 GN=Anxa6 PE=1 SV=3&P14824&1&P14824 K568	Annexin A6 OS=Mus musculus OX=10090 GN=Anxa6 PE=1 SV=3	P14824	1	P14824 K568	0.347527	0.393355	1.15785	up	1.15785	32524	14.9892	0.21145
Annexin A6 OS=Mus musculus OX=10090 GN=Anxa6 PE=1 SV=3&P14824&1&P14824 K299	Annexin A6 OS=Mus musculus OX=10090 GN=Anxa6 PE=1 SV=3	P14824	1	P14824 K299	0.940868	0.950092	1.03619	up	1.03619	2620.7	11.3557	0.0512949
Annexin A6 OS=Mus musculus OX=10090 GN=Anxa6 PE=1 SV=3&P14824&1&P14824 K620	Annexin A6 OS=Mus musculus OX=10090 GN=Anxa6 PE=1 SV=3	P14824	1	P14824 K620	0.345455	0.391596	1.07623	down	-1.07623	-141555	-17.111	-0.105987
Annexin A6 OS=Mus musculus OX=10090 GN=Anxa6 PE=1 SV=3&P14824&1&P14824 K406	Annexin A6 OS=Mus musculus OX=10090 GN=Anxa6 PE=1 SV=3	P14824	1	P14824 K406	0.256115	0.299771	1.09748	down	-1.09748	-90029.9	-16.4581	-0.134197
Large ribosomal subunit protein uL10 OS=Mus musculus OX=10090 GN=Rplp0 PE=1 SV=3&P14869&1&P14869 K106	Large ribosomal subunit protein uL10 OS=Mus musculus OX=10090 GN=Rplp0 PE=1 SV=3	P14869	1	P14869 K106	0.00877941	0.0165646	2.57344	up	2.57344	56223.8	15.7789	1.3637
Glutamine synthetase OS=Mus musculus OX=10090 GN=Glul PE=1 SV=6&P15105&1&P15105 K276	Glutamine synthetase OS=Mus musculus OX=10090 GN=Glul PE=1 SV=6	P15105	1	P15105 K276	0.0113397	0.020233	2.79751	up	2.79751	280793	18.0991	1.48415
Nucleoside diphosphate kinase A OS=Mus musculus OX=10090 GN=Nme1 PE=1 SV=1&P15532&1&P15532 K124	Nucleoside diphosphate kinase A OS=Mus musculus OX=10090 GN=Nme1 PE=1 SV=1	P15532	1	P15532 K124	9.37708e-05	0.000691066	9818523600	down	-9818523600	-98185.2	-16.5832	-33.1929
Histone H1.2 &P15864&1&P15864 K140	Histone H1.2	P15864	1	P15864 K140	0.0154372	0.0253851	1.58444	up	1.58444	482246	18.8794	0.663977
Histone H1.2 &P15864&1&P15864 K63	Histone H1.2	P15864	1	P15864 K63	0.148638	0.18375	1.26304	up	1.26304	302615	18.2071	0.336905
Histone H1.2 &P15864&1&P15864 K106	Histone H1.2	P15864	1	P15864 K106	0.807396	0.831996	1.01982	up	1.01982	23431.4	14.5162	0.0283175
Carbonic anhydrase 3 OS=Mus musculus OX=10090 GN=Ca3 PE=1 SV=3&P16015&1&P16015 K36	Carbonic anhydrase 3 OS=Mus musculus OX=10090 GN=Ca3 PE=1 SV=3	P16015	1	P16015 K36	0.000118527	0.000777331	2.09815	up	2.09815	432234	18.7215	1.06912
Carbonic anhydrase 3 OS=Mus musculus OX=10090 GN=Ca3 PE=1 SV=3&P16015&1&P16015 K224	Carbonic anhydrase 3 OS=Mus musculus OX=10090 GN=Ca3 PE=1 SV=3	P16015	1	P16015 K224	0.00711138	0.0142732	1.73893	down	-1.73893	-79028.4	-16.2701	-0.7982
Carbonic anhydrase 3 OS=Mus musculus OX=10090 GN=Ca3 PE=1 SV=3&P16015&1&P16015 K64	Carbonic anhydrase 3 OS=Mus musculus OX=10090 GN=Ca3 PE=1 SV=3	P16015	1	P16015 K64	0.00100618	0.0034349	2.23516	down	-2.23516	-215474	-17.7172	-1.16038
Methylmalonyl-CoA mutase, mitochondrial OS=Mus musculus OX=10090 GN=Mmut PE=1 SV=2&P16332&1&P16332 K210	Methylmalonyl-CoA mutase, mitochondrial OS=Mus musculus OX=10090 GN=Mmut PE=1 SV=2	P16332	1	P16332 K210	0.00752312	0.0148238	10.4581	up	10.4581	467731	18.8353	3.38655
Methylmalonyl-CoA mutase, mitochondrial OS=Mus musculus OX=10090 GN=Mmut PE=1 SV=2&P16332&1&P16332 K463	Methylmalonyl-CoA mutase, mitochondrial OS=Mus musculus OX=10090 GN=Mmut PE=1 SV=2	P16332	1	P16332 K463	6.98439e-06	0.000161496	4.28523	up	4.28523	1.01698e+06	19.9559	2.09937
Methylmalonyl-CoA mutase, mitochondrial OS=Mus musculus OX=10090 GN=Mmut PE=1 SV=2&P16332&2&P16332 K619	Methylmalonyl-CoA mutase, mitochondrial OS=Mus musculus OX=10090 GN=Mmut PE=1 SV=2	P16332	2	P16332 K619	0.00105407	0.00356496	3.87832	up	3.87832	326135	18.3151	1.95543
Methylmalonyl-CoA mutase, mitochondrial OS=Mus musculus OX=10090 GN=Mmut PE=1 SV=2&P16332&3&P16332 K604	Methylmalonyl-CoA mutase, mitochondrial OS=Mus musculus OX=10090 GN=Mmut PE=1 SV=2	P16332	3	P16332 K604	0.000425325	0.00188978	2.81541	up	2.81541	4659780	22.1518	1.49334
Methylmalonyl-CoA mutase, mitochondrial OS=Mus musculus OX=10090 GN=Mmut PE=1 SV=2&P16332&1&P16332 K744	Methylmalonyl-CoA mutase, mitochondrial OS=Mus musculus OX=10090 GN=Mmut PE=1 SV=2	P16332	1	P16332 K744	0.0111946	0.0200687	1.98126	up	1.98126	78921.7	16.2681	0.986421
Methylmalonyl-CoA mutase, mitochondrial OS=Mus musculus OX=10090 GN=Mmut PE=1 SV=2&P16332&1&P16332 K341	Methylmalonyl-CoA mutase, mitochondrial OS=Mus musculus OX=10090 GN=Mmut PE=1 SV=2	P16332	1	P16332 K341	0.00528396	0.011391	1.91648	up	1.91648	241288	17.8804	0.938457
Methylmalonyl-CoA mutase, mitochondrial OS=Mus musculus OX=10090 GN=Mmut PE=1 SV=2&P16332&1&P16332 K600	Methylmalonyl-CoA mutase, mitochondrial OS=Mus musculus OX=10090 GN=Mmut PE=1 SV=2	P16332	1	P16332 K600	0.0649268	0.0874178	1.75515	up	1.75515	934097	19.8332	0.811596
Argininosuccinate synthase OS=Mus musculus OX=10090 GN=Ass1 PE=1 SV=1&P16460&2&P16460 K277	Argininosuccinate synthase OS=Mus musculus OX=10090 GN=Ass1 PE=1 SV=1	P16460	2	P16460 K277	0.400663	0.446137	1.39149	up	1.39149	213587	17.7045	0.476635
Argininosuccinate synthase OS=Mus musculus OX=10090 GN=Ass1 PE=1 SV=1&P16460&1&P16460 K53	Argininosuccinate synthase OS=Mus musculus OX=10090 GN=Ass1 PE=1 SV=1	P16460	1	P16460 K53	0.20805	0.248257	1.16477	down	-1.16477	-11624232	-23.4706	-0.220048
Argininosuccinate synthase OS=Mus musculus OX=10090 GN=Ass1 PE=1 SV=1&P16460&1&P16460 K340	Argininosuccinate synthase OS=Mus musculus OX=10090 GN=Ass1 PE=1 SV=1	P16460	1	P16460 K340	0.260402	0.30416	1.52115	down	-1.52115	-4122.87	-12.0094	-0.60516
Argininosuccinate synthase OS=Mus musculus OX=10090 GN=Ass1 PE=1 SV=1&P16460&1&P16460 K239	Argininosuccinate synthase OS=Mus musculus OX=10090 GN=Ass1 PE=1 SV=1	P16460	1	P16460 K239	0.00459267	0.0102138	1.56126	down	-1.56126	-374811	-18.5158	-0.642708
Argininosuccinate synthase OS=Mus musculus OX=10090 GN=Ass1 PE=1 SV=1&P16460&1&P16460 K112	Argininosuccinate synthase OS=Mus musculus OX=10090 GN=Ass1 PE=1 SV=1	P16460	1	P16460 K112	0.000723672	0.00271497	1.94162	down	-1.94162	-2.30894e+06	-21.1388	-0.957264
Spectrin alpha chain, non-erythrocytic 1 OS=Mus musculus OX=10090 GN=Sptan1 PE=1 SV=4&P16546&1&P16546 K1419	Spectrin alpha chain, non-erythrocytic 1 OS=Mus musculus OX=10090 GN=Sptan1 PE=1 SV=4	P16546	1	P16546 K1419	0.557983	0.599236	1.45386	up	1.45386	11459.9	13.4843	0.539888
Spectrin alpha chain, non-erythrocytic 1 OS=Mus musculus OX=10090 GN=Sptan1 PE=1 SV=4&P16546&1&P16546 K441	Spectrin alpha chain, non-erythrocytic 1 OS=Mus musculus OX=10090 GN=Sptan1 PE=1 SV=4	P16546	1	P16546 K441	0.950597	0.957288	1.02849	up	1.02849	1215.52	10.2474	0.0405232
Spectrin alpha chain, non-erythrocytic 1 OS=Mus musculus OX=10090 GN=Sptan1 PE=1 SV=4&P16546&1&P16546 K2184	Spectrin alpha chain, non-erythrocytic 1 OS=Mus musculus OX=10090 GN=Sptan1 PE=1 SV=4	P16546	1	P16546 K2184	0.591348	0.630882	1.05947	down	-1.05947	-5618.13	-12.4559	-0.0833477
Glyceraldehyde-3-phosphate dehydrogenase OS=Mus musculus OX=10090 GN=Gapdh PE=1 SV=2&P16858&1&P16858 K213	Glyceraldehyde-3-phosphate dehydrogenase OS=Mus musculus OX=10090 GN=Gapdh PE=1 SV=2	P16858	1	P16858 K213	0.0602656	0.0816269	3.77013	up	3.77013	638198	19.2836	1.91461
Glyceraldehyde-3-phosphate dehydrogenase OS=Mus musculus OX=10090 GN=Gapdh PE=1 SV=2&P16858&1&P16858 K192	Glyceraldehyde-3-phosphate dehydrogenase OS=Mus musculus OX=10090 GN=Gapdh PE=1 SV=2	P16858	1	P16858 K192	0.014602	0.0243834	1.75792	up	1.75792	6.2517e+06	22.5758	0.813869
Glyceraldehyde-3-phosphate dehydrogenase OS=Mus musculus OX=10090 GN=Gapdh PE=1 SV=2&P16858&1&P16858 K249	Glyceraldehyde-3-phosphate dehydrogenase OS=Mus musculus OX=10090 GN=Gapdh PE=1 SV=2	P16858	1	P16858 K249	0.0130583	0.0223153	1.32149	up	1.32149	252980	17.9487	0.402161
Glyceraldehyde-3-phosphate dehydrogenase OS=Mus musculus OX=10090 GN=Gapdh PE=1 SV=2&P16858&1&P16858 K261	Glyceraldehyde-3-phosphate dehydrogenase OS=Mus musculus OX=10090 GN=Gapdh PE=1 SV=2	P16858	1	P16858 K261	0.00129944	0.00414172	1.45344	down	-1.45344	-64255.7	-15.9715	-0.539474
Glyceraldehyde-3-phosphate dehydrogenase OS=Mus musculus OX=10090 GN=Gapdh PE=1 SV=2&P16858&1&P16858 K217	Glyceraldehyde-3-phosphate dehydrogenase OS=Mus musculus OX=10090 GN=Gapdh PE=1 SV=2	P16858	1	P16858 K217	0.274812	0.319019	1.64619	down	-1.64619	-166975	-17.3493	-0.719135
Glyceraldehyde-3-phosphate dehydrogenase OS=Mus musculus OX=10090 GN=Gapdh PE=1 SV=2&P16858&1&P16858 K59	Glyceraldehyde-3-phosphate dehydrogenase OS=Mus musculus OX=10090 GN=Gapdh PE=1 SV=2	P16858	1	P16858 K59	0.00114342	0.00377145	2.67987	down	-2.67987	-364361	-18.475	-1.42216
High mobility group protein HMG-I/HMG-Y &P17095&1&P17095 K15	High mobility group protein HMG-I/HMG-Y	P17095	1	P17095 K15	0.213709	0.254341	1.41167	up	1.41167	145616	17.1518	0.497402
Alpha-enolase OS=Mus musculus OX=10090 GN=Eno1 PE=1 SV=3&P17182&1&P17182 K228	Alpha-enolase OS=Mus musculus OX=10090 GN=Eno1 PE=1 SV=3	P17182	1	P17182 K228	0.0327992	0.0476125	5.00501	up	5.00501	147438	17.1697	2.32337
Alpha-enolase OS=Mus musculus OX=10090 GN=Eno1 PE=1 SV=3&P17182&1&P17182 K92	Alpha-enolase OS=Mus musculus OX=10090 GN=Eno1 PE=1 SV=3	P17182	1	P17182 K92	0.023549	0.0357176	2.19882	up	2.19882	318325	18.2801	1.13673
Alpha-enolase OS=Mus musculus OX=10090 GN=Eno1 PE=1 SV=3&P17182&3&P17182 K89	Alpha-enolase OS=Mus musculus OX=10090 GN=Eno1 PE=1 SV=3	P17182	3	P17182 K89	0.00310719	0.00759913	1.51346	up	1.51346	3821368	21.8657	0.597848
Alpha-enolase OS=Mus musculus OX=10090 GN=Eno1 PE=1 SV=3&P17182&1&P17182 K126	Alpha-enolase OS=Mus musculus OX=10090 GN=Eno1 PE=1 SV=3	P17182	1	P17182 K126	0.00522399	0.0112954	1.31311	up	1.31311	532912	19.0235	0.392983
Alpha-enolase OS=Mus musculus OX=10090 GN=Eno1 PE=1 SV=3&P17182&1&P17182 K335	Alpha-enolase OS=Mus musculus OX=10090 GN=Eno1 PE=1 SV=3	P17182	1	P17182 K335	0.0320763	0.0468633	1.42071	down	-1.42071	-103834	-16.6639	-0.506613
Alpha-enolase OS=Mus musculus OX=10090 GN=Eno1 PE=1 SV=3&P17182&1&P17182 K420	Alpha-enolase OS=Mus musculus OX=10090 GN=Eno1 PE=1 SV=3	P17182	1	P17182 K420	0.0112206	0.0200836	1.46893	down	-1.46893	-602746	-19.2012	-0.554764
Alpha-enolase OS=Mus musculus OX=10090 GN=Eno1 PE=1 SV=3&P17182&1&P17182 K80	Alpha-enolase OS=Mus musculus OX=10090 GN=Eno1 PE=1 SV=3	P17182	1	P17182 K80	0.0224234	0.0343552	1.55033	down	-1.55033	-9341926	-23.1553	-0.632576
Alpha-enolase OS=Mus musculus OX=10090 GN=Eno1 PE=1 SV=3&P17182&1&P17182 K256	Alpha-enolase OS=Mus musculus OX=10090 GN=Eno1 PE=1 SV=3	P17182	1	P17182 K256	0.000589271	0.00233035	1.92751	down	-1.92751	-296211	-18.1763	-0.946742
Methanethiol oxidase OS=Mus musculus OX=10090 GN=Selenbp1 PE=1 SV=2&P17563&1&P17563 K20	Methanethiol oxidase OS=Mus musculus OX=10090 GN=Selenbp1 PE=1 SV=2	P17563	1	P17563 K20	0.0282116	0.0419472	3.06791	up	3.06791	107417	16.7129	1.61726
UDP-glucuronosyltransferase 2B17 OS=Mus musculus OX=10090 GN=Ugt2b17 PE=1 SV=1&P17717&1&P17717 K183	UDP-glucuronosyltransferase 2B17 OS=Mus musculus OX=10090 GN=Ugt2b17 PE=1 SV=1	P17717	1	P17717 K183	0.00143833	0.00445481	4.3984	up	4.3984	219495	17.7438	2.13698
Peptidyl-prolyl cis-trans isomerase A OS=Mus musculus OX=10090 GN=Ppia PE=1 SV=2&P17742&1&P17742 K44	Peptidyl-prolyl cis-trans isomerase A OS=Mus musculus OX=10090 GN=Ppia PE=1 SV=2	P17742	1	P17742 K44	3.8855e-05	0.000408168	1.76043	up	1.76043	1.86971e+06	20.8344	0.815931
Peptidyl-prolyl cis-trans isomerase A OS=Mus musculus OX=10090 GN=Ppia PE=1 SV=2&P17742&1&P17742 K131	Peptidyl-prolyl cis-trans isomerase A OS=Mus musculus OX=10090 GN=Ppia PE=1 SV=2	P17742	1	P17742 K131	0.194363	0.233524	1.13188	up	1.13188	398669	18.6048	0.178718
Triosephosphate isomerase OS=Mus musculus OX=10090 GN=Tpi1 PE=1 SV=5&P17751&1&P17751 K188	Triosephosphate isomerase OS=Mus musculus OX=10090 GN=Tpi1 PE=1 SV=5	P17751	1	P17751 K188	0.0449262	0.0630748	1.53072	up	1.53072	102672	16.6477	0.614212
Non-histone chromosomal protein HMG-14 OS=Mus musculus OX=10090 GN=Hmgn1 PE=1 SV=2&P18608&1&P18608 K26	Non-histone chromosomal protein HMG-14 OS=Mus musculus OX=10090 GN=Hmgn1 PE=1 SV=2	P18608	1	P18608 K26	0.26722	0.311322	1.11755	down	-1.11755	-42896.3	-15.3886	-0.160343
Fatty acid synthase OS=Mus musculus OX=10090 GN=Fasn PE=1 SV=2&P19096&1&P19096 K993	Fatty acid synthase OS=Mus musculus OX=10090 GN=Fasn PE=1 SV=2	P19096	1	P19096 K993	0.0537081	0.0739833	2.24062	up	2.24062	392127	18.581	1.1639
Fatty acid synthase OS=Mus musculus OX=10090 GN=Fasn PE=1 SV=2&P19096&1&P19096 K1697	Fatty acid synthase OS=Mus musculus OX=10090 GN=Fasn PE=1 SV=2	P19096	1	P19096 K1697	0.183516	0.221904	1.19985	up	1.19985	154035	17.2329	0.262851
Fatty acid synthase OS=Mus musculus OX=10090 GN=Fasn PE=1 SV=2&P19096&1&P19096 K1143	Fatty acid synthase OS=Mus musculus OX=10090 GN=Fasn PE=1 SV=2	P19096	1	P19096 K1143	0.568442	0.60884	1.08092	up	1.08092	67131.7	16.0347	0.112254
Fatty acid synthase OS=Mus musculus OX=10090 GN=Fasn PE=1 SV=2&P19096&2&P19096 K786	Fatty acid synthase OS=Mus musculus OX=10090 GN=Fasn PE=1 SV=2	P19096	2	P19096 K786	0.638507	0.676417	1.07155	down	-1.07155	-1058104	-20.013	-0.0997035
Fatty acid synthase OS=Mus musculus OX=10090 GN=Fasn PE=1 SV=2&P19096&1&P19096 K1516	Fatty acid synthase OS=Mus musculus OX=10090 GN=Fasn PE=1 SV=2	P19096	1	P19096 K1516	0.275204	0.319147	1.18245	down	-1.18245	-150657	-17.2009	-0.24178
Fatty acid synthase OS=Mus musculus OX=10090 GN=Fasn PE=1 SV=2&P19096&1&P19096 K673	Fatty acid synthase OS=Mus musculus OX=10090 GN=Fasn PE=1 SV=2	P19096	1	P19096 K673	0.0034058	0.00818403	1.39017	down	-1.39017	-642180	-19.2926	-0.47526
Fatty acid synthase OS=Mus musculus OX=10090 GN=Fasn PE=1 SV=2&P19096&1&P19096 K2427	Fatty acid synthase OS=Mus musculus OX=10090 GN=Fasn PE=1 SV=2	P19096	1	P19096 K2427	0.00414356	0.00939103	2.6388	down	-2.6388	-62022.6	-15.9205	-1.39988
Large ribosomal subunit protein uL13 OS=Mus musculus OX=10090 GN=Rpl13a PE=1 SV=4&P19253&2&P19253 K191	Large ribosomal subunit protein uL13 OS=Mus musculus OX=10090 GN=Rpl13a PE=1 SV=4	P19253	2	P19253 K191	0.0347076	0.0501259	1.65826	up	1.65826	569415	19.1191	0.729668
Cytochrome c oxidase subunit 5B, mitochondrial OS=Mus musculus OX=10090 GN=Cox5b PE=1 SV=1&P19536&2&P19536 K85	Cytochrome c oxidase subunit 5B, mitochondrial OS=Mus musculus OX=10090 GN=Cox5b PE=1 SV=1	P19536	2	P19536 K85	0.00132428	0.00418523	4.5268	up	4.5268	3.1354e+06	21.5802	2.17849
Glutathione S-transferase Mu 3 OS=Mus musculus OX=10090 GN=Gstm3 PE=1 SV=2&P19639&1&P19639 K129	Glutathione S-transferase Mu 3 OS=Mus musculus OX=10090 GN=Gstm3 PE=1 SV=2	P19639	1	P19639 K129	0.0107076	0.0193797	2.55156	up	2.55156	1.47594e+06	20.4932	1.35138
Cytochrome c oxidase subunit 4 isoform 1, mitochondrial OS=Mus musculus OX=10090 GN=Cox4i1 PE=1 SV=2&P19783&2&P19783 K67	Cytochrome c oxidase subunit 4 isoform 1, mitochondrial OS=Mus musculus OX=10090 GN=Cox4i1 PE=1 SV=2	P19783	2	P19783 K67	0.000291269	0.00145222	2.40162	up	2.40162	6971644	22.7331	1.26401
Cytochrome c oxidase subunit 4 isoform 1, mitochondrial OS=Mus musculus OX=10090 GN=Cox4i1 PE=1 SV=2&P19783&1&P19783 K78	Cytochrome c oxidase subunit 4 isoform 1, mitochondrial OS=Mus musculus OX=10090 GN=Cox4i1 PE=1 SV=2	P19783	1	P19783 K78	1.55481e-05	0.000238577	2.06639	up	2.06639	9785176	23.2222	1.04711
Endoplasmic reticulum chaperone BiP OS=Mus musculus OX=10090 GN=Hspa5 PE=1 SV=3&P20029&1&P20029 K269	Endoplasmic reticulum chaperone BiP OS=Mus musculus OX=10090 GN=Hspa5 PE=1 SV=3	P20029	1	P20029 K269	0.0553239	0.0760242	2.48504	up	2.48504	251241	17.9387	1.31327
Endoplasmic reticulum chaperone BiP OS=Mus musculus OX=10090 GN=Hspa5 PE=1 SV=3&P20029&1&P20029 K353	Endoplasmic reticulum chaperone BiP OS=Mus musculus OX=10090 GN=Hspa5 PE=1 SV=3	P20029	1	P20029 K353	0.478764	0.525365	1.33236	up	1.33236	56461.4	15.785	0.413984
Endoplasmic reticulum chaperone BiP OS=Mus musculus OX=10090 GN=Hspa5 PE=1 SV=3&P20029&1&P20029 K554	Endoplasmic reticulum chaperone BiP OS=Mus musculus OX=10090 GN=Hspa5 PE=1 SV=3	P20029	1	P20029 K554	0.904277	0.917641	1.0327	up	1.0327	5112.83	12.3199	0.0464208
Thioredoxin-dependent peroxide reductase, mitochondrial OS=Mus musculus OX=10090 GN=Prdx3 PE=1 SV=1&P20108&1&P20108 K92	Thioredoxin-dependent peroxide reductase, mitochondrial OS=Mus musculus OX=10090 GN=Prdx3 PE=1 SV=1	P20108	1	P20108 K92	0.00106787	0.00359264	4.77698	up	4.77698	3.01031e+06	21.5215	2.2561
Thioredoxin-dependent peroxide reductase, mitochondrial OS=Mus musculus OX=10090 GN=Prdx3 PE=1 SV=1&P20108&1&P20108 K254	Thioredoxin-dependent peroxide reductase, mitochondrial OS=Mus musculus OX=10090 GN=Prdx3 PE=1 SV=1	P20108	1	P20108 K254	0.00420316	0.00949588	2.02352	up	2.02352	160038	17.2881	1.01686
Cytochrome P450 2A5 OS=Mus musculus OX=10090 GN=Cyp2a5 PE=2 SV=1&P20852&2&P20852 K436	Cytochrome P450 2A5 OS=Mus musculus OX=10090 GN=Cyp2a5 PE=2 SV=1	P20852	2	P20852 K436	0.00372605	0.00875855	39222874000	up	39222874000	392229	18.5813	35.191
Cytochrome P450 2A5 OS=Mus musculus OX=10090 GN=Cyp2a5 PE=2 SV=1&P20852&1&P20852 K420	Cytochrome P450 2A5 OS=Mus musculus OX=10090 GN=Cyp2a5 PE=2 SV=1	P20852	1	P20852 K420	2.28031e-05	0.000295955	10.7015	up	10.7015	770304	19.5551	3.41974
Tropomyosin alpha-3 chain OS=Mus musculus OX=10090 GN=Tpm3 PE=1 SV=3&P21107&1&P21107 K119	Tropomyosin alpha-3 chain OS=Mus musculus OX=10090 GN=Tpm3 PE=1 SV=3	P21107	1	P21107 K119	7.08781e-07	6.33249e-05	13098725400	up	13098725400	130987	16.9991	33.6087
Tropomyosin alpha-3 chain OS=Mus musculus OX=10090 GN=Tpm3 PE=1 SV=3&P21107&1&P21107 K221	Tropomyosin alpha-3 chain OS=Mus musculus OX=10090 GN=Tpm3 PE=1 SV=3	P21107	1	P21107 K221	0.0017514	0.00497186	2.171	up	2.171	96988.5	16.5655	1.11836
Lamin-B2 OS=Mus musculus OX=10090 GN=Lmnb2 PE=1 SV=2&P21619&1&P21619 K59	Lamin-B2 OS=Mus musculus OX=10090 GN=Lmnb2 PE=1 SV=2	P21619	1	P21619 K59	0.00179633	0.00506745	1.81749	up	1.81749	293478	18.1629	0.861945
Lamin-B2 OS=Mus musculus OX=10090 GN=Lmnb2 PE=1 SV=2&P21619&1&P21619 K286	Lamin-B2 OS=Mus musculus OX=10090 GN=Lmnb2 PE=1 SV=2	P21619	1	P21619 K286	0.00631529	0.0130095	1.44549	up	1.44549	170561	17.3799	0.531563
Lamin-B2 OS=Mus musculus OX=10090 GN=Lmnb2 PE=1 SV=2&P21619&1&P21619 K178	Lamin-B2 OS=Mus musculus OX=10090 GN=Lmnb2 PE=1 SV=2	P21619	1	P21619 K178	0.898373	0.912057	1.01565	down	-1.01565	-6535.28	-12.674	-0.0224063
Protein-glutamine gamma-glutamyltransferase 2 OS=Mus musculus OX=10090 GN=Tgm2 PE=1 SV=4&P21981&1&P21981 K30	Protein-glutamine gamma-glutamyltransferase 2 OS=Mus musculus OX=10090 GN=Tgm2 PE=1 SV=4	P21981	1	P21981 K30	0.0104588	0.0190053	7.7378	up	7.7378	293938	18.1652	2.95192
Protein-glutamine gamma-glutamyltransferase 2 OS=Mus musculus OX=10090 GN=Tgm2 PE=1 SV=4&P21981&1&P21981 K414	Protein-glutamine gamma-glutamyltransferase 2 OS=Mus musculus OX=10090 GN=Tgm2 PE=1 SV=4	P21981	1	P21981 K414	0.00637358	0.0130915	1.45193	up	1.45193	166392	17.3442	0.53797
Ferrochelatase, mitochondrial OS=Mus musculus OX=10090 GN=Fech PE=1 SV=3&P22315&2&P22315 K289	Ferrochelatase, mitochondrial OS=Mus musculus OX=10090 GN=Fech PE=1 SV=3	P22315	2	P22315 K289	0.000408788	0.00183793	7.05703	up	7.05703	4019361	21.9385	2.81906
Ferrochelatase, mitochondrial OS=Mus musculus OX=10090 GN=Fech PE=1 SV=3&P22315&1&P22315 K251	Ferrochelatase, mitochondrial OS=Mus musculus OX=10090 GN=Fech PE=1 SV=3	P22315	1	P22315 K251	3.40299e-06	0.000134681	3.81682	up	3.81682	3.08513e+06	21.5569	1.93237
Ferrochelatase, mitochondrial OS=Mus musculus OX=10090 GN=Fech PE=1 SV=3&P22315&1&P22315 K215	Ferrochelatase, mitochondrial OS=Mus musculus OX=10090 GN=Fech PE=1 SV=3	P22315	1	P22315 K215	0.0021153	0.00563251	2.04493	up	2.04493	393857	18.5873	1.03205
Alpha-1-antitrypsin 1-2 OS=Mus musculus OX=10090 GN=Serpina1b PE=1 SV=2&P22599&1&P22599 K292	Alpha-1-antitrypsin 1-2 OS=Mus musculus OX=10090 GN=Serpina1b PE=1 SV=2	P22599	1	P22599 K292	0.0186623	0.029614	5.24448	up	5.24448	190340	17.5382	2.3908
Gamma-aminobutyric acid receptor subunit gamma-2 &P22723&1&P22723 K368; K370; K371	Gamma-aminobutyric acid receptor subunit gamma-2	P22723	1	P22723 K368; K370; K371	0.000157693	0.000928135	3.21	up	3.21	344813	18.3955	1.68257
Catalase OS=Mus musculus OX=10090 GN=Cat PE=1 SV=4&P24270&1&P24270 K430	Catalase OS=Mus musculus OX=10090 GN=Cat PE=1 SV=4	P24270	1	P24270 K430	0.0168715	0.027386	9.86106	up	9.86106	1.25482e+06	20.2591	3.30174
Catalase OS=Mus musculus OX=10090 GN=Cat PE=1 SV=4&P24270&1&P24270 K243	Catalase OS=Mus musculus OX=10090 GN=Cat PE=1 SV=4	P24270	1	P24270 K243	0.00872867	0.0165239	3.28459	up	3.28459	43643.2	15.4135	1.71571
Catalase OS=Mus musculus OX=10090 GN=Cat PE=1 SV=4&P24270&1&P24270 K105	Catalase OS=Mus musculus OX=10090 GN=Cat PE=1 SV=4	P24270	1	P24270 K105	0.0234745	0.0356357	1.53492	up	1.53492	156899	17.2595	0.618165
Catalase OS=Mus musculus OX=10090 GN=Cat PE=1 SV=4&P24270&1&P24270 K237	Catalase OS=Mus musculus OX=10090 GN=Cat PE=1 SV=4	P24270	1	P24270 K237	1.40829e-05	0.000226325	1.4576	up	1.4576	159263	17.2811	0.543594
Catalase OS=Mus musculus OX=10090 GN=Cat PE=1 SV=4&P24270&1&P24270 K476	Catalase OS=Mus musculus OX=10090 GN=Cat PE=1 SV=4	P24270	1	P24270 K476	0.0202262	0.0315001	1.23596	up	1.23596	2543230	21.2782	0.305633
Glutathione S-transferase A4 OS=Mus musculus OX=10090 GN=Gsta4 PE=1 SV=3&P24472&1&P24472 K117	Glutathione S-transferase A4 OS=Mus musculus OX=10090 GN=Gsta4 PE=1 SV=3	P24472	1	P24472 K117	0.00342751	0.00821081	11.6181	up	11.6181	64854.8	15.9849	3.53831
Glutathione S-transferase A4 OS=Mus musculus OX=10090 GN=Gsta4 PE=1 SV=3&P24472&1&P24472 K43	Glutathione S-transferase A4 OS=Mus musculus OX=10090 GN=Gsta4 PE=1 SV=3	P24472	1	P24472 K43	0.338718	0.385115	1.16528	up	1.16528	19193.5	14.2283	0.22068
Glutathione S-transferase A4 OS=Mus musculus OX=10090 GN=Gsta4 PE=1 SV=3&P24472&1&P24472 K195	Glutathione S-transferase A4 OS=Mus musculus OX=10090 GN=Gsta4 PE=1 SV=3	P24472	1	P24472 K195	0.00555654	0.0118333	1.49867	down	-1.49867	-1.22576e+06	-20.2252	-0.583684
Leukotriene A-4 hydrolase OS=Mus musculus OX=10090 GN=Lta4h PE=1 SV=4&P24527&1&P24527 K337	Leukotriene A-4 hydrolase OS=Mus musculus OX=10090 GN=Lta4h PE=1 SV=4	P24527	1	P24527 K337	0.0077809	0.0151531	1.77224	up	1.77224	215175	17.7152	0.825575
Aldehyde dehydrogenase 1A1 OS=Mus musculus OX=10090 GN=Aldh1a1 PE=1 SV=5&P24549&1&P24549 K131	Aldehyde dehydrogenase 1A1 OS=Mus musculus OX=10090 GN=Aldh1a1 PE=1 SV=5	P24549	1	P24549 K131	0.00382473	0.00887996	1.91179	up	1.91179	1.03399e+06	19.9798	0.934926
Aldehyde dehydrogenase 1A1 OS=Mus musculus OX=10090 GN=Aldh1a1 PE=1 SV=5&P24549&1&P24549 K362	Aldehyde dehydrogenase 1A1 OS=Mus musculus OX=10090 GN=Aldh1a1 PE=1 SV=5	P24549	1	P24549 K362	0.08869	0.115435	1.22834	up	1.22834	197046	17.5882	0.29671
Aldehyde dehydrogenase 1A1 OS=Mus musculus OX=10090 GN=Aldh1a1 PE=1 SV=5&P24549&2&P24549 K495	Aldehyde dehydrogenase 1A1 OS=Mus musculus OX=10090 GN=Aldh1a1 PE=1 SV=5	P24549	2	P24549 K495	0.512358	0.557638	1.06646	up	1.06646	47878.8	15.5471	0.0928349
Aldehyde dehydrogenase 1A1 OS=Mus musculus OX=10090 GN=Aldh1a1 PE=1 SV=5&P24549&1&P24549 K419	Aldehyde dehydrogenase 1A1 OS=Mus musculus OX=10090 GN=Aldh1a1 PE=1 SV=5	P24549	1	P24549 K419	0.784376	0.812338	1.03709	down	-1.03709	-786958	-19.5859	-0.0525372
Aldehyde dehydrogenase 1A1 OS=Mus musculus OX=10090 GN=Aldh1a1 PE=1 SV=5&P24549&1&P24549 K367	Aldehyde dehydrogenase 1A1 OS=Mus musculus OX=10090 GN=Aldh1a1 PE=1 SV=5	P24549	1	P24549 K367	0.134244	0.167879	1.18484	down	-1.18484	-185181	-17.4986	-0.244687
Small ribosomal subunit protein uS5 OS=Mus musculus OX=10090 GN=Rps2 PE=1 SV=3&P25444&1&P25444 K58	Small ribosomal subunit protein uS5 OS=Mus musculus OX=10090 GN=Rps2 PE=1 SV=3	P25444	1	P25444 K58	0.0195187	0.0307148	1.92617	up	1.92617	214371	17.7097	0.945737
Uricase OS=Mus musculus OX=10090 GN=Uox PE=1 SV=2&P25688&1&P25688 K220	Uricase OS=Mus musculus OX=10090 GN=Uox PE=1 SV=2	P25688	1	P25688 K220	0.0119934	0.0209205	10.2507	up	10.2507	389014	18.5695	3.35765
Uricase OS=Mus musculus OX=10090 GN=Uox PE=1 SV=2&P25688&1&P25688 K227	Uricase OS=Mus musculus OX=10090 GN=Uox PE=1 SV=2	P25688	1	P25688 K227	0.0171636	0.0277408	8.75298	up	8.75298	3.80061e+06	21.8578	3.12977
Uricase OS=Mus musculus OX=10090 GN=Uox PE=1 SV=2&P25688&1&P25688 K158	Uricase OS=Mus musculus OX=10090 GN=Uox PE=1 SV=2	P25688	1	P25688 K158	0.000659886	0.00253012	3.03501	up	3.03501	1.33393e+06	20.3472	1.6017
Uricase OS=Mus musculus OX=10090 GN=Uox PE=1 SV=2&P25688&1&P25688 K185	Uricase OS=Mus musculus OX=10090 GN=Uox PE=1 SV=2	P25688	1	P25688 K185	0.0111628	0.0200276	2.90817	up	2.90817	302539	18.2068	1.54011
Uricase OS=Mus musculus OX=10090 GN=Uox PE=1 SV=2&P25688&1&P25688 K80	Uricase OS=Mus musculus OX=10090 GN=Uox PE=1 SV=2	P25688	1	P25688 K80	0.000968782	0.00334704	2.41944	up	2.41944	2.7927e+06	21.4132	1.27467
Uricase OS=Mus musculus OX=10090 GN=Uox PE=1 SV=2&P25688&4&P25688 K122	Uricase OS=Mus musculus OX=10090 GN=Uox PE=1 SV=2	P25688	4	P25688 K122	0.231231	0.273328	1.10648	up	1.10648	562309	19.101	0.145974
Uricase OS=Mus musculus OX=10090 GN=Uox PE=1 SV=2&P25688&1&P25688 K36	Uricase OS=Mus musculus OX=10090 GN=Uox PE=1 SV=2	P25688	1	P25688 K36	0.389337	0.435354	1.21094	down	-1.21094	-311707	-18.2498	-0.276126
Uricase OS=Mus musculus OX=10090 GN=Uox PE=1 SV=2&P25688&1&P25688 K296	Uricase OS=Mus musculus OX=10090 GN=Uox PE=1 SV=2	P25688	1	P25688 K296	0.679564	0.716229	1.42745	down	-1.42745	-1.22593e+06	-20.2254	-0.513438
3 beta-hydroxysteroid dehydrogenase/Delta 5-->4-isomerase type 3 OS=Mus musculus OX=10090 GN=Hsd3b3 PE=1 SV=3&P26150&1&P26150 K37	3 beta-hydroxysteroid dehydrogenase/Delta 5-->4-isomerase type 3 OS=Mus musculus OX=10090 GN=Hsd3b3 PE=1 SV=3	P26150	1	P26150 K37	0.0223877	0.0343271	1.59093	up	1.59093	51552.7	15.6538	0.669868
Prothymosin alpha OS=Mus musculus OX=10090 GN=Ptma PE=1 SV=2&P26350&1&P26350 K103	Prothymosin alpha OS=Mus musculus OX=10090 GN=Ptma PE=1 SV=2	P26350	1	P26350 K103	0.0324778	0.0472462	2.14615	up	2.14615	31266.3	14.9323	1.10175
Glutamate dehydrogenase 1, mitochondrial OS=Mus musculus OX=10090 GN=Glud1 PE=1 SV=1&P26443&1&P26443 K183	Glutamate dehydrogenase 1, mitochondrial OS=Mus musculus OX=10090 GN=Glud1 PE=1 SV=1	P26443	1	P26443 K183	0.00710316	0.0142732	25.0523	up	25.0523	336666	18.361	4.64687
Glutamate dehydrogenase 1, mitochondrial OS=Mus musculus OX=10090 GN=Glud1 PE=1 SV=1&P26443&1&P26443 K415	Glutamate dehydrogenase 1, mitochondrial OS=Mus musculus OX=10090 GN=Glud1 PE=1 SV=1	P26443	1	P26443 K415	0.0404077	0.0572274	18.0276	up	18.0276	443767	18.7594	4.17213
Glutamate dehydrogenase 1, mitochondrial OS=Mus musculus OX=10090 GN=Glud1 PE=1 SV=1&P26443&1&P26443 K352	Glutamate dehydrogenase 1, mitochondrial OS=Mus musculus OX=10090 GN=Glud1 PE=1 SV=1	P26443	1	P26443 K352	0.0178093	0.0285201	13.325	up	13.325	188966	17.5278	3.73607
Glutamate dehydrogenase 1, mitochondrial OS=Mus musculus OX=10090 GN=Glud1 PE=1 SV=1&P26443&1&P26443 K200	Glutamate dehydrogenase 1, mitochondrial OS=Mus musculus OX=10090 GN=Glud1 PE=1 SV=1	P26443	1	P26443 K200	0.00496707	0.0108433	9.12068	up	9.12068	1919760	20.8725	3.18914
Glutamate dehydrogenase 1, mitochondrial OS=Mus musculus OX=10090 GN=Glud1 PE=1 SV=1&P26443&1&P26443 K84	Glutamate dehydrogenase 1, mitochondrial OS=Mus musculus OX=10090 GN=Glud1 PE=1 SV=1	P26443	1	P26443 K84	0.0116698	0.020611	8.01733	up	8.01733	12633037	23.5907	3.00312
Glutamate dehydrogenase 1, mitochondrial OS=Mus musculus OX=10090 GN=Glud1 PE=1 SV=1&P26443&2&P26443 K527	Glutamate dehydrogenase 1, mitochondrial OS=Mus musculus OX=10090 GN=Glud1 PE=1 SV=1	P26443	2	P26443 K527	0.00244073	0.00629203	6.41884	up	6.41884	36631344	25.1266	2.68231
Glutamate dehydrogenase 1, mitochondrial OS=Mus musculus OX=10090 GN=Glud1 PE=1 SV=1&P26443&1&P26443 K191	Glutamate dehydrogenase 1, mitochondrial OS=Mus musculus OX=10090 GN=Glud1 PE=1 SV=1	P26443	1	P26443 K191	0.00754141	0.0148469	4.72179	up	4.72179	148561	17.1807	2.23933
Glutamate dehydrogenase 1, mitochondrial OS=Mus musculus OX=10090 GN=Glud1 PE=1 SV=1&P26443&1&P26443 K457	Glutamate dehydrogenase 1, mitochondrial OS=Mus musculus OX=10090 GN=Glud1 PE=1 SV=1	P26443	1	P26443 K457	6.08513e-06	0.000155256	3.92222	up	3.92222	182349808	27.4421	1.97167
Glutamate dehydrogenase 1, mitochondrial OS=Mus musculus OX=10090 GN=Glud1 PE=1 SV=1&P26443&2&P26443 K211	Glutamate dehydrogenase 1, mitochondrial OS=Mus musculus OX=10090 GN=Glud1 PE=1 SV=1	P26443	2	P26443 K211	5.8281e-06	0.000155256	3.70773	up	3.70773	1256847	20.2614	1.89053
Glutamate dehydrogenase 1, mitochondrial OS=Mus musculus OX=10090 GN=Glud1 PE=1 SV=1&P26443&2&P26443 K90	Glutamate dehydrogenase 1, mitochondrial OS=Mus musculus OX=10090 GN=Glud1 PE=1 SV=1	P26443	2	P26443 K90	2.91454e-07	5.21324e-05	2.66356	up	2.66356	685398910	29.3524	1.41335
Glutamate dehydrogenase 1, mitochondrial OS=Mus musculus OX=10090 GN=Glud1 PE=1 SV=1&P26443&2&P26443 K390	Glutamate dehydrogenase 1, mitochondrial OS=Mus musculus OX=10090 GN=Glud1 PE=1 SV=1	P26443	2	P26443 K390	5.29033e-06	0.000149848	2.16657	up	2.16657	16525702	23.9782	1.11541
Glutamate dehydrogenase 1, mitochondrial OS=Mus musculus OX=10090 GN=Glud1 PE=1 SV=1&P26443&1&P26443 K503	Glutamate dehydrogenase 1, mitochondrial OS=Mus musculus OX=10090 GN=Glud1 PE=1 SV=1	P26443	1	P26443 K503	0.102102	0.130787	1.74548	up	1.74548	975453	19.8957	0.803624
Glutamate dehydrogenase 1, mitochondrial OS=Mus musculus OX=10090 GN=Glud1 PE=1 SV=1&P26443&1&P26443 K187	Glutamate dehydrogenase 1, mitochondrial OS=Mus musculus OX=10090 GN=Glud1 PE=1 SV=1	P26443	1	P26443 K187	0.00182417	0.00512851	1.45525	up	1.45525	1208617	20.2049	0.541266
Glutamate dehydrogenase 1, mitochondrial OS=Mus musculus OX=10090 GN=Glud1 PE=1 SV=1&P26443&2&P26443 K545	Glutamate dehydrogenase 1, mitochondrial OS=Mus musculus OX=10090 GN=Glud1 PE=1 SV=1	P26443	2	P26443 K545	0.29489	0.339889	1.26772	up	1.26772	980124	19.9026	0.342232
26S proteasome non-ATPase regulatory subunit 7 OS=Mus musculus OX=10090 GN=Psmd7 PE=1 SV=2&P26516&1&P26516 K313; K314	26S proteasome non-ATPase regulatory subunit 7 OS=Mus musculus OX=10090 GN=Psmd7 PE=1 SV=2	P26516	1	P26516 K313; K314	0.000196695	0.00106885	2.95514	up	2.95514	647693	19.305	1.56323
26S proteasome non-ATPase regulatory subunit 7 OS=Mus musculus OX=10090 GN=Psmd7 PE=1 SV=2&P26516&1&P26516 K214	26S proteasome non-ATPase regulatory subunit 7 OS=Mus musculus OX=10090 GN=Psmd7 PE=1 SV=2	P26516	1	P26516 K214	0.510466	0.556113	1.08701	up	1.08701	14591.4	13.8328	0.120359
Peptidyl-prolyl cis-trans isomerase FKBP1A OS=Mus musculus OX=10090 GN=Fkbp1a PE=1 SV=2&P26883&1&P26883 K48	Peptidyl-prolyl cis-trans isomerase FKBP1A OS=Mus musculus OX=10090 GN=Fkbp1a PE=1 SV=2	P26883	1	P26883 K48	0.237541	0.280494	1.16804	up	1.16804	52620.7	15.6833	0.224088
Large ribosomal subunit protein uL3 OS=Mus musculus OX=10090 GN=Rpl3 PE=1 SV=3&P27659&1&P27659 K366	Large ribosomal subunit protein uL3 OS=Mus musculus OX=10090 GN=Rpl3 PE=1 SV=3	P27659	1	P27659 K366	0.0134407	0.0228482	2.73361	up	2.73361	60101.3	15.8751	1.45081
Large ribosomal subunit protein uL3 OS=Mus musculus OX=10090 GN=Rpl3 PE=1 SV=3&P27659&1&P27659 K294	Large ribosomal subunit protein uL3 OS=Mus musculus OX=10090 GN=Rpl3 PE=1 SV=3	P27659	1	P27659 K294	0.115075	0.146002	1.36715	up	1.36715	65083	15.99	0.451168
Protein disulfide-isomerase A3 OS=Mus musculus OX=10090 GN=Pdia3 PE=1 SV=2&P27773&1&P27773 K494	Protein disulfide-isomerase A3 OS=Mus musculus OX=10090 GN=Pdia3 PE=1 SV=2	P27773	1	P27773 K494	0.0851404	0.111262	1.91608	up	1.91608	125454	16.9368	0.938159
Protein disulfide-isomerase A3 OS=Mus musculus OX=10090 GN=Pdia3 PE=1 SV=2&P27773&1&P27773 K146	Protein disulfide-isomerase A3 OS=Mus musculus OX=10090 GN=Pdia3 PE=1 SV=2	P27773	1	P27773 K146	0.804874	0.83053	1.08688	up	1.08688	11644.8	13.5074	0.120187
Protein disulfide-isomerase A3 OS=Mus musculus OX=10090 GN=Pdia3 PE=1 SV=2&P27773&1&P27773 K129	Protein disulfide-isomerase A3 OS=Mus musculus OX=10090 GN=Pdia3 PE=1 SV=2	P27773	1	P27773 K129	0.92798	0.939171	1.03949	up	1.03949	7770.53	12.9238	0.0558737
Proteasome subunit beta type-9 OS=Mus musculus OX=10090 GN=Psmb9 PE=1 SV=1&P28076&1&P28076 K109	Proteasome subunit beta type-9 OS=Mus musculus OX=10090 GN=Psmb9 PE=1 SV=1	P28076	1	P28076 K109	0.631092	0.669815	1.0892	down	-1.0892	-34594.4	-15.0783	-0.123274
Cytoplasmic aconitate hydratase OS=Mus musculus OX=10090 GN=Aco1 PE=1 SV=3&P28271&1&P28271 K572	Cytoplasmic aconitate hydratase OS=Mus musculus OX=10090 GN=Aco1 PE=1 SV=3	P28271	1	P28271 K572	0.0332717	0.0481749	8.10449	up	8.10449	146244	17.158	3.01872
Cytoplasmic aconitate hydratase OS=Mus musculus OX=10090 GN=Aco1 PE=1 SV=3&P28271&1&P28271 K615	Cytoplasmic aconitate hydratase OS=Mus musculus OX=10090 GN=Aco1 PE=1 SV=3	P28271	1	P28271 K615	0.261518	0.305307	1.15891	down	-1.15891	-107814	-16.7182	-0.212772
Cytoplasmic aconitate hydratase OS=Mus musculus OX=10090 GN=Aco1 PE=1 SV=3&P28271&1&P28271 K56	Cytoplasmic aconitate hydratase OS=Mus musculus OX=10090 GN=Aco1 PE=1 SV=3	P28271	1	P28271 K56	0.00995907	0.0183325	1.35613	down	-1.35613	-77337.5	-16.2389	-0.439501
Alcohol dehydrogenase class-3 OS=Mus musculus OX=10090 GN=Adh5 PE=1 SV=3&P28474&1&P28474 K113	Alcohol dehydrogenase class-3 OS=Mus musculus OX=10090 GN=Adh5 PE=1 SV=3	P28474	1	P28474 K113	0.135963	0.169841	1.17119	up	1.17119	452766	18.7884	0.227977
Alcohol dehydrogenase class-3 OS=Mus musculus OX=10090 GN=Adh5 PE=1 SV=3&P28474&2&P28474 K338	Alcohol dehydrogenase class-3 OS=Mus musculus OX=10090 GN=Adh5 PE=1 SV=3	P28474	2	P28474 K338	0.0559164	0.0766989	1.40983	down	-1.40983	-189929	-17.5351	-0.495517
Sodium- and chloride-dependent glycine transporter 1 &P28571&1&P28571 K631	Sodium- and chloride-dependent glycine transporter 1	P28571	1	P28571 K631	0.143971	0.178761	1.49317	up	1.49317	264133	18.0109	0.57838
Polyadenylate-binding protein 1 OS=Mus musculus OX=10090 GN=Pabpc1 PE=1 SV=2&P29341&1&P29341 K108	Polyadenylate-binding protein 1 OS=Mus musculus OX=10090 GN=Pabpc1 PE=1 SV=2	P29341	1	P29341 K108	0.0230793	0.0350992	1.2409	up	1.2409	566029	19.1105	0.311381
NEDD8 OS=Mus musculus OX=10090 GN=Nedd8 PE=1 SV=2&P29595&1&P29595 K54	NEDD8 OS=Mus musculus OX=10090 GN=Nedd8 PE=1 SV=2	P29595	1	P29595 K54	4.80223e-07	5.44093e-05	4.27861	up	4.27861	115602	16.8188	2.09714
Ornithine aminotransferase, mitochondrial OS=Mus musculus OX=10090 GN=Oat PE=1 SV=1&P29758&1&P29758 K405	Ornithine aminotransferase, mitochondrial OS=Mus musculus OX=10090 GN=Oat PE=1 SV=1	P29758	1	P29758 K405	0.00215219	0.00569728	220.599	up	220.599	715894	19.4494	7.78528
Ornithine aminotransferase, mitochondrial OS=Mus musculus OX=10090 GN=Oat PE=1 SV=1&P29758&2&P29758 K362	Ornithine aminotransferase, mitochondrial OS=Mus musculus OX=10090 GN=Oat PE=1 SV=1	P29758	2	P29758 K362	0.00463005	0.0102658	36.8035	up	36.8035	4.88667e+06	22.2204	5.20177
Ornithine aminotransferase, mitochondrial OS=Mus musculus OX=10090 GN=Oat PE=1 SV=1&P29758&1&P29758 K392	Ornithine aminotransferase, mitochondrial OS=Mus musculus OX=10090 GN=Oat PE=1 SV=1	P29758	1	P29758 K392	0.00073686	0.00275078	15.2952	up	15.2952	1.31833e+06	20.3303	3.93501
Ornithine aminotransferase, mitochondrial OS=Mus musculus OX=10090 GN=Oat PE=1 SV=1&P29758&2&P29758 K102	Ornithine aminotransferase, mitochondrial OS=Mus musculus OX=10090 GN=Oat PE=1 SV=1	P29758	2	P29758 K102	6.44045e-06	0.000155256	7.60393	up	7.60393	1.9066e+06	20.8626	2.92675
Ornithine aminotransferase, mitochondrial OS=Mus musculus OX=10090 GN=Oat PE=1 SV=1&P29758&1&P29758 K107	Ornithine aminotransferase, mitochondrial OS=Mus musculus OX=10090 GN=Oat PE=1 SV=1	P29758	1	P29758 K107	1.27686e-05	0.000218632	6.47005	up	6.47005	4.38924e+06	22.0655	2.69378
Ornithine aminotransferase, mitochondrial OS=Mus musculus OX=10090 GN=Oat PE=1 SV=1&P29758&1&P29758 K358	Ornithine aminotransferase, mitochondrial OS=Mus musculus OX=10090 GN=Oat PE=1 SV=1	P29758	1	P29758 K358	0.00993826	0.018309	4.07071	up	4.07071	511422	18.9642	2.02528
Glutathione S-transferase A3 OS=Mus musculus OX=10090 GN=Gsta3 PE=1 SV=2&P30115&1&P30115 K138	Glutathione S-transferase A3 OS=Mus musculus OX=10090 GN=Gsta3 PE=1 SV=2	P30115	1	P30115 K138	0.0188241	0.0298498	6.16921	up	6.16921	2907966	21.4716	2.62509
Glutathione S-transferase A3 OS=Mus musculus OX=10090 GN=Gsta3 PE=1 SV=2&P30115&1&P30115 K141	Glutathione S-transferase A3 OS=Mus musculus OX=10090 GN=Gsta3 PE=1 SV=2	P30115	1	P30115 K141	0.944022	0.952852	1.01073	up	1.01073	146401	17.1596	0.0153997
Glutathione S-transferase A3 OS=Mus musculus OX=10090 GN=Gsta3 PE=1 SV=2&P30115&4&P30115 K84	Glutathione S-transferase A3 OS=Mus musculus OX=10090 GN=Gsta3 PE=1 SV=2	P30115	4	P30115 K84	0.786848	0.814154	1.03214	down	-1.03214	-58395.6	-15.8336	-0.0456394
Glutathione S-transferase A3 OS=Mus musculus OX=10090 GN=Gsta3 PE=1 SV=2&P30115&1&P30115 K123	Glutathione S-transferase A3 OS=Mus musculus OX=10090 GN=Gsta3 PE=1 SV=2	P30115	1	P30115 K123	0.560944	0.602131	1.08871	down	-1.08871	-499022	-18.9287	-0.122613
Glutathione S-transferase A3 OS=Mus musculus OX=10090 GN=Gsta3 PE=1 SV=2&P30115&1&P30115 K195	Glutathione S-transferase A3 OS=Mus musculus OX=10090 GN=Gsta3 PE=1 SV=2	P30115	1	P30115 K195	0.00778902	0.0151531	1.53619	down	-1.53619	-14011274	-23.7401	-0.619357
Acyl-CoA-binding protein OS=Mus musculus OX=10090 GN=Dbi PE=1 SV=2&P31786&1&P31786 K31	Acyl-CoA-binding protein OS=Mus musculus OX=10090 GN=Dbi PE=1 SV=2	P31786	1	P31786 K31	0.0182876	0.0291009	18.2351	up	18.2351	4726800	22.1724	4.18865
Acyl-CoA-binding protein OS=Mus musculus OX=10090 GN=Dbi PE=1 SV=2&P31786&1&P31786 K61	Acyl-CoA-binding protein OS=Mus musculus OX=10090 GN=Dbi PE=1 SV=2	P31786	1	P31786 K61	0.000218913	0.00116302	3.49242	up	3.49242	716365	19.4503	1.80423
Acyl-CoA-binding protein OS=Mus musculus OX=10090 GN=Dbi PE=1 SV=2&P31786&2&P31786 K77	Acyl-CoA-binding protein OS=Mus musculus OX=10090 GN=Dbi PE=1 SV=2	P31786	2	P31786 K77	0.00207815	0.00557288	3.20585	up	3.20585	1.94913e+06	20.8944	1.68071
Acyl-CoA-binding protein OS=Mus musculus OX=10090 GN=Dbi PE=1 SV=2&P31786&1&P31786 K55	Acyl-CoA-binding protein OS=Mus musculus OX=10090 GN=Dbi PE=1 SV=2	P31786	1	P31786 K55	0.00453449	0.0101133	1.83476	up	1.83476	15008148	23.8392	0.875591
Acyl-CoA-binding protein OS=Mus musculus OX=10090 GN=Dbi PE=1 SV=2&P31786&1&P31786 K72	Acyl-CoA-binding protein OS=Mus musculus OX=10090 GN=Dbi PE=1 SV=2	P31786	1	P31786 K72	0.000520195	0.00210493	4.55361	down	-4.55361	-87435.3	-16.4159	-2.18701
[truncated: 1,809 more rows]

## Sheet: Lys Protein Quant
Compound Name	Protein Name	Accession	p ([Ethanol] Vs [Control])	p (Corr) ([Ethanol] Vs [Control])	FC (abs) ([Ethanol] Vs [Control])	Regulation ([Ethanol] Vs [Control])	FC ([Ethanol] Vs [Control])	Abund Diff (Raw)	Abund Diff (Log2)	Log FC ([Ethanol] Vs [Control])
[truncated: 1,006 more rows]
