# Supplementary material for: Acetylation of proximal cysteine-lysine pairs by alcohol metabolism
Source: Redox Biol. 2024 Dec 12;79:103462. doi: 10.1016/j.redox.2024.103462 (PMC11732177; doi:10.1016/j.redox.2024.103462)
Supplement: Multimedia component 2 — Supplemental 2 IPA Acetylome and CysLys. [file mmc2.xlsx]

## Sheet: Acetyl-Lys Canonical Pathways
Canonical Pathways	-log(p (Corr))	Ratio	z-score	# of Molecules	Molecules
Mitochondrial Dysfunction	34.2	0.174	5.777	60	ACADL,ACO2,AIFM1,ATP1A1,ATP5F1A,ATP5F1B,ATP5F1C,ATP5F1D,Atp5f1e,ATP5MG,ATP5PB,ATP5PD,ATP5PF,ATP5PO,CAPN8,COX4I1,COX7A2,CPOX,CYB5A,CYC1,CYCS,DLAT,DLD,DMAC2L,GPX1,GSR,GSTA5,GSTK1,GSTT2/GSTT2B,IDH2,MCU,MGST1,NDUFA10,NDUFA12,NDUFA2,NDUFA5,NDUFA7,NDUFA9,NDUFAB1,NDUFAF1,NDUFB3,NDUFB6,NDUFB9,NDUFS1,NDUFS2,NDUFS3,NDUFS6,NDUFV1,OGDH,OPA1,PARK7,PDHA1,PDHB,PPIF,SDHA,SDHB,SOD2,TOMM70,UQCRB,UQCRC2
Electron transport, ATP synthesis, and heat production by uncoupling proteins	33.5	0.312	-6.325	40	ACAD9,ATP5F1A,ATP5F1B,ATP5F1C,ATP5F1D,ATP5MG,ATP5PB,ATP5PD,ATP5PF,ATP5PO,COX4I1,CYC1,CYCS,DMAC2L,ETFA,ETFB,ETFDH,LRPPRC,NDUFA10,NDUFA12,NDUFA2,NDUFA5,NDUFA7,NDUFA9,NDUFAB1,NDUFAF1,NDUFAF6,NDUFB3,NDUFB6,NDUFB9,NDUFS1,NDUFS2,NDUFS3,NDUFS6,NDUFV1,SDHA,SDHB,TRAP1,UQCRB,UQCRC2
Oxidative Phosphorylation	29.3	0.312	-5.916	35	ATP5F1A,ATP5F1B,ATP5F1C,ATP5F1D,Atp5f1e,ATP5MG,ATP5PB,ATP5PD,ATP5PF,ATP5PO,COX4I1,COX7A2,CYB5A,CYC1,CYCS,DMAC2L,NDUFA10,NDUFA12,NDUFA2,NDUFA5,NDUFA7,NDUFA9,NDUFAB1,NDUFB3,NDUFB6,NDUFB9,NDUFS1,NDUFS2,NDUFS3,NDUFS6,NDUFV1,SDHA,SDHB,UQCRB,UQCRC2
The citric acid (TCA) cycle and respiratory electron transport	24.4	0.436	-4.899	24	ACO2,ADHFE1,CS,DLAT,DLD,DLST,FAHD1,FH,GLO1,HAGH,IDH2,IDH3A,L2HGDH,MDH2,MPC1,MPC2,OGDH,PDHA1,PDHB,SDHA,SDHB,SUCLA2,SUCLG1,SUCLG2
Sirtuin Signaling Pathway	24.4	0.158	1.372	46	ACADL,ACLY,ACSS2,ATP5F1A,ATP5F1B,ATP5F1C,ATP5F1D,ATP5PB,ATP5PF,CPS1,CYC1,GLUD1,GOT2,HMGCS2,IDH2,MLYCD,NDUFA10,NDUFA12,NDUFA2,NDUFA5,NDUFA7,NDUFA9,NDUFAB1,NDUFAF1,NDUFB3,NDUFB6,NDUFB9,NDUFS1,NDUFS2,NDUFS3,NDUFS6,NDUFV1,NQO1,OTC,PDHA1,PFKM,PPIF,SDHA,SDHB,SLC25A5,SMARCA5,SOD2,TIMM44,TIMM50,TOMM70,UQCRC2
Mitochondrial Fatty Acid Beta-Oxidation	22.5	0.708	-4.123	17	ACAA2,ACADL,ACADM,ACOT2,ACSM3,DECR1,ECHS1,ECI1,HADH,HADHA,HADHB,MMAA,MMUT,NDUFAB1,PCCA,PCCB,THEM4
Selenoamino acid metabolism	22.4	0.271	-5.014	29	FAU,GSR,INMT,RPL10A,RPL13A,RPL14,RPL18,RPL18A,RPL28,RPL3,RPL35,RPL35A,RPL4,RPL5,RPL7,RPL7A,RPL8,RPL9,RPLP0,RPS11,RPS17,RPS18,RPS2,RPS27A,RPS3,RPS4Y1,RPS8,RPS9,RPSA
Response of EIF2AK4 (GCN2) to amino acid deficiency	21.7	0.272	-4.914	28	EIF2S1,FAU,RPL10A,RPL13A,RPL14,RPL18,RPL18A,RPL28,RPL3,RPL35,RPL35A,RPL4,RPL5,RPL7,RPL7A,RPL8,RPL9,RPLP0,RPS11,RPS17,RPS18,RPS2,RPS27A,RPS3,RPS4Y1,RPS8,RPS9,RPSA
Eukaryotic Translation Termination	21.6	0.287	-4.811	27	FAU,RPL10A,RPL13A,RPL14,RPL18,RPL18A,RPL28,RPL3,RPL35,RPL35A,RPL4,RPL5,RPL7,RPL7A,RPL8,RPL9,RPLP0,RPS11,RPS17,RPS18,RPS2,RPS27A,RPS3,RPS4Y1,RPS8,RPS9,RPSA
Eukaryotic Translation Elongation	21.5	0.284	-4.811	27	FAU,RPL10A,RPL13A,RPL14,RPL18,RPL18A,RPL28,RPL3,RPL35,RPL35A,RPL4,RPL5,RPL7,RPL7A,RPL8,RPL9,RPLP0,RPS11,RPS17,RPS18,RPS2,RPS27A,RPS3,RPS4Y1,RPS8,RPS9,RPSA
Glyoxylate metabolism and glycine degradation	20.7	0.607	-4.123	17	AGXT,AGXT2,ALDH4A1,DBT,DHTKD1,DLAT,DLD,DLST,GCSH,GOT2,GRHPR,HOGA1,LIPT1,NDUFAB1,OGDH,PDHA1,PDHB
Eukaryotic Translation Initiation	20.7	0.238	-5.014	29	EIF2S1,EIF4G1,FAU,RPL10A,RPL13A,RPL14,RPL18,RPL18A,RPL28,RPL3,RPL35,RPL35A,RPL4,RPL5,RPL7,RPL7A,RPL8,RPL9,RPLP0,RPS11,RPS17,RPS18,RPS2,RPS27A,RPS3,RPS4Y1,RPS8,RPS9,RPSA
Fatty Acid β-oxidation I	20.4	0.529	-4	18	Acaa1b,ACAA2,ACADM,ACSF2,ACSL1,ACSM1,AUH,ECHS1,ECI1,ECI2,EHHADH,HADH,HADHA,HADHB,HSD17B4,IVD,SLC27A4,SLC27A5
Nonsense-Mediated Decay (NMD)	20	0.239	-4.914	28	EIF4G1,FAU,RPL10A,RPL13A,RPL14,RPL18,RPL18A,RPL28,RPL3,RPL35,RPL35A,RPL4,RPL5,RPL7,RPL7A,RPL8,RPL9,RPLP0,RPS11,RPS17,RPS18,RPS2,RPS27A,RPS3,RPS4Y1,RPS8,RPS9,RPSA
SRP-dependent cotranslational protein targeting to membrane	19.1	0.235	-4.811	27	FAU,RPL10A,RPL13A,RPL14,RPL18,RPL18A,RPL28,RPL3,RPL35,RPL35A,RPL4,RPL5,RPL7,RPL7A,RPL8,RPL9,RPLP0,RPS11,RPS17,RPS18,RPS2,RPS27A,RPS3,RPS4Y1,RPS8,RPS9,RPSA
Major pathway of rRNA processing in the nucleolus and cytosol	17.2	0.167	-5.209	31	FAU,FCF1,FTSJ3,NOL12,RPL10A,RPL13A,RPL14,RPL18,RPL18A,RPL28,RPL3,RPL35,RPL35A,RPL4,RPL5,RPL7,RPL7A,RPL8,RPL9,RPLP0,RPS11,RPS17,RPS18,RPS2,RPS27A,RPS3,RPS4Y1,RPS8,RPS9,RPSA,UTP20
Valine Degradation I	16.5	0.65	-3.464	13	ABAT,ACADSB,ALDH6A1,AUH,DBT,DLD,ECHS1,EHHADH,HADHA,HADHB,HIBADH,HIBCH,HSD17B4
Peroxisomal protein import	15.8	0.302	-4.359	19	ACOT2,ACOX1,AGXT,AMACR,CRAT,DHRS4,ECH1,ECI2,EHHADH,EPHX2,GSTK1,HMGCL,HSD17B4,IDE,MLYCD,NUDT7,PECR,PIPOX,RPS27A
LPS/IL-1 Mediated Inhibition of RXR Function	14.8	0.128	2.236	33	ACOX1,ACSF2,ACSL1,ACSM1,ALAS1,ALDH1L1,ALDH2,ALDH4A1,ALDH5A1,ALDH6A1,ALDH7A1,ALDH9A1,CPT2,CRAT,CYP2A6 (includes others),Cyp2c54 (includes others),CYP2C8,CYP2E1,Cyp2j5,CYP3A5,CYP3A7,Cyp4a14,FMO1,GSTA5,GSTK1,Gstm3,GSTM4,GSTT2/GSTT2B,HMGCS2,MGST1,SLC27A4,SLC27A5,XPO1
Mitochondrial translation	14.3	0.219	-4.583	21	MRPL12,MRPL19,MRPL30,MRPL32,MRPL33,MRPL47,MRPL52,MRPL53,MRPL58,MRPL9,MRPS15,MRPS18A,MRPS18B,MRPS18C,MRPS22,MRPS23,MRPS26,MRPS27,MRPS9,PTCD3,TUFM
EIF2 Signaling	13.7	0.13	-3.5	30	EIF2S1,EIF4G1,FAU,RPL10A,RPL13A,RPL14,RPL18,RPL18A,RPL28,RPL3,Rpl34 (includes others),RPL35,RPL35A,RPL4,RPL5,RPL7,RPL7A,RPL8,RPL9,RPLP0,RPS11,RPS17,RPS18,RPS2,RPS27A,RPS3,RPS4Y1,RPS8,RPS9,RPSA
TCA Cycle II (Eukaryotic)	13.7	0.522	-3.464	12	ACO2,CS,DLD,DLST,FH,IDH3A,MDH2,OGDH,SDHA,SDHB,SUCLA2,SUCLG1
Granzyme A Signaling	13.2	0.243	4.243	18	LMNB1,NDUFA10,NDUFA12,NDUFA2,NDUFA5,NDUFA7,NDUFA9,NDUFAB1,NDUFAF1,NDUFB3,NDUFB6,NDUFB9,NDUFS1,NDUFS2,NDUFS3,NDUFS6,NDUFV1,NME1
NRF2-mediated Oxidative Stress Response	12.6	0.122	-3	29	AKR1A1,AKR7A2,CBR1,CLPP,CYP1A2,CYP2A6 (includes others),Cyp2c54 (includes others),CYP2C8,CYP2E1,Cyp2j5,CYP3A5,CYP3A7,Cyp4a14,DNAJA1,DNAJA3,EP300,EPHX1,FMO1,GCLC,GSR,GSTA5,GSTK1,Gstm3,GSTM4,GSTT2/GSTT2B,HACD3,MGST1,NQO1,SOD2
Isoleucine Degradation I	12.2	0.588	-2.828	10	ACAA2,ACADSB,ACAT1,AUH,DLD,ECHS1,EHHADH,HADHA,HADHB,HSD17B4
Xenobiotic Metabolism AHR Signaling Pathway	11.9	0.207	-3.3	18	ALDH1L1,ALDH2,ALDH4A1,ALDH5A1,ALDH6A1,ALDH7A1,ALDH9A1,CYP1A2,EP300,GSTA5,GSTK1,Gstm3,GSTM4,GSTT2/GSTT2B,MGST1,NQO1,PTGES3,UGT1A9 (includes others)
Branched-chain amino acid catabolism	11.8	0.556	-3.162	10	ACADSB,ACAT1,ALDH6A1,AUH,BCKDK,DBT,DLD,ECHS1,HIBADH,HIBCH
Cristae formation	11.7	0.387	-3.464	12	ATP5F1A,ATP5F1B,ATP5F1C,ATP5F1D,ATP5MG,ATP5PB,ATP5PD,ATP5PF,ATP5PO,DMAC2L,HSPA9,IMMT
Phase I - Functionalization of compounds	11.7	0.186	-4.359	19	AADAC,ACSS2,ALDH2,BPHL,CBR3,CMBL,CYP1A2,CYP27A1,CYP2A6 (includes others),CYP2C8,CYP2E1,CYP2W1,CYP3A5,CYP3A7,CYP4V2,FDX1,FDXR,MTARC2,POR
Aryl Hydrocarbon Receptor Signaling	11.6	0.145	0	23	ALDH1L1,ALDH2,ALDH4A1,ALDH5A1,ALDH6A1,ALDH7A1,ALDH9A1,CYP1A2,Cyp2c54 (includes others),CYP2C8,CYP3A5,CYP3A7,EP300,GSTA5,GSTK1,Gstm3,GSTM4,GSTT2/GSTT2B,MGST1,NEDD8,NQO1,PTGES3,TGM2
Glutaryl-CoA Degradation	10.8	0.562	-2.828	9	ACAA2,ACAT1,EHHADH,GCDH,HADH,HADHA,HADHB,HSD17B4,PARK7
Oxidative Ethanol Degradation III	9.45	0.232	-2.646	13	ACSL1,ACSS2,ACSS3,ALDH2,ALDH4A1,ALDH7A1,ALDH9A1,CYP2A6 (includes others),Cyp2c54 (includes others),CYP2C8,CYP2E1,Cyp2j5,CYP2W1
Ketogenesis	8.99	0.636	-2.449	7	ACAA2,ACAT1,BDH1,HADHA,HADHB,HMGCL,HMGCS2
Tryptophan Degradation III (Eukaryotic)	8.97	0.391	-2.828	9	ACAA2,ACAT1,EHHADH,GCDH,HADH,HADHA,HADHB,HSD17B4,PARK7
Mitochondrial protein import	8.69	0.203	-3.606	13	ACO2,ATP5F1A,ATP5F1B,CS,CYC1,GRPEL1,HSPA9,HSPD1,OTC,PMPCA,TIMM44,TIMM50,TOMM70
Ethanol Degradation II	8.36	0.286	-3.162	10	ACSL1,ACSS2,ACSS3,ADHFE1,AKR1A1,ALDH2,ALDH4A1,ALDH7A1,ALDH9A1,DHRS4
Xenobiotic Metabolism CAR Signaling Pathway	8.29	0.108	-4.146	21	ALDH1L1,ALDH2,ALDH4A1,ALDH5A1,ALDH6A1,ALDH7A1,ALDH9A1,CYP1A2,CYP2C8,CYP3A5,CYP3A7,EP300,FMO1,GSTA5,GSTK1,Gstm3,GSTM4,GSTT2/GSTT2B,MGST1,RACK1,UGT1A9 (includes others)
Estrogen Biosynthesis	8.24	0.239	-3.317	11	AKR1C4,CYP1A2,CYP2A6 (includes others),CYP2C8,CYP2E1,CYP3A5,CYP3A7,HSD17B12,HSD17B13,HSD17B4,POR
Stearate Biosynthesis I (Animals)	8.1	0.183	-2.828	13	ACOT2,ACSF2,ACSL1,ACSM1,CYP2E1,Cyp4a14,DBT,LPGAT1,PTGR3,SLC27A4,SLC27A5,TECR,THEM4
Lysine catabolism	7.93	0.667	-2.449	6	AASS,ALDH7A1,DLD,DLST,OGDH,PIPOX
Leucine Degradation I	7.93	0.667	-2.449	6	ACADM,AUH,HMGCL,IVD,MCCC1,MCCC2
Neutrophil Extracellular Trap Signaling Pathway	7.73	0.075	-5.477	30	ATP5F1A,ATP5F1B,ATP5F1C,ATP5F1D,ATP5PB,CYC1,NDUFA10,NDUFA12,NDUFA2,NDUFA5,NDUFA7,NDUFA9,NDUFAB1,NDUFAF1,NDUFB3,NDUFB6,NDUFB9,NDUFS1,NDUFS2,NDUFS3,NDUFS6,NDUFV1,PPIF,SDHA,SDHB,SLC25A5,TIMM44,TIMM50,TOMM70,UQCRC2
Estrogen Receptor Signaling	7.51	0.0733	-3.317	30	ATP5F1A,ATP5F1B,ATP5F1C,ATP5F1D,ATP5PB,CYC1,DDX5,EP300,MCU,MYL9,NDUFA10,NDUFA12,NDUFA2,NDUFA5,NDUFA7,NDUFA9,NDUFAB1,NDUFAF1,NDUFB3,NDUFB6,NDUFB9,NDUFS1,NDUFS2,NDUFS3,NDUFS6,NDUFV1,SDHA,SDHB,SOD2,UQCRC2
Nicotine Degradation II	7.34	0.176	-3.464	12	CYP1A2,CYP2A6 (includes others),CYP2C8,CYP2E1,CYP3A5,CYP3A7,FMO1,INMT,POR,UGT1A9 (includes others),UGT2A3,UGT3A1
Superpathway of Geranylgeranyldiphosphate Biosynthesis I (via Mevalonate)	7.07	0.389	-2.449	7	ACAA2,ACAT1,FDPS,HADHA,HADHB,HMGCS2,IDI1
Acetyl-CoA Biosynthesis I (Pyruvate Dehydrogenase Complex)	6.89	0.714	-2.236	5	DBT,DLAT,DLD,PDHA1,PDHB
Xenobiotic Metabolism PXR Signaling Pathway	6.83	0.0974	-3.441	19	ALDH1L1,ALDH2,ALDH4A1,ALDH5A1,ALDH6A1,ALDH7A1,ALDH9A1,CDK5,CYP2C8,CYP3A5,CYP3A7,EP300,GSTA5,GSTK1,Gstm3,GSTM4,GSTT2/GSTT2B,MGST1,UGT1A9 (includes others)
2-ketoglutarate Dehydrogenase Complex	6.55	1	-2	4	DHTKD1,DLD,DLST,OGDH
Glucose metabolism	6.53	0.15	-1.732	12	ALDOA,GCK,GOT2,MDH2,NUP133,NUP50,PC,PFKFB1,PFKL,PFKM,TPI1,TPR
Mevalonate Pathway I	6.42	0.429	-2.236	6	ACAA2,ACAT1,HADHA,HADHB,HMGCS2,IDI1
Acetone Degradation I (to Methylglyoxal)	6.4	0.214	-2.828	9	CYP1A2,CYP2A6 (includes others),CYP2C8,CYP2E1,CYP3A5,CYP3A7,Cyp4a14,POR,PTGR3
Xenobiotic Metabolism Signaling	6.39	0.0782	#NUM!	23	ALDH1L1,ALDH2,ALDH4A1,ALDH5A1,ALDH6A1,ALDH7A1,ALDH9A1,CYP1A2,CYP2C8,CYP3A5,CYP3A7,EP300,FMO1,GCLC,GSTA5,GSTK1,Gstm3,GSTM4,GSTT2/GSTT2B,MGST1,NQO1,PTGES3,UGT1A9 (includes others)
Peroxisomal lipid metabolism	6.37	0.318	-2.646	7	ACOX1,AMACR,CRAT,EHHADH,HSD17B4,NUDT7,PECR
Metabolism of water-soluble vitamins and cofactors	6.04	0.169	-3.162	10	COASY,CYB5A,MCCC1,MCCC2,MMAA,MMUT,NFS1,PC,PCCA,PCCB
Nicotine Degradation III	5.97	0.167	-3.162	10	CYP1A2,CYP2A6 (includes others),CYP2C8,CYP2E1,CYP3A5,CYP3A7,POR,UGT1A9 (includes others),UGT2A3,UGT3A1
Bupropion Degradation	5.95	0.28	-2.646	7	CYP1A2,CYP2A6 (includes others),CYP2C8,CYP2E1,CYP3A5,CYP3A7,POR
Ethanol Degradation IV	5.95	0.28	-2.646	7	ACSL1,ACSS2,ACSS3,ALDH2,ALDH4A1,ALDH7A1,ALDH9A1
2-oxobutanoate Degradation I	5.86	0.8	-2	4	DLD,MMUT,PCCA,PCCB
Ketone body metabolism	5.83	0.5	-2.236	5	ACAT1,ACSS3,BDH1,HMGCL,HMGCS2
Ketolysis	5.83	0.5	-2	5	ACAA2,ACAT1,BDH1,HADHA,HADHB
Gene and protein expression by JAK-STAT signaling after IL-12 stimulation	5.78	0.216	1.414	8	ANXA2,HNRNPA2B1,HSPA9,LCP1,LMNB1,MTAP,RPLP0,SOD2
Melatonin Degradation I	5.71	0.156	-3.162	10	CYP1A2,CYP2A6 (includes others),CYP2C8,CYP2E1,CYP3A5,CYP3A7,POR,UGT1A9 (includes others),UGT2A3,UGT3A1
Glucocorticoid Receptor Signaling	5.63	0.0567	#NUM!	33	ATP5F1A,ATP5F1B,ATP5F1C,ATP5F1D,ATP5PB,CYC1,EP300,HSPA8,HSPA9,KRT8,NDUFA10,NDUFA12,NDUFA2,NDUFA5,NDUFA7,NDUFA9,NDUFAB1,NDUFAF1,NDUFB3,NDUFB6,NDUFB9,NDUFS1,NDUFS2,NDUFS3,NDUFS6,NDUFV1,PC,PFKFB1,PTGES3,SDHA,SDHB,TAB1,UQCRC2
Glycine Betaine Degradation	5.58	0.455	-2.236	5	DMGDH,PIPOX,SARDH,SHMT1,SHMT2
Phase II - Conjugation of compounds	5.52	0.149	-3.162	10	ACSM5,BPNT1,CYP1A2,GLYAT,NAT1,SLC35D1,UGDH,UGT1A9 (includes others),UGT2A3,UGT3A1
γ-linolenate Biosynthesis II (Animals)	5.51	0.316	-2	6	ACSF2,ACSL1,ACSM1,CYB5A,SLC27A4,SLC27A5
Mitochondrial L-carnitine Shuttle Pathway	5.51	0.316	-2	6	ACSF2,ACSL1,ACSM1,CPT2,SLC27A4,SLC27A5
Huntington's Disease Signaling	5.49	0.0739	-1	21	ATP5F1A,ATP5F1B,ATP5F1C,ATP5F1D,ATP5PB,ATP5PF,CAPN8,CDK5,CYCS,EP300,HSPA8,HSPA9,PSMA1,PSMB3,PSMC2,PSMC3,PSMD7,RPS27A,SDHA,SDHB,TGM2
Superpathway of Cholesterol Biosynthesis	5.47	0.241	-2.449	7	ACAA2,ACAT1,FDPS,HADHA,HADHB,HMGCS2,IDI1
Superpathway of Melatonin Degradation	5.4	0.145	-3.162	10	CYP1A2,CYP2A6 (includes others),CYP2C8,CYP2E1,CYP3A5,CYP3A7,POR,UGT1A9 (includes others),UGT2A3,UGT3A1
Serotonin Degradation	5.17	0.137	-3.162	10	ADHFE1,AKR1A1,ALDH2,ALDH4A1,ALDH7A1,ALDH9A1,DHRS4,UGT1A9 (includes others),UGT2A3,UGT3A1
Mitochondrial iron-sulfur cluster biogenesis	5.15	0.385	-2.236	5	FDX1,FDXR,GLRX5,LYRM4,NFS1
4-aminobutyrate Degradation I	4.91	1	#NUM!	3	ABAT,ALDH5A1,SUCLG2
Fatty Acid Activation	4.8	0.333	#NUM!	5	ACSF2,ACSL1,ACSM1,SLC27A4,SLC27A5
Detoxification of Reactive Oxygen Species	4.72	0.189	-2.646	7	CYCS,GPX1,GSR,PRDX3,PRDX5,SOD2,TXNRD2
Noradrenaline and Adrenaline Degradation	4.72	0.189	-2.646	7	ADHFE1,AKR1A1,ALDH2,ALDH4A1,ALDH7A1,ALDH9A1,DHRS4
Superpathway of Citrulline Metabolism	4.64	0.312	-2	5	AGMAT,CPS1,OAT,OTC,PRODH
Glutathione-mediated Detoxification	4.64	0.184	-2.449	7	GSTA5,GSTK1,Gstm3,GSTM4,GSTT2/GSTT2B,MGST1,Nat8f2
Fatty acyl-CoA biosynthesis	4.54	0.222	-2.449	6	ACLY,ACSF3,ACSL1,CBR4,HACD3,TECR
Folate Transformations I	4.49	0.444	-2	4	MTHFD1L,MTHFS,SHMT1,SHMT2
Glutathione Redox Reactions I	4.44	0.214	-2.236	6	GPX1,GSR,GSTA5,GSTK1,GSTT2/GSTT2B,MGST1
Methylmalonyl Pathway	4.32	0.75	#NUM!	3	MMUT,PCCA,PCCB
Fatty Acid β-oxidation III (Unsaturated, Odd Number)	4.32	0.75	#NUM!	3	ECI1,ECI2,EHHADH
Citrulline Biosynthesis	4.28	0.4	#NUM!	4	AGMAT,OAT,OTC,PRODH
Methylglyoxal Degradation III	4.18	0.194	-2	6	AKR1A1,AKR1C4,AKR7A2,CYP2E1,Cyp4a14,PTGR3
Coronavirus Pathogenesis Pathway	4.07	0.0735	3.207	15	EP300,FAU,NPM1,PA2G4,RPS11,RPS17,RPS18,RPS2,RPS27A,RPS3,RPS4Y1,RPS8,RPS9,RPSA,TOMM70
Regulation of eIF4 and p70S6K Signaling	3.99	0.0761	#NUM!	14	EIF2S1,EIF4G1,FAU,ITGB6,RPS11,RPS17,RPS18,RPS2,RPS27A,RPS3,RPS4Y1,RPS8,RPS9,RPSA
Mitochondrial biogenesis	3.96	0.125	-2.828	8	ACSS2,ALAS1,ATP5F1B,CYCS,GLUD1,IDH2,SOD2,SSBP1
ABC-family proteins mediated transport	3.93	0.099	-2.53	10	ABCB10,ABCB7,ABCB8,EIF2S1,PSMA1,PSMB3,PSMC2,PSMC3,PSMD7,RPS27A
Choline catabolism	3.93	0.6	#NUM!	3	ALDH7A1,DMGDH,SARDH
Lysine Degradation II	3.93	0.6	#NUM!	3	AADAT,AASS,ALDH7A1
Lysine Degradation V	3.93	0.6	#NUM!	3	AADAT,ALDH7A1,PIPOX
Arginine Degradation I (Arginase Pathway)	3.93	0.6	#NUM!	3	AGMAT,ALDH4A1,OAT
Glutamate Degradation III (via 4-aminobutyrate)	3.93	0.6	#NUM!	3	ABAT,ALDH5A1,SUCLG2
Folate Polyglutamylation	3.93	0.6	#NUM!	3	MTHFD1L,SHMT1,SHMT2
Acetate Conversion to Acetyl-CoA	3.93	0.6	#NUM!	3	ACSL1,ACSS2,ACSS3
PXR/RXR Activation	3.91	0.123	-2.121	8	ALAS1,CYP1A2,CYP2A6 (includes others),CYP2C8,CYP3A5,CYP3A7,HMGCS2,UGT1A9 (includes others)
Processing of SMDT1	3.77	0.308	-2	4	AFG3L2,MAIP1,MCU,PMPCA
Regulation of Apoptosis	3.68	0.132	-1.89	7	OPA1,PSMA1,PSMB3,PSMC2,PSMC3,PSMD7,RPS27A
Arginine Biosynthesis IV	3.63	0.5	#NUM!	3	GLUD1,OAT,OTC
Glycine Cleavage Complex	3.63	0.5	#NUM!	3	DLD,GCSH,GLDC
Glutamate and glutamine metabolism	3.63	0.286	-2	4	GLUD1,GLUL,GOT2,OAT
tRNA Charging	3.6	0.154	-1.633	6	FARSB,GARS1,IARS2,LARS2,SARS2,VARS2
Tryptophan Degradation X (Mammalian, via Tryptamine)	3.47	0.185	-2.236	5	AKR1A1,ALDH2,ALDH4A1,ALDH7A1,ALDH9A1
Glycolysis I	3.47	0.185	-2.236	5	ALDOA,GAPDH,PFKL,PFKM,TPI1
Urea Cycle	3.4	0.429	#NUM!	3	AGMAT,CPS1,OTC
Metabolism of polyamines	3.39	0.119	-1.89	7	AGMAT,NQO1,PSMA1,PSMB3,PSMC2,PSMC3,PSMD7
Bile Acid Biosynthesis, Neutral Pathway	3.39	0.25	-2	4	AKR1C4,AMACR,CYP27A1,SLC27A5
NIK-->noncanonical NF-kB signaling	3.35	0.117	-1.89	7	NEDD8,PSMA1,PSMB3,PSMC2,PSMC3,PSMD7,RPS27A
Signaling by Retinoic Acid	3.31	0.136	-2.449	6	DHRS4,DLAT,DLD,PDHA1,PDHB,RDH16
Alanine metabolism	3.27	1	#NUM!	2	GPT,GPT2
β-alanine Degradation I	3.27	1	#NUM!	2	ABAT,ALDH6A1
Choline Degradation I	3.27	1	#NUM!	2	ALDH7A1,CHDH
Alanine Degradation III	3.27	1	#NUM!	2	GPT,GPT2
Alanine Biosynthesis II	3.27	1	#NUM!	2	GPT,GPT2
4-hydroxyproline Degradation I	3.27	1	#NUM!	2	ALDH4A1,HOGA1
Glycine Biosynthesis I	3.27	1	#NUM!	2	SHMT1,SHMT2
Arachidonic acid metabolism	3.25	0.133	-2.449	6	CYP1A2,CYP2C8,EPHX2,GPX1,LTA4H,PON3
Histidine Degradation III	3.2	0.375	#NUM!	3	FTCD,HAL,MTHFD1L
Bile acid and bile salt metabolism	3.18	0.161	-2.236	5	AKR1C4,AMACR,CYP27A1,HSD17B4,SLC27A5
BAG2 Signaling Pathway	3.11	0.0941	#NUM!	8	ANXA2,HSPA8,HSPA9,PSMA1,PSMB3,PSMC2,PSMC3,PSMD7
Metabolism of cofactors	3.08	0.211	-2	4	COQ3,COQ6,COQ9,GCHFR
NFE2L2 regulating anti-oxidant/detoxification enzymes	3.08	0.211	-2	4	EP300,GCLC,GSR,NQO1
Urea cycle	3.03	0.333	#NUM!	3	CPS1,NAGS,OTC
Heme Biosynthesis II	3.03	0.333	#NUM!	3	ALAS1,CPOX,FECH
TNFR2 non-canonical NF-kB pathway	3.01	0.103	-1.89	7	LTBR,PSMA1,PSMB3,PSMC2,PSMC3,PSMD7,RPS27A
Androgen Biosynthesis	2.99	0.2	#NUM!	4	AKR1C4,GSTA5,HSD3B1,Hsd3b4 (includes others)
Histamine Degradation	2.91	0.19	-2	4	ALDH2,ALDH4A1,ALDH7A1,ALDH9A1
Fatty Acid α-oxidation	2.91	0.19	-2	4	ALDH2,ALDH4A1,ALDH7A1,ALDH9A1
MAPK6/MAPK4 signaling	2.88	0.087	#NUM!	8	PSMA1,PSMB3,PSMC2,PSMC3,PSMD7,RPS27A,SEPTIN7,XPO1
Interconversion of nucleotide di- and triphosphates	2.83	0.182	-1	4	AK4,GSR,GUK1,NME1
Chaperone Mediated Autophagy	2.83	0.182	-2	4	HSPA8,PARK7,PLIN3,RPS27A
Putrescine Degradation III	2.83	0.182	-2	4	ALDH2,ALDH4A1,ALDH7A1,ALDH9A1
mTOR Signaling	2.83	0.0607	#NUM!	13	EIF4G1,FAU,PLD1,RPS11,RPS17,RPS18,RPS2,RPS27A,RPS3,RPS4Y1,RPS8,RPS9,RPSA
Proline catabolism	2.8	0.667	#NUM!	2	ALDH4A1,PRODH
NADH Repair	2.8	0.667	#NUM!	2	GAPDH,NAXD
Methylglyoxal Degradation I	2.8	0.667	#NUM!	2	GLO1,HAGH
Glycine Biosynthesis III	2.8	0.667	#NUM!	2	AGXT,AGXT2
Proline Degradation	2.8	0.667	#NUM!	2	ALDH4A1,PRODH
Palmitate Biosynthesis I (Animals)	2.8	0.667	#NUM!	2	CBR4,OXSM
L-cysteine Degradation III	2.8	0.667	#NUM!	2	CISD1,MPST
Thiosulfate Disproportionation III (Rhodanese)	2.8	0.667	#NUM!	2	MPST,TST
Cellular response to hypoxia	2.76	0.0933	-1.89	7	EP300,PSMA1,PSMB3,PSMC2,PSMC3,PSMD7,RPS27A
Metabolism of porphyrins	2.76	0.174	-2	4	ALAS1,ALB,CPOX,FECH
Folate Signaling Pathway	2.74	0.107	-1.633	6	ALDH1L1,MTHFD1L,PAICS,SHMT1,SHMT2,SLC25A32
Xenobiotic Metabolism General Signaling Pathway	2.74	0.0699	-3.162	10	EP300,GCLC,GSTA5,GSTK1,Gstm3,GSTM4,GSTT2/GSTT2B,MGST1,NQO1,UGT1A9 (includes others)
Superpathway of Methionine Degradation	2.71	0.128	-2.236	5	DLD,GOT2,MMUT,PCCA,PCCB
C-type lectin receptors (CLRs)	2.69	0.069	-2.333	10	EP300,NEDD8,PSMA1,PSMB3,PSMC2,PSMC3,PSMD7,RPS27A,TAB1,UBE2N
Sulfur amino acid metabolism	2.68	0.167	-2	4	FMO1,GOT2,MPST,TST
Mineralocorticoid Biosynthesis	2.64	0.25	#NUM!	3	GSTA5,HSD3B1,Hsd3b4 (includes others)
Ubiquinol-10 Biosynthesis (Eukaryotic)	2.55	0.154	#NUM!	4	COQ3,CYP2E1,DDT,ECHDC1
Metabolism of folate and pterines	2.53	0.231	#NUM!	3	ALDH1L1,SHMT1,SHMT2
Glucocorticoid Biosynthesis	2.53	0.231	#NUM!	3	GSTA5,HSD3B1,Hsd3b4 (includes others)
Signaling by NOTCH4	2.51	0.0843	-1.89	7	EP300,PSMA1,PSMB3,PSMC2,PSMC3,PSMD7,RPS27A
Threonine catabolism	2.51	0.5	#NUM!	2	GCAT,RIDA
Branched-chain α-keto acid Dehydrogenase Complex	2.51	0.5	#NUM!	2	DBT,DLD
Heme Biosynthesis from Uroporphyrinogen-III I	2.51	0.5	#NUM!	2	CPOX,FECH
Phenylalanine Degradation I (Aerobic)	2.51	0.5	#NUM!	2	PCBD2,QDPR
Interleukin-1 family signaling	2.51	0.0698	-2.333	9	PSMA1,PSMB3,PSMC2,PSMC3,PSMD7,PTPN11,RPS27A,TAB1,UBE2N
Necroptosis Signaling Pathway	2.48	0.0645	-2.53	10	CAPN8,GLUD1,GLUL,PPIF,SLC25A3,SLC25A5,TAB1,TIMM44,TIMM50,TOMM70
Aspirin ADME	2.43	0.214	#NUM!	3	ALB,CYP2C8,CYP2E1
Phenylalanine Degradation IV (Mammalian, via Side Chain)	2.43	0.214	#NUM!	3	ACSF3,ALDH2,GOT2
Hedgehog ligand biogenesis	2.41	0.0923	-1.633	6	PSMA1,PSMB3,PSMC2,PSMC3,PSMD7,RPS27A
Regulation of mitotic cell cycle	2.37	0.0795	-1.89	7	FBXO5,PSMA1,PSMB3,PSMC2,PSMC3,PSMD7,RPS27A
FXR/RXR Activation	2.37	0.0588	-2.111	11	AIFM2,CYP27A1,GSTA5,GSTK1,Gstm3,GSTM4,GSTT2/GSTT2B,MGST1,MTTP,NQO1,SLC27A5
Protein Ubiquitination Pathway	2.33	0.0513	#NUM!	14	DNAJA1,HSPA8,HSPA9,HSPD1,HSPE1,PSMA1,PSMB3,PSMC2,PSMC3,PSMD7,RPS27A,TRAP1,UBE2N,USP5
Proline Biosynthesis II (from Arginine)	2.29	0.4	#NUM!	2	OAT,OTC
Superpathway of Serine and Glycine Biosynthesis I	2.29	0.4	#NUM!	2	SHMT1,SHMT2
Trans, trans-farnesyl Diphosphate Biosynthesis	2.29	0.4	#NUM!	2	FDPS,IDI1
dTMP De Novo Biosynthesis	2.29	0.4	#NUM!	2	SHMT1,SHMT2
KEAP1-NFE2L2 pathway	2.29	0.0769	-1.89	7	EP300,PSMA1,PSMB3,PSMC2,PSMC3,PSMD7,RPS27A
ISG15 antiviral mechanism	2.23	0.0845	-1.633	6	EIF4G1,NUP133,NUP50,RPS27A,TPR,UBE2N
Dopamine Degradation	2.22	0.125	-2	4	ALDH2,ALDH4A1,ALDH7A1,ALDH9A1
Regulation of lipid metabolism by PPARalpha	2.19	0.0672	-2.828	8	ACADM,ACOX1,ACSL1,ALAS1,CPT2,EP300,HMGCS2,UGT1A9 (includes others)
Protein methylation	2.18	0.176	#NUM!	3	ETFB,HSPA8,RPS2
Regulation of RUNX2 expression and activity	2.17	0.0822	-1.633	6	PSMA1,PSMB3,PSMC2,PSMC3,PSMD7,RPS27A
Transcriptional regulation by RUNX3	2.16	0.0729	-1.89	7	EP300,PSMA1,PSMB3,PSMC2,PSMC3,PSMD7,RPS27A
Cellular response to heat stress	2.14	0.0722	-2	7	EP300,HSPA8,HSPA9,NUP133,NUP50,PTGES3,TPR
Late endosomal microautophagy	2.12	0.118	-2	4	HSPA8,PARK7,PLIN3,RPS27A
Metabolism of steroid hormones	2.08	0.114	-2	4	FDX1,FDXR,HSD17B12,HSD3B1
Deubiquitination	2.07	0.0494	-3.051	13	EP300,H2AC20,IDE,NEDD8,PSMA1,PSMB3,PSMC2,PSMC3,PSMD7,RPS27A,TAB1,TOMM70,USP5
S Phase	2.07	0.07	-1.89	7	PDS5A,PSMA1,PSMB3,PSMC2,PSMC3,PSMD7,RPS27A
Mitotic Metaphase and Anaphase	2.06	0.0511	-2.887	12	FBXO5,LMNB1,NUP133,PDS5A,PSMA1,PSMB3,PSMC2,PSMC3,PSMD7,RAN,RPS27A,XPO1
GABA synthesis, release, reuptake and degradation	2.05	0.158	#NUM!	3	ABAT,ALDH5A1,HSPA8
FAT10 Signaling Pathway	2	0.0877	#NUM!	5	PSMA1,PSMB3,PSMC2,PSMC3,PSMD7
MyD88-independent TLR4 cascade	1.99	0.108	-2	4	PTPN11,RPS27A,TAB1,UBE2N
TYSND1 cleaves peroxisomal proteins	1.99	0.286	#NUM!	2	ACOX1,HSD17B4
Arginine Degradation VI (Arginase 2 Pathway)	1.99	0.286	#NUM!	2	AGMAT,OAT
Aspartate Degradation II	1.99	0.286	#NUM!	2	GOT2,MDH2
DNA Replication Pre-Initiation	1.98	0.0673	-1.89	7	H2AC20,PSMA1,PSMB3,PSMC2,PSMC3,PSMD7,RPS27A
Autism Signaling Pathway	1.89	0.0455	-3.207	14	ALDH1L1,ALDH2,ALDH4A1,ALDH5A1,ALDH6A1,ALDH7A1,ALDH9A1,BCKDK,CYP27A1,DBT,DLD,EP300,L2HGDH,PCCA
Histidine catabolism	1.87	0.25	#NUM!	2	FTCD,HAL
Superoxide Radicals Degradation	1.87	0.25	#NUM!	2	NQO1,SOD2
Pregnenolone Biosynthesis	1.87	0.136	#NUM!	3	CYP27A1,CYP2E1,FDX1
Hedgehog 'on' state	1.83	0.0698	-1.633	6	PSMA1,PSMB3,PSMC2,PSMC3,PSMD7,RPS27A
Smooth Muscle Contraction	1.77	0.093	-2	4	ALDH2,ANXA2,MYL9,TPM3
Lipophagy	1.76	0.222	#NUM!	2	HSPA8,PLIN3
Sucrose Degradation V (Mammalian)	1.76	0.222	#NUM!	2	ALDOA,TPI1
TCF dependent signaling in response to WNT	1.75	0.0503	-2.53	10	EP300,H2AC20,KMT2D,PSMA1,PSMB3,PSMC2,PSMC3,PSMD7,RPS27A,XPO1
RHO GTPase cycle	1.75	0.04	-3.771	18	ARFGAP2,BCAP31,CCDC88A,CCT2,DBT,DOCK7,GPS1,HINT2,HSPE1,LETM1,LMAN1,LMNB1,NDUFA5,NDUFS3,NIPSNAP2,PLD1,SHMT2,TPM3
SUMOylation of transcription cofactors	1.73	0.0909	-2	4	DDX5,EP300,NPM1,PARK7
TAK1-dependent IKK and NF-kappa-B activation	1.73	0.0909	-2	4	NLRX1,RPS27A,TAB1,UBE2N
Regulation of mRNA stability by proteins that bind AU-rich elements	1.73	0.0909	-2	4	EIF4G1,HSPA8,RPS27A,XPO1
MyD88 cascade initiated on plasma membrane	1.71	0.12	#NUM!	3	RPS27A,TAB1,UBE2N
Degradation of beta-catenin by the destruction complex	1.7	0.0652	-1.633	6	PSMA1,PSMB3,PSMC2,PSMC3,PSMD7,RPS27A
Acetyl-CoA Biosynthesis III (from Citrate)	1.64	1	#NUM!	1	ACLY
Glutamine Biosynthesis I	1.64	1	#NUM!	1	GLUL
Lipoate Salvage and Modification	1.64	1	#NUM!	1	LIPT1
Citrulline Degradation	1.64	1	#NUM!	1	OTC
Alanine Biosynthesis III	1.64	1	#NUM!	1	NFS1
Gluconeogenesis I	1.62	0.111	#NUM!	3	ALDOA,GAPDH,MDH2
NAD Signaling Pathway	1.61	0.053	-2.828	8	ACADL,ACADM,AIFM1,ETFA,HMGCS2,HSPD1,IDH2,SOD2
Transcriptional regulation by RUNX1	1.6	0.0526	-2.121	8	EP300,H2AC20,PSMA1,PSMB3,PSMC2,PSMC3,PSMD7,RPS27A
Phenylalanine and tyrosine metabolism	1.59	0.182	#NUM!	2	FAH,QDPR
Alpha-protein kinase 1 signaling pathway	1.59	0.182	#NUM!	2	RPS27A,TAB1
Oleate Biosynthesis II (Animals)	1.59	0.182	#NUM!	2	ALDH6A1,CYB5A
TCR signaling	1.57	0.0556	-1.89	7	PSMA1,PSMB3,PSMC2,PSMC3,PSMD7,RPS27A,UBE2N
Glycerophospholipid biosynthesis	1.56	0.0606	-2.449	6	AGPAT2,HADHA,HADHB,LPGAT1,LPIN1,PLD1
Neutrophil degranulation	1.54	0.0378	-3.3	18	ACLY,AGPAT2,ALDOA,ANXA2,CAND1,CCT2,CSTB,HSPA8,LTA4H,MGST1,NIT2,PA2G4,PFKL,PLD1,PSMC2,PSMC3,PSMD7,SERPINA1
Tryptophan catabolism	1.52	0.167	#NUM!	2	AADAT,KYAT3
MicroRNA Biogenesis Signaling Pathway	1.52	0.0481	-1.667	9	DDX5,HNRNPA2B1,HSPA8,NUP133,NUP50,PNPT1,PTGES3,RAN,TPR
Nucleotide catabolism	1.5	0.1	#NUM!	3	AGXT2,DPYD,SAMHD1
Phosphatidylglycerol Biosynthesis II (Non-plastidic)	1.5	0.1	#NUM!	3	AGPAT2,LPGAT1,PTPMT1
Apoptotic execution phase	1.5	0.0769	-2	4	BCAP31,GAS2,LMNB1,PLEC
Macrophage Classical Activation Signaling Pathway	1.5	0.0476	3	9	ACO2,DLAT,DLD,NDUFS1,PDHA1,PDHB,SDHA,SDHB,UQCRC2
Mitotic Prophase	1.49	0.0583	-1.633	6	H2AC20,LMNB1,LPIN1,NUP133,NUP50,TPR
Mitotic G1 phase and G1/S transition	1.49	0.0534	-1.633	7	FBXO5,PSMA1,PSMB3,PSMC2,PSMC3,PSMD7,RPS27A
Signaling by TGF-beta Receptor Complex	1.47	0.0755	-2	4	ITGB6,NEDD8,RPS27A,XPO1
MyD88 dependent cascade initiated on endosome	1.47	0.0968	#NUM!	3	RPS27A,TAB1,UBE2N
Mitochondrial calcium ion transport	1.46	0.154	#NUM!	2	LETM1,MCU
Toll Like Receptor 3 (TLR3) Cascade	1.43	0.0938	#NUM!	3	RPS27A,TAB1,UBE2N
Lymphotoxin β Receptor Signaling	1.42	0.0727	#NUM!	4	CYC1,CYCS,EP300,LTBR
Triacylglycerol Biosynthesis	1.4	0.0714	-2	4	AGPAT2,DBT,LPGAT1,LPIN1
Carnitine metabolism	1.39	0.143	#NUM!	2	CPT2,SLC25A20
Acyl-CoA Hydrolysis	1.39	0.143	#NUM!	2	ACOT2,THEM4
Leukotriene Biosynthesis	1.39	0.143	#NUM!	2	GSTM4,LTA4H
Colanic Acid Building Blocks Biosynthesis	1.39	0.143	#NUM!	2	PMM2,UGDH
Iron homeostasis signaling pathway	1.38	0.0507	#NUM!	7	ABCB10,ACO2,FECH,HSPA9,LYRM4,NFS1,PCBP1
SUMOylation of SUMOylation proteins	1.36	0.0882	#NUM!	3	NUP133,NUP50,TPR
Cargo concentration in the ER	1.36	0.0882	#NUM!	3	LMAN1,PREB,SERPINA1
RUNX1 regulates megakaryocyte differentiation and platelet function	1.35	0.069	#NUM!	4	EP300,H2AC20,KMT2D,MYL9
Carnitine synthesis	1.34	0.5	#NUM!	1	ALDH9A1
UDP-D-xylose and UDP-D-glucuronate Biosynthesis	1.34	0.5	#NUM!	1	UGDH
Lipoate Biosynthesis and Incorporation II	1.34	0.5	#NUM!	1	LIPT1
GDP-L-fucose Biosynthesis II (from L-fucose)	1.34	0.5	#NUM!	1	FCSK
L-glutamine Biosynthesis II (tRNA-dependent)	1.34	0.5	#NUM!	1	QRSL1
Fatty Acid Biosynthesis Initiation II	1.34	0.5	#NUM!	1	OXSM
Threonine Degradation II	1.34	0.5	#NUM!	1	GCAT
Cardiolipin Biosynthesis II	1.34	0.5	#NUM!	1	PTPMT1
Glutamate Biosynthesis II	1.34	0.5	#NUM!	1	GLUD1
Glutamate Degradation X	1.34	0.5	#NUM!	1	GLUD1
Synthesis of Prostaglandins (PG) and Thromboxanes (TX)	1.34	0.133	#NUM!	2	CBR1,PTGES3
Aldosterone Signaling in Epithelial Cells	1.33	0.0465	#NUM!	8	ABCB8,CCDC51,DNAJA1,HSPA8,HSPA9,HSPD1,HSPE1,TRAP1
Hedgehog 'off' state	1.33	0.0531	-1.342	6	PSMA1,PSMB3,PSMC2,PSMC3,PSMD7,RPS27A
Transcriptional regulation by the AP-2 (TFAP2) family of transcription factors	1.3	0.0833	#NUM!	3	EP300,HSPD1,NPM1
Granzyme B Signaling	1.29	0.125	#NUM!	2	CYCS,LMNB1
Parkinson's Signaling	1.29	0.125	#NUM!	2	CYCS,PARK7
Signaling by ROBO receptors	1.28	0.0517	-1.633	6	PSMA1,PSMB3,PSMC2,PSMC3,PSMD7,RPS27A
TP53 Regulates Metabolic Genes	1.27	0.0568	-2.236	5	COX4I1,CYCS,GSR,LRPPRC,PRDX5
Cytoprotection by HMOX1	1.26	0.0645	-2	4	ALB,COX4I1,CYCS,LRPPRC
SUMOylation of ubiquitinylation proteins	1.24	0.0789	#NUM!	3	NUP133,NUP50,TPR
Unfolded protein response	1.24	0.0556	#NUM!	5	CANX,DNAJA1,DNAJA3,HSPA8,HSPA9
RAN Signaling	1.24	0.118	#NUM!	2	RAN,XPO1
Synthesis of DNA	1.24	0.0504	-1.633	6	PSMA1,PSMB3,PSMC2,PSMC3,PSMD7,RPS27A
Apelin Adipocyte Signaling Pathway	1.22	0.0549	-2	5	GPX1,GSTA5,GSTK1,GSTT2/GSTT2B,MGST1
MAP kinase activation	1.22	0.0769	#NUM!	3	RPS27A,TAB1,UBE2N
Induction of Apoptosis by HIV1	1.2	0.0615	#NUM!	4	CYC1,CYCS,SLC25A3,SLC25A5
Pyrimidine Ribonucleotides Interconversion	1.19	0.075	#NUM!	3	AK4,NME1,SLC25A42
Pyrophosphate hydrolysis	1.17	0.333	#NUM!	1	PPA2
L-carnitine Biosynthesis	1.17	0.333	#NUM!	1	ALDH9A1
Uracil Degradation II (Reductive)	1.17	0.333	#NUM!	1	DPYD
Coenzyme A Biosynthesis	1.17	0.333	#NUM!	1	COASY
S-methyl-5'-thioadenosine Degradation II	1.17	0.333	#NUM!	1	MTAP
1,25-dihydroxyvitamin D3 Biosynthesis	1.17	0.333	#NUM!	1	POR
Glutathione Biosynthesis	1.17	0.333	#NUM!	1	GCLC
Inosine-5'-phosphate Biosynthesis II	1.17	0.333	#NUM!	1	PAICS
Thymine Degradation	1.17	0.333	#NUM!	1	DPYD
Glutamate Degradation II	1.17	0.333	#NUM!	1	GOT2
Tyrosine Biosynthesis IV	1.17	0.333	#NUM!	1	PCBD2
Aspartate Biosynthesis	1.17	0.333	#NUM!	1	GOT2
Transport of vitamins, nucleosides, and related molecules	1.16	0.0732	#NUM!	3	SLC25A5,SLC27A4,SLC35D1
Gene Silencing by RNA	1.16	0.0526	-1.342	5	H2AC20,NUP133,NUP50,RAN,TPR
Regulation of TP53 Activity through Methylation	1.15	0.105	#NUM!	2	EP300,RPS27A
Remodeling of Epithelial Adherens Junctions	1.14	0.0588	#NUM!	4	ACTN4,ARF6,ARPC4,NME1
MyD88:MAL(TIRAP) cascade initiated on plasma membrane	1.14	0.0714	#NUM!	3	RPS27A,TAB1,UBE2N
Thyroid Hormone Metabolism II (via Conjugation and/or Degradation)	1.14	0.0714	#NUM!	3	UGT1A9 (includes others),UGT2A3,UGT3A1
Aggrephagy	1.12	0.0698	#NUM!	3	PARK7,RPS27A,UBE2N
Retinoate Biosynthesis I	1.12	0.0698	#NUM!	3	AKR1C4,DHRS4,RDH16
Pyrimidine Ribonucleotides De Novo Biosynthesis	1.12	0.0698	#NUM!	3	AK4,NME1,SLC25A42
SUMOylation of DNA replication proteins	1.07	0.0667	#NUM!	3	NUP133,NUP50,TPR
Neurotransmitter uptake and metabolism In glial cells	1.05	0.25	#NUM!	1	GLUL
Phenylethylamine Degradation I	1.05	0.25	#NUM!	1	ALDH2
Eumelanin Biosynthesis	1.05	0.25	#NUM!	1	DDT
Taurine Biosynthesis	1.05	0.25	#NUM!	1	FMO1
Glutathione Redox Reactions II	1.05	0.25	#NUM!	1	GSR
D-glucuronate Degradation I	1.05	0.25	#NUM!	1	AKR1A1
L-cysteine Degradation I	1.05	0.25	#NUM!	1	GOT2
Molybdenum Cofactor Biosynthesis	1.05	0.25	#NUM!	1	NFS1
SUMOylation of RNA binding proteins	1.05	0.0652	#NUM!	3	NUP133,NUP50,TPR
Mitotic G2-G2/M phases	1.04	0.0402	-2.121	8	EP300,PSMA1,PSMB3,PSMC2,PSMC3,PSMD7,RPS27A,XPO1
Apoptosis Signaling	1.03	0.0481	-2	5	AIFM1,CAPN8,CYC1,CYCS,GAS2
Role of PKR in Interferon Induction and Antiviral Response	1.02	0.0441	1.342	6	CYC1,CYCS,EIF2S1,HSPA8,HSPA9,NPM1
Pyrimidine Deoxyribonucleotides De Novo Biosynthesis I	1.01	0.087	#NUM!	2	AK4,NME1
Histidine Degradation VI	1.01	0.087	#NUM!	2	CYP2E1,HAL
Vitamin-C Transport	1.01	0.087	#NUM!	2	AKR1C4,TXNRD2
Plasma lipoprotein assembly, remodeling, and clearance	1	0.0526	-2	4	ALB,LSR,MTTP,RPS27A
Nucleosome assembly	0.984	0.0612	#NUM!	3	H2AC20,NPM1,SMARCA5
Glycogen metabolism	0.978	0.0833	#NUM!	2	GBE1,RPS27A
Tumoricidal Function of Hepatic Natural Killer Cells	0.978	0.0833	#NUM!	2	AIFM1,CYCS
Fc epsilon receptor (FCERI) signaling	0.976	0.0388	-1.89	8	PSMA1,PSMB3,PSMC2,PSMC3,PSMD7,RPS27A,TAB1,UBE2N
DDX58/IFIH1-mediated induction of interferon-alpha/beta	0.959	0.0506	-2	4	EP300,NLRX1,RPS27A,TOMM70
Signaling by MET	0.959	0.0506	-2	4	ARF6,DOCK7,PTPN11,RPS27A
Maturity Onset Diabetes of Young (MODY) Signaling	0.959	0.0506	#NUM!	4	EP300,GAPDH,GCK,OGDH
Renal Cell Carcinoma Signaling	0.959	0.0506	#NUM!	4	EP300,FH,PTPN11,RPS27A
Clathrin-mediated Endocytosis Signaling	0.958	0.0385	#NUM!	8	ALB,Ap2b1,ARF6,ARPC4,HSPA8,ITGB6,RPS27A,SERPINA1
Formation of xylulose-5-phosphate	0.958	0.2	#NUM!	1	AKR1A1
Tetrahydrofolate Salvage from 5,10-methenyltetrahydrofolate	0.958	0.2	#NUM!	1	MTHFD1L
Tetrapyrrole Biosynthesis II	0.958	0.2	#NUM!	1	ALAS1
Tyrosine Degradation I	0.958	0.2	#NUM!	1	FAH
Cholesterol biosynthesis	0.948	0.08	#NUM!	2	FDPS,IDI1
Signaling by NTRK2 (TRKB)	0.948	0.08	#NUM!	2	CDK5,PTPN11
Neddylation	0.928	0.0366	-2.333	9	CAND1,GPS1,NEDD8,PSMA1,PSMB3,PSMC2,PSMC3,PSMD7,RPS27A
B-WICH complex positively regulates rRNA expression	0.927	0.0577	#NUM!	3	EP300,H2AC20,SMARCA5
Estrogen-Dependent Breast Cancer Signaling	0.915	0.0488	#NUM!	4	AKR1C4,HSD17B12,HSD17B13,HSD17B4
Spliceosomal Cycle	0.908	0.0566	#NUM!	3	DHX15,HSPA8,PRPF40B
Processing of Capped Intron-Containing Pre-mRNA	0.886	0.0348	-2.53	10	DDX5,DHX15,HNRNPA2B1,HNRNPM,HSPA8,NUP133,NUP50,PCBP1,SNRNP70,TPR
Lipid particle organization	0.883	0.167	#NUM!	1	HSD17B13
Selenocysteine Biosynthesis II (Archaea and Eukaryotes)	0.883	0.167	#NUM!	1	SARS2
GDP-mannose Biosynthesis	0.883	0.167	#NUM!	1	PMM2
Metabolism of non-coding RNA	0.873	0.0545	#NUM!	3	NUP133,NUP50,TPR
HSP90 chaperone cycle for steroid hormone receptors in the presence of ligand	0.873	0.0545	#NUM!	3	DNAJA1,HSPA8,PTGES3
PTEN Regulation	0.871	0.04	-1.633	6	PSMA1,PSMB3,PSMC2,PSMC3,PSMD7,RPS27A
CDP-diacylglycerol Biosynthesis I	0.867	0.0714	#NUM!	2	AGPAT2,LPGAT1
NLR signaling pathways	0.857	0.0536	#NUM!	3	RPS27A,TAB1,UBE2N
SUMOylation of chromatin organization proteins	0.857	0.0536	#NUM!	3	NUP133,NUP50,TPR
Type II Diabetes Mellitus Signaling	0.842	0.0392	#NUM!	6	ACSF2,ACSL1,ACSM1,GCK,SLC27A4,SLC27A5
TNF signaling	0.84	0.0526	#NUM!	3	RACK1,RPS27A,TAB1
Cachexia Signaling Pathway	0.833	0.0326	-1.732	12	ALB,CAPN8,EIF2S1,EP300,HSPA8,HSPA9,PSMA1,PSMB3,PSMC2,PSMC3,PSMD7,SERPINA1
Iron uptake and transport	0.824	0.0517	#NUM!	3	CAND1,NEDD8,RPS27A
Triacylglycerol Degradation	0.824	0.0517	#NUM!	3	AADAC,ALDH2,Ces2a
Erythrocytes take up oxygen and release carbon dioxide	0.821	0.143	#NUM!	1	CA2
Aryl hydrocarbon receptor signalling	0.821	0.143	#NUM!	1	PTGES3
STAT5 Activation	0.821	0.143	#NUM!	1	PTPN11
Atorvastatin ADME	0.821	0.143	#NUM!	1	PON3
NAD Biosynthesis from 2-amino-3-carboxymuconate Semialdehyde	0.821	0.143	#NUM!	1	QPRT
Trehalose Degradation II (Trehalase)	0.821	0.143	#NUM!	1	GCK
Thioredoxin Pathway	0.821	0.143	#NUM!	1	TXNRD2
Glycogen Biosynthesis II (from UDP-D-Glucose)	0.821	0.143	#NUM!	1	GBE1
Mitophagy	0.818	0.0667	#NUM!	2	RPS27A,TOMM70
Regulation of TP53 Activity through Acetylation	0.818	0.0667	#NUM!	2	EP300,KAT6A
Protein ubiquitination	0.818	0.0667	#NUM!	2	RPS27A,USP5
FOXO-mediated transcription of oxidative stress, metabolic and neuronal genes	0.818	0.0667	#NUM!	2	GCK,SOD2
Signaling by CSF3 (G-CSF)	0.818	0.0667	#NUM!	2	PTPN11,RPS27A
DNA Double Strand Break Response	0.808	0.0508	#NUM!	3	RPS27A,SMARCA5,UBE2N
LXR/RXR Activation	0.807	0.0407	#NUM!	5	ALB,ECHS1,HADH,PON3,SERPINA1
HER-2 Signaling in Breast Cancer	0.806	0.0352	1.342	8	ARF6,COX4I1,COX7A2,CYB5A,ITGB6,NUP133,NUP50,TPR
NER (Nucleotide Excision Repair, Enhanced Pathway)	0.798	0.044	#NUM!	4	EP300,GPS1,NEDD8,UBE2N
Asparagine N-linked glycosylation	0.796	0.0645	#NUM!	2	CANX,FCSK
Signaling by CSF1 (M-CSF) in myeloid cells	0.796	0.0645	#NUM!	2	PTPN11,RPS27A
Class I MHC mediated antigen processing and presentation	0.793	0.032	-2.309	12	BCAP31,CANX,HECTD1,HECTD2,PSMA1,PSMB3,PSMC2,PSMC3,PSMD7,RPS27A,TPP2,UBE2N
PPARα/RXRα Activation	0.787	0.0361	-1.633	7	ACADL,ACOX1,CAND1,Cyp2c54 (includes others),CYP2C8,EP300,GOT2
Microautophagy Signaling Pathway	0.779	0.0375	-1.633	6	HSPA8,PSMA1,PSMB3,PSMC2,PSMC3,PSMD7
NFE2L2 regulates pentose phosphate pathway genes	0.768	0.125	#NUM!	1	EP300
Role of JAK2 in Hormone-like Cytokine Signaling	0.764	0.0484	#NUM!	3	CYP3A5,CYP3A7,PTPN11
Prolactin Signaling	0.752	0.0421	#NUM!	4	ABCB8,CCDC51,EP300,PTPN11
Cell Cycle Checkpoints	0.746	0.0331	-2.333	9	NUP133,PSMA1,PSMB3,PSMC2,PSMC3,PSMD7,RPS27A,UBE2N,XPO1
Small Cell Lung Cancer Signaling	0.741	0.0417	#NUM!	4	CYC1,CYCS,FHIT,PA2G4
Clathrin-mediated endocytosis	0.739	0.0385	-2.236	5	Ap2b1,ARF6,ARPC4,HSPA8,RPS27A
Signaling by NOTCH2	0.733	0.0588	#NUM!	2	EP300,RPS27A
Triglyceride metabolism	0.733	0.0588	#NUM!	2	LPIN1,PLIN3
Nucleotide Excision Repair	0.73	0.0412	-2	4	EP300,GPS1,RPS27A,UBE2N
Ferroptosis Signaling Pathway	0.729	0.0382	0	5	AIFM2,ARF6,GCLC,H2AC20,NFS1
Prednisone ADME	0.722	0.111	#NUM!	1	ALB
α-tocopherol Degradation	0.722	0.111	#NUM!	1	Cyp4a14
GABA Receptor Signaling	0.72	0.0379	#NUM!	5	ABAT,ALDH5A1,ALDH9A1,Ap2b1,RPS27A
Transcriptional Regulation by NPAS4	0.714	0.0571	#NUM!	2	CDK5,XPO1
Signaling by the B Cell Receptor (BCR)	0.697	0.0353	-1.633	6	PSMA1,PSMB3,PSMC2,PSMC3,PSMD7,RPS27A
FLT3 Signaling	0.695	0.0556	#NUM!	2	PTPN11,RPS27A
Neurotransmitter clearance	0.681	0.1	#NUM!	1	ALDH2
RHOBTB3 ATPase cycle	0.681	0.1	#NUM!	1	PLIN3
Prostanoid Biosynthesis	0.681	0.1	#NUM!	1	PTGES3
NoRC negatively regulates rRNA expression	0.66	0.0526	#NUM!	2	H2AC20,SMARCA5
GABAergic Receptor Signaling Pathway (Enhanced)	0.66	0.036	-2.236	5	ABAT,ALDH5A1,GLUD1,GLUL,GOT2
Integrin Signaling	0.658	0.033	-1.89	7	ACTN4,ARF6,ARPC4,BCAR3,CAPN8,ITGB6,MYL9
Erythrocytes take up carbon dioxide and release oxygen	0.645	0.0909	#NUM!	1	CA2
Signaling by Leptin	0.645	0.0909	#NUM!	1	PTPN11
Aspartate and asparagine metabolism	0.645	0.0909	#NUM!	1	GOT2
Pexophagy	0.645	0.0909	#NUM!	1	RPS27A
Glycogen Degradation II	0.645	0.0909	#NUM!	1	MTAP
Purine Nucleotides De Novo Biosynthesis II	0.645	0.0909	#NUM!	1	PAICS
GDP-glucose Biosynthesis	0.645	0.0909	#NUM!	1	GCK
NGF-stimulated transcription	0.644	0.0513	#NUM!	2	CDK5,EP300
COPII-mediated vesicle transport	0.635	0.0417	#NUM!	3	LMAN1,PREB,SERPINA1
Cargo recognition for clathrin-mediated endocytosis	0.63	0.0374	-2	4	Ap2b1,GPS1,NEDD8,RPS27A
Signaling by FGFR3	0.628	0.05	#NUM!	2	PTPN11,RPS27A
Signaling by FGFR2	0.624	0.0411	#NUM!	3	HNRNPM,PTPN11,RPS27A
Activation of gene expression by SREBF (SREBP)	0.612	0.0488	#NUM!	2	FDPS,IDI1
Signaling by FGFR4	0.612	0.0488	#NUM!	2	PTPN11,RPS27A
Mechanisms of Viral Exit from Host Cells	0.612	0.0488	#NUM!	2	LMNB1,XPO1
Reversible hydration of carbon dioxide	0.612	0.0833	#NUM!	1	CA2
Glucose and Glucose-1-phosphate Degradation	0.612	0.0833	#NUM!	1	GCK
γ-glutamyl Cycle	0.612	0.0833	#NUM!	1	GCLC
Caveolar-mediated Endocytosis Signaling	0.602	0.04	#NUM!	3	ALB,COPG2,ITGB6
Regulation of beta-cell development	0.597	0.0476	#NUM!	2	EP300,GCK
SUMOylation of DNA damage response and repair proteins	0.591	0.0395	#NUM!	3	NUP133,NUP50,TPR
Hypoxia Signaling in the Cardiovascular System	0.591	0.0395	#NUM!	3	EP300,NQO1,UBE2N
Macropinocytosis Signaling	0.591	0.0395	#NUM!	3	ACTN4,ARF6,ITGB6
Signaling by SCF-KIT	0.582	0.0465	#NUM!	2	FER,PTPN11
Cytosolic iron-sulfur cluster assembly	0.582	0.0769	#NUM!	1	ABCB7
Dissolution of Fibrin Clot	0.582	0.0769	#NUM!	1	ANXA2
NAD biosynthesis II (from tryptophan)	0.582	0.0769	#NUM!	1	QPRT
Glycogen Degradation III	0.582	0.0769	#NUM!	1	MTAP
NAD Phosphorylation and Dephosphorylation	0.582	0.0769	#NUM!	1	NADK2
UDP-N-acetyl-D-galactosamine Biosynthesis II	0.582	0.0769	#NUM!	1	GCK
PI3K Cascade	0.568	0.0455	#NUM!	2	PTPN11,THEM4
Amyotrophic Lateral Sclerosis Signaling	0.553	0.0345	#NUM!	4	CAPN8,CYCS,GLUL,GPX1
Cytosolic sensors of pathogen-associated DNA	0.542	0.0435	#NUM!	2	EP300,RPS27A
Activation of anterior HOX genes in hindbrain during early embryogenesis	0.541	0.037	#NUM!	3	EP300,H2AC20,KMT2D
ESR-mediated signaling	0.537	0.0339	-2	4	DDX5,EP300,H2AC20,PTGES3
Regulation of cholesterol biosynthesis by SREBP (SREBF)	0.529	0.0667	#NUM!	1	RAN
Mitotic Telophase/Cytokinesis	0.529	0.0667	#NUM!	1	PDS5A
Response of EIF2AK1 (HRI) to heme deficiency	0.529	0.0667	#NUM!	1	EIF2S1
Telomere Extension by Telomerase	0.529	0.0667	#NUM!	1	HNRNPA2B1
Choline Biosynthesis III	0.529	0.0667	#NUM!	1	PLD1
Heme signaling	0.529	0.0426	#NUM!	2	EP300,XPO1
nNOS Signaling in Neurons	0.529	0.0426	#NUM!	2	CAPN8,PFKM
Heparan Sulfate Biosynthesis (Late Stages)	0.522	0.0361	#NUM!	3	AADAC,ALDH2,Ces2a
Insulin Secretion Signaling Pathway	0.518	0.0291	-2.646	8	DLAT,DLD,EIF2S1,EIF4G1,GCK,PC,PDHA1,PDHB
Retinol Biosynthesis	0.516	0.0417	#NUM!	2	AADAC,DHRS4
Prolactin receptor signaling	0.506	0.0625	#NUM!	1	PTPN11
Signal regulatory protein family interactions	0.506	0.0625	#NUM!	1	PTPN11
FOXO-mediated transcription of cell death genes	0.506	0.0625	#NUM!	1	EP300
D-myo-inositol (1,4,5)-trisphosphate Degradation	0.506	0.0625	#NUM!	1	BPNT1
Transcriptional activity of SMAD2/SMAD3:SMAD4 heterotrimer	0.504	0.0408	#NUM!	2	EP300,RPS27A
TP53 Regulates Transcription of Cell Cycle Genes	0.504	0.0408	#NUM!	2	EP300,NPM1
PFKFB4 Signaling Pathway	0.504	0.0408	#NUM!	2	GCK,PFKM
Signaling by EGFR	0.493	0.04	#NUM!	2	PTPN11,RPS27A
Signaling by FGFR1	0.493	0.04	#NUM!	2	PTPN11,RPS27A
Signaling by NOTCH3	0.493	0.04	#NUM!	2	EP300,RPS27A
RHOA Signaling	0.493	0.0323	-2	4	ARPC4,MYL9,PLD1,SEPTIN7
Inhibition of ARE-Mediated mRNA Degradation Pathway	0.489	0.0307	#NUM!	5	PSMA1,PSMB3,PSMC2,PSMC3,PSMD7
AMPK Signaling	0.486	0.0289	-1.633	7	AK4,CPT2,EP300,MLYCD,PFKFB1,PFKL,PFKM
Transcriptional regulation by RUNX2	0.481	0.0392	#NUM!	2	HAND2,RBM14
Transcriptional regulation of granulopoiesis	0.481	0.0392	#NUM!	2	EP300,H2AC20
Amyloid Processing	0.481	0.0392	#NUM!	2	CAPN8,CDK5
Cell Cycle: G2/M DNA Damage Checkpoint Regulation	0.481	0.0392	#NUM!	2	EP300,PTPMT1
ROBO SLIT Signaling Pathway	0.472	0.0315	2	4	ARF6,ARPC4,CDK5,MYL9
RORA activates gene expression	0.464	0.0556	#NUM!	1	EP300
Nicotinate metabolism	0.464	0.0556	#NUM!	1	NADK2
Unfolded Protein Response (UPR)	0.464	0.0556	#NUM!	1	EIF2S1
Immunogenic Cell Death Signaling Pathway	0.463	0.0333	#NUM!	3	BCAP31,HSPA8,HSPA9
Heparan Sulfate Biosynthesis	0.463	0.0333	#NUM!	3	AADAC,ALDH2,Ces2a
Regulation of Cellular Mechanics by Calpain Protease	0.463	0.0333	#NUM!	3	ACTN4,CAPN8,ITGB6
Factors involved in megakaryocyte development and platelet production	0.455	0.033	#NUM!	3	CDK5,DOCK7,PHF21A
HIF1α Signaling	0.452	0.0287	1.342	6	EP300,GCK,HSPA8,HSPA9,RACK1,RAN
ABRA Signaling Pathway	0.447	0.0326	#NUM!	3	HAND2,MYL9,TPM3
RHO GTPases activate CIT	0.445	0.0526	#NUM!	1	MYL9
RHO GTPases Activate ROCKs	0.445	0.0526	#NUM!	1	MYL9
FOXO-mediated transcription	0.445	0.0526	#NUM!	1	EP300
Response to elevated platelet cytosolic Ca2+	0.439	0.0303	-2	4	ACTN4,ALB,ALDOA,SERPINA1
Meiotic synapsis	0.439	0.0364	#NUM!	2	H2AC20,LMNB1
Interleukin-3, Interleukin-5 and GM-CSF signaling	0.439	0.0364	#NUM!	2	PTPN11,RPS27A
Signaling by PTK6	0.439	0.0364	#NUM!	2	RPS27A,SFPQ
E3 ubiquitin ligases ubiquitinate target proteins	0.439	0.0364	#NUM!	2	RPS27A,UBE2N
EPH-Ephrin signaling	0.432	0.0319	#NUM!	3	Ap2b1,ARPC4,MYL9
Fcγ Receptor-mediated Phagocytosis in Macrophages and Monocytes	0.432	0.0319	#NUM!	3	ARF6,ARPC4,PLD1
DNA Damage/Telomere Stress Induced Senescence	0.429	0.0357	#NUM!	2	H2AC20,LMNB1
Interleukin-12 family signaling	0.428	0.05	#NUM!	1	CANX
Class I peroxisomal membrane protein import	0.428	0.05	#NUM!	1	PXMP4
CD27 Signaling in Lymphocytes	0.42	0.0351	#NUM!	2	CYC1,CYCS
Death Receptor Signaling	0.417	0.0312	#NUM!	3	CYC1,CYCS,GAS2
Senescence Pathway	0.413	0.0268	-2.121	8	CAPN8,DLAT,DLD,EP300,MCU,PDHA1,PDHB,SOD2
RHO GTPases activate PAKs	0.411	0.0476	#NUM!	1	MYL9
Nucleotide salvage	0.411	0.0476	#NUM!	1	DGUOK
Endoplasmic Reticulum Stress Pathway	0.411	0.0476	#NUM!	1	EIF2S1
Salvage Pathways of Pyrimidine Ribonucleotides	0.41	0.0309	#NUM!	3	AK4,CDK5,NME1
Circadian Clock	0.402	0.0339	#NUM!	2	EP300,RPS27A
Adipogenesis pathway	0.398	0.0288	-1	4	AGPAT2,CDK5,KAT6A,LPIN1
VEGF Signaling	0.397	0.0303	#NUM!	3	ACTN4,EIF2S1,PTPN11
RAF/MAP kinase cascade	0.396	0.0267	-1.89	7	PSMA1,PSMB3,PSMC2,PSMC3,PSMD7,RPS27A,SPTA1
Insertion of tail-anchored proteins into the endoplasmic reticulum membrane	0.396	0.0455	#NUM!	1	CYB5A
Superpathway of D-myo-inositol (1,4,5)-trisphosphate Metabolism	0.396	0.0455	#NUM!	1	BPNT1
Visual phototransduction	0.393	0.0333	#NUM!	2	CYP4V2,RDH16
RAF-independent MAPK1/3 activation	0.381	0.0435	#NUM!	1	PTPN11
Nephrin family interactions	0.381	0.0435	#NUM!	1	ACTN4
Formation of paraxial mesoderm	0.381	0.0435	#NUM!	1	EP300
Role of Lipids/Lipid Rafts in the Pathogenesis of Influenza	0.381	0.0435	#NUM!	1	FDPS
COPI-mediated anterograde transport	0.377	0.0294	#NUM!	3	ARFGAP2,COPG2,SPTA1
UFMylation Signaling Pathway	0.376	0.0323	#NUM!	2	EIF4G1,EP300
Acute Phase Response Signaling	0.372	0.027	-1.342	5	ALB,PTPN11,SERPINA1,SOD2,TAB1
Sumoylation Pathway	0.371	0.0291	#NUM!	3	EP300,RAN,SERBP1
Interleukin-6 family signaling	0.367	0.0417	#NUM!	1	PTPN11
Regulation of RUNX1 Expression and Activity	0.367	0.0417	#NUM!	1	PTPN11
RAS processing	0.367	0.0417	#NUM!	1	RPS27A
The Visual Cycle	0.367	0.0417	#NUM!	1	DHRS4
Semaphorin interactions	0.36	0.0312	#NUM!	2	CDK5,MYL9
Paxillin Signaling	0.347	0.028	#NUM!	3	ACTN4,ARF6,ITGB6
DNA methylation	0.342	0.0385	#NUM!	1	H2AC20
Interleukin-20 family signaling	0.342	0.0385	#NUM!	1	PTPN11
Pyroptosis	0.33	0.037	#NUM!	1	CYCS
Cell Cycle: G1/S Checkpoint Regulation	0.323	0.029	#NUM!	2	PA2G4,RPL5
MTOR signalling	0.319	0.0357	#NUM!	1	EIF4G1
Signaling by ALK	0.319	0.0357	#NUM!	1	EP300
RHO GTPases activate PKNs	0.319	0.0357	#NUM!	1	MYL9
Activated PKN1 stimulates transcription of AR regulated genes KLK2 and KLK3	0.319	0.0357	#NUM!	1	H2AC20
GM-CSF Signaling	0.316	0.0286	#NUM!	2	PTPN11,RACK1
Interferon alpha/beta signaling	0.31	0.0282	#NUM!	2	PTPN11,SAMHD1
SIRT1 negatively regulates rRNA expression	0.308	0.0345	#NUM!	1	H2AC20
Regulation of Actin-based Motility by Rho	0.303	0.0261	#NUM!	3	ARPC4,ITGB6,MYL9
Role of p14/p19ARF in Tumor Suppression	0.298	0.0333	#NUM!	1	NPM1
Senescence-Associated Secretory Phenotype (SASP)	0.297	0.0274	#NUM!	2	H2AC20,RPS27A
Amyloid fiber formation	0.297	0.0274	#NUM!	2	H2AC20,RPS27A
Neuregulin Signaling	0.293	0.0256	#NUM!	3	CDK5,ITGB6,PTPN11
trans-Golgi Network Vesicle Budding	0.29	0.027	#NUM!	2	HSPA8,TBC1D8B
Endosomal Sorting Complex Required For Transport (ESCRT)	0.288	0.0323	#NUM!	1	RPS27A
Pre-NOTCH Expression and Processing	0.279	0.0263	#NUM!	2	EP300,H2AC20
Glutamate binding, activation of AMPA receptors and synaptic plasticity	0.278	0.0312	#NUM!	1	Ap2b1
RIPK1-mediated regulated necrosis	0.278	0.0312	#NUM!	1	RPS27A
Signaling by NOTCH1	0.267	0.0256	#NUM!	2	EP300,RPS27A
Costimulation by the CD28 family	0.267	0.0256	#NUM!	2	PTPN11,THEM4
Toll-like Receptor Signaling	0.267	0.0256	#NUM!	2	RPS27A,TAB1
Role of JAK family kinases in IL-6-type Cytokine Signaling	0.262	0.0253	#NUM!	2	PTPN11,SERPINA1
Oncogene Induced Senescence	0.261	0.0294	#NUM!	1	RPS27A
GPVI-mediated activation cascade	0.253	0.0286	#NUM!	1	PTPN11
PRC2 methylates histones and DNA	0.253	0.0286	#NUM!	1	H2AC20
Coagulation System	0.253	0.0286	#NUM!	1	SERPINA1
Pancreatic Adenocarcinoma Signaling	0.252	0.0238	#NUM!	3	CYP2E1,PA2G4,PLD1
Striated Muscle Contraction	0.245	0.0278	#NUM!	1	TPM3
RHO GTPases Activate WASPs and WAVEs	0.245	0.0278	#NUM!	1	ARPC4
ERCC6 (CSB) and EHMT2 (G9a) positively regulate rRNA expression	0.237	0.027	#NUM!	1	H2AC20
TWEAK Signaling	0.237	0.027	#NUM!	1	CYCS
Fanconi Anemia Pathway	0.23	0.0263	#NUM!	1	RPS27A
Oxidative Stress Induced Senescence	0.226	0.0233	#NUM!	2	H2AC20,RPS27A
Platelet homeostasis	0.226	0.0233	#NUM!	2	PAFAH2,PTPN11
Regulation of TP53 Expression and Degradation	0.223	0.0256	#NUM!	1	RPS27A
Antigen Presentation Pathway	0.223	0.0256	#NUM!	1	CANX
RET signaling	0.21	0.0244	#NUM!	1	PTPN11
Formation of WDR5-containing histone-modifying complexes	0.204	0.0238	#NUM!	1	KMT2D
Dilated Cardiomyopathy Signaling Pathway	0	0.0133	#NUM!	2	MYL9,PTPN11
CSDE1 Signaling Pathway	0	0.0179	#NUM!	1	RPL9
Neurovascular Coupling Signaling Pathway	0	0.00431	#NUM!	1	Cyp4a14
Oxytocin Signaling Pathway	0	0.0106	#NUM!	3	ABCB8,CCDC51,MYL9
Pulmonary Fibrosis Idiopathic Signaling Pathway	0	0.00613	#NUM!	2	EP300,ITGB6
Pulmonary Healing Signaling Pathway	0	0.0101	#NUM!	2	EP300,IDH2
Pyroptosis Signaling Pathway	0	0.0106	#NUM!	1	GBP3
CLEAR Signaling Pathway	0	0.00351	#NUM!	1	EP300
ID1 Signaling Pathway	0	0.0149	#NUM!	3	EP300,PARK7,TGM2
SNARE Signaling Pathway	0	0.0221	#NUM!	3	HSPA8,MYL9,SYT16
Multiple Sclerosis Signaling Pathway	0	0.00901	#NUM!	2	AIFM1,CAPN8
Ribonucleotide Reductase Signaling Pathway	0	0.00585	#NUM!	1	TBRG4
Natural Killer Cell Signaling	0	0.0152	#NUM!	3	HSPA8,HSPA9,PTPN11
IL-10 Signaling	0	0.00649	#NUM!	1	TAB1
Macrophage Alternative Activation Signaling Pathway	0	0.0105	#NUM!	2	ACADM,ACLY
S100 Family Signaling Pathway	0	0.0104	-2.121	8	ANXA2,ATP5F1A,ATP5F1B,ATP5F1C,ATP5F1D,Atp5f1e,ATP5PO,TPM3
Circadian Rhythm Signaling	0	0.00373	#NUM!	1	RACK1
Leukocyte Extravasation Signaling	0	0.0155	#NUM!	3	ACTN4,FER,PTPN11
Synaptic Long Term Potentiation	0	0.00758	#NUM!	1	EP300
Axonal Guidance Signaling	0	0.0157	#NUM!	8	AFG3L2,ARPC4,CDK5,ITGB6,MYL9,PITRM1,PMPCA,PTPN11
Fc Epsilon RI Signaling	0	0.00847	#NUM!	1	PTPN11
Actin Cytoskeleton Signaling	0	0.0164	#NUM!	4	ACTN4,ARPC4,ITGB6,MYL9
Chaperone Mediated Autophagy Signaling Pathway	0	0.0126	1.414	8	EP300,HSPA8,HSPA9,IDH2,PARK7,PLIN3,PSMA1,PSMB3
IL-33 Signaling Pathway	0	0.0108	#NUM!	2	H2AC20,LPIN1
Myelination Signaling Pathway	0	0.0183	-1.633	6	ARF6,EP300,IDI1,ITGB6,LMNB1,PTPN11
NOD1/2 Signaling Pathway	0	0.0106	#NUM!	2	HSPA8,HSPA9
Activin Inhibin Signaling Pathway	0	0.00459	#NUM!	1	EP300
DHCR24 Signaling Pathway	0	0.0219	#NUM!	3	ALB,PON3,SERPINA1
Glutaminergic Receptor Signaling Pathway (Enhanced)	0	0.0123	-2	4	GLUD1,GLUL,GOT2,PLD1
ISGylation Signaling Pathway	0	0.0185	#NUM!	2	EP300,UBE2N
Orexin Signaling Pathway	0	0.0084	#NUM!	2	PLD1,PTPN11
Sertoli Cell-Germ Cell Junction Signaling Pathway (Enhanced)	0	0.00847	#NUM!	2	ARPC4,TAB1
p53 Signaling	0	0.0102	#NUM!	1	EP300
Intrinsic Pathway for Apoptosis	0	0.0182	#NUM!	1	CYCS
Opioid Signalling	0	0.0111	#NUM!	1	CDK5
Signaling by ERBB2	0	0.02	#NUM!	1	RPS27A
Signaling by ERBB4	0	0.0169	#NUM!	1	RPS27A
PIP3 activates AKT signaling	0	0.0143	#NUM!	2	PTPN11,THEM4
Extracellular matrix organization	0	0.00943	#NUM!	1	ITGB6
Elastic fibre formation	0	0.0227	#NUM!	1	ITGB6
Telomere Maintenance	0	0.0137	#NUM!	1	H2AC20
Integration of energy metabolism	0	0.0194	#NUM!	2	ACLY,PFKFB1
Signaling by PDGF	0	0.0172	#NUM!	1	PTPN11
p75 NTR receptor-mediated signalling	0	0.01	#NUM!	1	RPS27A
Signaling by VEGF	0	0.00926	#NUM!	1	THEM4
Assembly of collagen fibrils and other multimeric structures	0	0.0164	#NUM!	1	PLEC
Cell surface interactions at the vascular wall	0	0.00474	#NUM!	1	PTPN11
Fcgamma receptor (FCGR) dependent phagocytosis	0	0.00637	#NUM!	1	ARPC4
MHC class II antigen presentation	0	0.00794	#NUM!	1	CANX
Integrin cell surface interactions	0	0.0118	#NUM!	1	ITGB6
Binding and Uptake of Ligands by Scavenger Receptors	0	0.00893	#NUM!	1	ALB
Netrin-1 signaling	0	0.02	#NUM!	1	PTPN11
L1CAM interactions	0	0.016	#NUM!	2	HSPA8,SPTA1
NCAM signaling for neurite out-growth	0	0.0164	#NUM!	1	SPTA1
XBP1(S) activates chaperone genes	0	0.0208	#NUM!	1	PREB
Transcriptional regulation of white adipocyte differentiation	0	0.0119	#NUM!	1	EP300
Regulation of Insulin-like Growth Factor (IGF) transport and uptake by IGFBPs	0	0.0161	#NUM!	2	ALB,SERPINA1
Beta-catenin independent WNT signaling	0	0.0098	#NUM!	1	RPS27A
Protein folding	0	0.0204	#NUM!	2	CCT2,CCT5
Transport of inorganic cations/anions and amino acids/oligopeptides	0	0.00962	#NUM!	1	SLC25A22
Deadenylation-dependent mRNA decay	0	0.0182	#NUM!	1	EIF4G1
Cell junction organization	0	0.0109	#NUM!	1	PLEC
Cardiac conduction	0	0.00769	#NUM!	1	ATP1A1
Cilium Assembly	0	0.0098	#NUM!	2	CCT2,CCT5
TP53 Regulates Transcription of Cell Death Genes	0	0.0227	#NUM!	1	AIFM2
RHO GTPases Activate Formins	0	0.0144	#NUM!	2	NUP133,XPO1
HDR through Homologous Recombination (HRR) or Single Strand Annealing (SSA)	0	0.0179	#NUM!	2	RPS27A,UBE2N
Nonhomologous End-Joining (NHEJ)	0	0.0204	#NUM!	1	UBE2N
Interleukin-4 and Interleukin-13 signaling	0	0.00909	#NUM!	1	HSPA8
Regulation of TP53 Activity through Phosphorylation	0	0.0215	#NUM!	2	CDK5,RPS27A
Keratinization	0	0.00467	#NUM!	1	KRT8
Intra-Golgi and retrograde Golgi-to-ER traffic	0	0.0148	#NUM!	3	ARFGAP2,COPG2,PLIN3
Mitotic Prometaphase	0	0.0148	#NUM!	3	NUP133,PDS5A,XPO1
DNA Damage Bypass	0	0.0208	#NUM!	1	RPS27A
Interferon gamma signaling	0	0.0213	#NUM!	2	GBP3,PTPN11
TBC/RABGAPs	0	0.0227	#NUM!	1	ARF6
Post-translational protein phosphorylation	0	0.0187	#NUM!	2	ALB,SERPINA1
Extra-nuclear estrogen signaling	0	0.0137	#NUM!	1	XPO1
NR1H2 and NR1H3-mediated signaling	0	0.02	#NUM!	1	EP300
Meiotic recombination	0	0.0208	#NUM!	1	H2AC20
Retinoid metabolism and transport	0	0.0227	#NUM!	1	AKR1C4
Ion channel transport	0	0.0164	#NUM!	3	ATP1A1,CUTC,RPS27A
Hepatic Cholestasis	0	0.0135	#NUM!	3	CYP27A1,CYP3A5,CYP3A7
Hepatic Fibrosis / Hepatic Stellate Cell Activation	0	0.0103	#NUM!	2	CYP2E1,MYL9
NAFLD Signaling Pathway	0	0.00442	#NUM!	1	LPIN1
Pancreatic Secretion Signaling Pathway	0	0.0081	#NUM!	2	CA2,MCU
Protein Sorting Signaling Pathway	0	0.0225	-2	4	COPG2,LMAN1,PLD1,PREB
VDR/RXR Activation	0	0.0128	#NUM!	1	EP300
BBSome Signaling Pathway	0	0.00409	#NUM!	2	CCT2,CCT5
WNT/SHH Axonal Guidance Signaling Pathway	0	0.00671	#NUM!	1	ARF6
Ceramide Signaling	0	0.011	#NUM!	1	CYCS
Tight Junction Signaling	0	0.00556	#NUM!	1	MYL9
TR/RXR Activation	0	0.00781	#NUM!	1	EP300
RAR Activation	0	0.0117	-1.342	5	AKR1C4,EP300,RDH16,RPL7A,TGM2
IL-8 Signaling	0	0.0143	#NUM!	3	CSTB,MYL9,PLD1
IL-12 Signaling and Production in Macrophages	0	0.0128	#NUM!	3	ALB,EP300,SERPINA1
Role of RIG1-like Receptors in Antiviral Innate Immunity	0	0.0217	#NUM!	1	EP300
Role of Pattern Recognition Receptors in Recognition of Bacteria and Viruses	0	0.00641	#NUM!	1	EIF2S1
Role of NFAT in Regulation of the Immune Response	0	0.000967	#NUM!	1	XPO1
Calcium-induced T Lymphocyte Apoptosis	0	0.00217	#NUM!	1	EP300
Cytotoxic T Lymphocyte-mediated Apoptosis of Target Cells	0	0.00471	#NUM!	2	CYC1,CYCS
fMLP Signaling in Neutrophils	0	0.00763	#NUM!	1	ARPC4
CXCR4 Signaling	0	0.00595	#NUM!	1	MYL9
Thrombopoietin Signaling	0	0.0159	#NUM!	1	PTPN11
CTLA4 Signaling in Cytotoxic T Lymphocytes	0	0.00493	#NUM!	3	Ap2b1,PLD1,PTPN11
IL-15 Production	0	0.00813	#NUM!	1	FER
CD28 Signaling in T Helper Cells	0	0.00387	#NUM!	2	ARPC4,PTPN11
Virus Entry via Endocytic Pathways	0	0.0169	#NUM!	2	Ap2b1,ITGB6
Dendritic Cell Maturation	0	0.00336	#NUM!	2	LTBR,TAB1
Reelin Signaling in Neurons	0	0.0145	#NUM!	2	ARPC4,CDK5
Angiopoietin Signaling	0	0.0132	#NUM!	1	PTPN11
Cellular Effects of Sildenafil (Viagra)	0	0.00667	#NUM!	1	MYL9
Endothelin-1 Signaling	0	0.00515	#NUM!	1	PLD1
CNTF Signaling	0	0.0175	#NUM!	1	PTPN11
Docosahexaenoic Acid (DHA) Signaling	0	0.012	#NUM!	3	ALB,CYCS,SYT16
Semaphorin Signaling in Neurons	0	0.0164	#NUM!	1	CDK5
Thrombin Signaling	0	0.00444	#NUM!	1	MYL9
Cardiac Hypertrophy Signaling	0	0.0153	#NUM!	4	EP300,HAND2,MYL9,TAB1
CDK5 Signaling	0	0.0087	#NUM!	1	CDK5
Molecular Mechanisms of Cancer	0	0.00818	-1.134	7	CYCS,EP300,ITGB6,PA2G4,PTPN11,SPIN1,TAB1
Lipid Antigen Presentation by CD1	0	0.00723	#NUM!	3	Ap2b1,ARF6,CANX
Mitotic Roles of Polo-Like Kinase	0	0.0149	#NUM!	1	FBXO5
HGF Signaling	0	0.0152	#NUM!	2	ITGB6,PTPN11
HMGB1 Signaling	0	0.00599	#NUM!	1	KAT6A
FLT3 Signaling in Hematopoietic Progenitor Cells	0	0.0122	#NUM!	1	PTPN11
Melanocyte Development and Pigmentation Signaling	0	0.0204	#NUM!	2	EP300,PTPN11
DNA Methylation and Transcriptional Repression Signaling	0	0.0102	#NUM!	1	CDK5
Antiproliferative Role of Somatostatin Receptor 2	0	0.013	#NUM!	1	PTPN11
Androgen Signaling	0	0.00592	#NUM!	1	EP300
Germ Cell-Sertoli Cell Junction Signaling	0	0.0118	#NUM!	2	ACTN4,FER
CREB Signaling in Neurons	0	0.00165	#NUM!	1	EP300
Prostate Cancer Signaling	0	0.00877	#NUM!	1	PA2G4
Type I Diabetes Mellitus Signaling	0	0.00589	#NUM!	3	CYC1,CYCS,HSPD1
Glioma Signaling	0	0.016	#NUM!	2	IDH2,PA2G4
Acute Myeloid Leukemia Signaling	0	0.011	#NUM!	1	IDH2
Bladder Cancer Signaling	0	0.00862	#NUM!	1	PA2G4
Chronic Myeloid Leukemia Signaling	0	0.0108	#NUM!	3	PA2G4,PTPN11,RAN
Non-Small Cell Lung Cancer Signaling	0	0.0213	#NUM!	2	FHIT,PA2G4
Production of Nitric Oxide and Reactive Oxygen Species in Macrophages	0	0.0105	#NUM!	2	ALB,SERPINA1
Gα12/13 Signaling	0	0.00752	#NUM!	1	MYL9
p70S6K Signaling	0	0.00345	#NUM!	2	BCAP31,PLD1
ERK5 Signaling	0	0.0135	#NUM!	1	PTPN11
MYC Mediated Apoptosis Signaling	0	0.02	#NUM!	1	CYCS
G Protein Signaling Mediated by Tubby	0	0.00214	#NUM!	1	TUB
Crosstalk between Dendritic Cells and Natural Killer Cells	0	0.011	#NUM!	1	LTBR
Systemic Lupus Erythematosus Signaling	0	0.00375	#NUM!	4	HNRNPA2B1,PRPF39,PRPF40B,SNRNP70
CDC42 Signaling	0	0.00521	#NUM!	3	ARPC4,ITGB6,MYL9
ILK Signaling	0	0.0149	#NUM!	3	ACTN4,ITGB6,MYL9
FAK Signaling	0	0.00384	-1	4	ARPC4,BCAR3,CAPN8,ITGB6
Retinoic acid Mediated Apoptosis Signaling	0	0.0167	#NUM!	1	CYCS
PAK Signaling	0	0.0171	#NUM!	2	ITGB6,MYL9
Hereditary Breast Cancer Signaling	0	0.0211	#NUM!	3	EP300,NPM1,RPS27A
RAC Signaling	0	0.0219	#NUM!	3	ARPC4,ITGB6,PLD1
Phospholipase C Signaling	0	0.00446	#NUM!	5	EP300,ITGB6,MYL9,PLD1,TGM2
Ovarian Cancer Signaling	0	0.00633	#NUM!	1	PA2G4
Atherosclerosis Signaling	0	0.015	#NUM!	2	ALB,SERPINA1
Protein Kinase A Signaling	0	0.0073	#NUM!	3	MYL9,PTPN11,TIMM50
Role of Macrophages, Fibroblasts and Endothelial Cells in Rheumatoid Arthritis	0	0.003	#NUM!	1	LTBR
Leptin Signaling in Obesity	0	0.0132	#NUM!	1	PTPN11
Role of NFAT in Cardiac Hypertrophy	0	0.00446	#NUM!	1	EP300
IL-1 Signaling	0	0.0104	#NUM!	1	TAB1
Neuroprotective Role of THOP1 in Alzheimer's Disease	0	0.0164	#NUM!	2	IDE,LONP1
NUR77 Signaling in T Lymphocytes	0	0.0039	#NUM!	2	CYCS,EP300
TNFR1 Signaling	0	0.0196	#NUM!	1	CYCS
Cyclins and Cell Cycle Regulation	0	0.0116	#NUM!	1	PA2G4
Cell Cycle Control of Chromosomal Replication	0	0.0179	#NUM!	1	CDK5
Role of Tissue Factor in Cancer	0	0.00483	#NUM!	1	PTPN11
Role of JAK1 and JAK3 in γc Cytokine Signaling	0	0.0145	#NUM!	1	PTPN11
Actin Nucleation by ARP-WASP Complex	0	0.0215	#NUM!	2	ARPC4,ITGB6
Dopamine-DARPP32 Feedback in cAMP Signaling	0	0.00538	#NUM!	1	CDK5
NGF Signaling	0	0.00833	#NUM!	1	PTPN11
Signaling by Rho Family GTPases	0	0.0187	-2	5	ARPC4,ITGB6,MYL9,PLD1,SEPTIN7
RHOGDI Signaling	0	0.0182	#NUM!	4	ARPC4,EP300,ITGB6,MYL9
Sertoli Cell-Sertoli Cell Junction Signaling	0	0.00823	#NUM!	2	ACTN4,SPTA1
Gap Junction Signaling	0	0.00308	#NUM!	1	HSPA8
Telomerase Signaling	0	0.00926	#NUM!	1	PTGES3
Mouse Embryonic Stem Cell Pluripotency	0	0.0192	#NUM!	2	PTPN11,TAB1
Transcriptional Regulatory Network in Embryonic Stem Cells	0	0.0061	#NUM!	1	KAT6A
eNOS Signaling	0	0.0128	#NUM!	2	HSPA8,HSPA9
iNOS Signaling	0	0.0213	#NUM!	1	TAB1
Ephrin A Signaling	0	0.0213	#NUM!	1	PTPN11
Netrin Signaling	0	0.0116	#NUM!	2	ARPC4,FMO1
D-myo-inositol-5-phosphate Metabolism	0	0.0152	#NUM!	3	ATP1A1,EPHX2,PTPN11
Pyridoxal 5'-phosphate Salvage Pathway	0	0.0154	#NUM!	1	CDK5
Phospholipases	0	0.0145	#NUM!	1	PLD1
D-myo-inositol (1,4,5,6)-Tetrakisphosphate Biosynthesis	0	0.0165	#NUM!	3	ATP1A1,EPHX2,PTPN11
Superpathway of Inositol Phosphate Compounds	0	0.0127	#NUM!	3	ATP1A1,EPHX2,PTPN11
D-myo-inositol (3,4,5,6)-tetrakisphosphate Biosynthesis	0	0.0165	#NUM!	3	ATP1A1,EPHX2,PTPN11
3-phosphoinositide Degradation	0	0.0207	-2	4	ATP1A1,EPHX2,PTPMT1,PTPN11
3-phosphoinositide Biosynthesis	0	0.0144	#NUM!	3	ATP1A1,EPHX2,PTPN11
Antioxidant Action of Vitamin C	0	0.0175	#NUM!	2	PLD1,TXNRD2
Epithelial Adherens Junction Signaling	0	0.0127	#NUM!	2	ARPC4,FER
Gαq Signaling	0	0.00588	#NUM!	1	PLD1
PEDF Signaling	0	0.0119	#NUM!	1	SOD2
Agranulocyte Adhesion and Diapedesis	0	0.00476	#NUM!	1	MYL9
Regulation of the Epithelial-Mesenchymal Transition Pathway	0	0.00513	#NUM!	1	PTPN11
Sperm Motility	0	0.00389	#NUM!	1	FER
TEC Kinase Signaling	0	0.00173	#NUM!	1	ITGB6
UVA-Induced MAPK Signaling	0	0.0102	#NUM!	1	CYCS
ERK/MAPK Signaling	0	0.00465	#NUM!	1	ITGB6
SAPK/JNK Signaling	0	0.00199	#NUM!	1	TAB1
PI3K/AKT Signaling	0	0.01	#NUM!	2	ITGB6,THEM4
PTEN Signaling	0	0.00662	#NUM!	1	ITGB6
IL-2 Signaling	0	0.0161	#NUM!	1	PTPN11
FGF Signaling	0	0.0116	#NUM!	1	PTPN11
JAK/STAT Signaling	0	0.0122	#NUM!	1	PTPN11
IL-4 Signaling	0	0.00173	#NUM!	1	TGM2
B Cell Receptor Signaling	0	0.00158	#NUM!	1	PTPN11
WNT/β-catenin Signaling	0	0.0172	#NUM!	3	EP300,RPS27A,TAB1
Serotonin Receptor Signaling	0	0.0107	-2.236	5	ACAT1,CDK5,PLD1,QDPR,TGM2
Insulin Receptor Signaling	0	0.0143	#NUM!	2	ACLY,PTPN11
Neurotrophin/TRK Signaling	0	0.0128	#NUM!	1	PTPN11
PPAR Signaling	0	0.0187	#NUM!	2	EP300,TAB1
IGF-1 Signaling	0	0.00952	#NUM!	1	PTPN11
Dopamine Receptor Signaling	0	0.0125	#NUM!	1	QDPR
p38 MAPK Signaling	0	0.00833	#NUM!	1	TAB1
Glutamate Receptor Signaling	0	0.0152	#NUM!	1	GLUL
TGF-β Signaling	0	0.0208	#NUM!	2	EP300,TAB1
NF-κB Signaling	0	0.00701	-2	4	EP300,LTBR,TAB1,UBE2N
T Cell Receptor Signaling	0	0.00162	#NUM!	1	PTPN11
G-Protein Coupled Receptor Signaling	0	0.00142	#NUM!	1	MYL9
IL-6 Signaling	0	0.0155	#NUM!	2	PTPN11,TAB1
BMP signaling pathway	0	0.011	#NUM!	1	TAB1
Phagosome Formation	0	0.00718	-2.236	5	ARF6,ARPC4,ITGB6,MYL9,PLD1
Phagosome Maturation	0	0.0122	#NUM!	2	CANX,PRDX5
PD-1, PD-L1 cancer immunotherapy pathway	0	0.00935	#NUM!	1	PTPN11
Osteoarthritis Pathway	0	0.00847	#NUM!	2	ANXA2,ITGB6
Neuroinflammation Signaling Pathway	0	0.00946	#NUM!	3	GLUL,IDE,SOD2
Opioid Signaling Pathway	0	0.00714	#NUM!	2	Ap2b1,EP300
Endocannabinoid Neuronal Synapse Pathway	0	0.00671	#NUM!	1	NDUFS2
Apelin Cardiomyocyte Signaling Pathway	0	0.0101	#NUM!	1	MYL9
Cardiac Hypertrophy Signaling (Enhanced)	0	0.00554	#NUM!	3	EP300,HAND2,ITGB6
T Cell Exhaustion Signaling Pathway	0	0.00176	#NUM!	1	PTPN11
Synaptogenesis Signaling Pathway	0	0.0159	-2	5	Ap2b1,ARPC4,CDK5,HSPA8,SYT16
Systemic Lupus Erythematosus in B Cell Signaling Pathway	0	0.00138	#NUM!	1	PTPN11
HOTAIR Regulatory Pathway	0	0.00613	#NUM!	1	EP300
Hepatic Fibrosis Signaling Pathway	0	0.0142	-1.342	6	CCDC88A,ITGB6,MYL9,SDHA,SDHB,SOD2
BEX2 Signaling Pathway	0	0.0122	#NUM!	1	ITGB6
Semaphorin Neuronal Repulsive Signaling Pathway	0	0.02	#NUM!	3	CDK5,ITGB6,MYL9
Regulation of the Epithelial Mesenchymal Transition by Growth Factors Pathway	0	0.0104	#NUM!	2	PTPN11,TAB1
Kinetochore Metaphase Signaling Pathway	0	0.00909	#NUM!	1	H2AC20
Coronavirus Replication Pathway	0	0.0222	#NUM!	1	COPG2
Calcium Signaling	0	0.0227	#NUM!	5	EP300,LETM1,MCU,MYL9,TPM3
Eicosanoid Signaling	0	0.0107	#NUM!	3	ABCB8,CCDC51,LTA4H
Ephrin Receptor Signaling	0	0.0149	#NUM!	3	ARPC4,ITGB6,PTPN11

## Sheet: Acetyl-Lys Tox Functions
Category	p (Corr)	-log(p (Corr))	# of Molecules	Molecules
Liver Steatosis	3.88e-16	15.4112	50	ACAA2,ACADL,ACADM,ACADS,ACLY,ACOT13,ACOX1,ACSL1,ACSS2,AGPAT2,ALDH2,ATP5F1A,CAND1,CLPP,CPT2,CYP2E1,Cyp4a14,DECR1,ECHDC1,EHHADH,ELOVL5,FDPS,FDXR,GCK,GCSH,GLDC,GPT,HADHA,HECTD1,HINT2,HSD17B13,HSD17B4,KRT8,LPIN1,LTA4H,MMUT,MTTP,PC,PCCA,PDHA1,PDHB,PLD1,PLIN3,POR,PTPN11,SERPINA1,SLC27A4,SLC27A5,SOD2,SUGCT
Hepatocellular carcinoma	5.11e-15	14.2916	127	AADAT,ABAT,ACAA2,ACADL,ACADM,ACADS,ACADSB,ACAT1,ACLY,ACOX1,ACSL1,ACSM3,ACSS2,AGMAT,AGXT2,AKR1C4,ALB,ALDH2,ALDH4A1,ALDH6A1,ALDOA,AMACR,ANXA2,ATP1A1,Atp5f1e,ATP5PO,AUH,BDH1,CA2,CCDC88A,CISD3,CLEC4F,CMBL,CPS1,CPT2,CS,CYB5A,CYP1A2,CYP27A1,CYP2A6 (includes others),Cyp2c54 (includes others),CYP2C8,CYP2E1,DBT,DLD,DPYD,ECHS1,EHHADH,EP300,FAH,FDPS,FDXR,FH,FHIT,FTCD,GLDC,GLUD1,GLUL,GLYAT,Gm21596/Hmgb1,GOT2…
Liver Hyperplasia/Hyperproliferation	5.11e-15	14.2916	261	AADAC,AADAT,AASS,ABAT,ACAA2,ACAD9,ACADL,ACADM,ACADS,ACADSB,ACAT1,ACLY,ACO2,ACOX1,ACSL1,ACSM3,ACSS2,ACTN4,AGMAT,AGXT2,AIFM1,AIFM2,AKR1C4,ALB,ALDH1L1,ALDH2,ALDH4A1,ALDH6A1,ALDH7A1,ALDH9A1,ALDOA,AMACR,ANXA2,ATP1A1,ATP5F1A,ATP5F1B,Atp5f1e,ATP5PF,ATP5PO,AUH,BDH1,BPNT1,CA2,CAPN8,CCDC88A,CDK5,CHDH,CISD3,CLEC4F,CMBL,COASY,COQ6,COQ9,CPS1,CPT2,CS,CYB5A,CYCS,CYP1A2,CYP27A1,CYP2A6 (includes others),Cyp2c54 (…
Cardiac Dysfunction	8.19e-06	5.08672	31	ALDH2,ANXA2,ARFGAP2,CANX,CBR1,CBR3,COASY,CPT2,EP300,EPHX1,GPX1,HAND2,HMGCL,HNRNPA2B1,MGST1,MPC2,NEDD8,NONO,NPM1,PFKM,PON3,PRDX3,PSPC1,PTGES3,PTPN11,RPL8,RPS17,SOD2,SPTA1,TBC1D8B,TGM2
Renal Damage	9.93e-06	5.00305	19	ACAT1,AKR1A1,ALB,ALDH2,ATP1A1,CA2,CYP2A6 (includes others),CYP2C8,CYP2E1,FAH,GSR,HADH,HADHA,HAGH,ITGB6,MMUT,NQO1,PECR,SLC27A5
Renal Tubule Injury	9.93e-06	5.00305	11	ACAT1,ALB,CYP2A6 (includes others),CYP2E1,GSR,HADH,HADHA,HAGH,NQO1,PECR,SLC27A5
Liver Cholestasis	6.84e-05	4.16494	9	ABCB7,ACSL1,ALB,CYP27A1,MGST1,MMUT,MTTP,RDH16,SLC27A4
Cardiac Dilation	9.61e-05	4.01728	17	ACSL1,AIFM1,EP300,GLRX5,GPX1,HAND2,MPC1,PFKM,PLEC,PRDX3,PTPN11,SDHA,SDHB,SOD2,SUCLG1,TPI1,TXNRD2
Cardiac Enlargement	9.61e-05	4.01728	23	ACSL1,AIFM1,CA2,CPT2,EP300,GLRX5,GPX1,HAND2,MPC1,MYL9,NDUFS6,PARK7,PFKFB1,PFKM,PLEC,PTPN11,SDHA,SDHB,SOD2,SUCLG1,TAB1,TPI1,TXNRD2
Glomerular Injury	0.00157	2.8041	12	ABAT,ACTN4,ALB,ALDH5A1,CYP2C8,EHHADH,EP300,FH,GSTK1,HMGCS2,NDUFAF6,SOD2
Renal Inflammation	0.00157	2.8041	10	ABAT,ACTN4,ALB,ALDH5A1,EP300,FAH,GSTK1,MMUT,SUGCT,TGM2
Renal Nephritis	0.00157	2.8041	10	ABAT,ACTN4,ALB,ALDH5A1,EP300,FAH,GSTK1,MMUT,SUGCT,TGM2
Nephrosis	0.0055	2.25964	12	ABAT,ACTN4,AGXT,ALB,ALDH5A1,ATP1A1,AVIL,CA2,COQ6,DHTKD1,NUP133,TBC1D8B
Liver Inflammation/Hepatitis	0.00819	2.08672	20	ACOX1,ALB,CYP2E1,DDX5,FAH,FDPS,FDXR,GCSH,GPT,HSD17B13,KRT8,LPIN1,LTBR,MMUT,MTTP,PON3,POR,PTPN11,RACK1,SOD2
Glutathione Depletion In Liver	0.0104	1.98297	8	ALB,ALDH1L1,CYP2E1,GCLC,GPX1,GSTA5,Gstm3,GSTT2/GSTT2B
Liver Enlargement	0.0121	1.91721	7	AMACR,BPNT1,CYP1A2,CYP27A1,HADHA,HSD17B4,PTPN11
Liver Damage	0.0122	1.91364	14	ACAA2,ALB,ALDH2,BPNT1,CAND1,CPS1,CYP2E1,GCLC,Gm21596/Hmgb1,KMT2D,KRT8,PAFAH2,POR,SERPINA1
Liver Fibrosis	0.0136	1.86646	15	ABCB10,ALB,CYP2E1,Cyp4a14,FDPS,GCLC,GRHPR,HSD17B13,KRT8,MPC1,MTTP,NQO1,RACK1,SERPINA1,SHMT2
Cardiac Dysplasia	0.0231	1.63639	1	RPSA
Congenital Heart Anomaly	0.0231	1.63639	10	ALB,Ap2b1,ATP1A1,HAND2,HECTD1,KAT6A,KMT2D,PLD1,PTPN11,TAB1
Heart Failure	0.0231	1.63639	13	AIFM1,ATP1A1,CA2,CCT2,EP300,HAND2,IMMT,KRT8,MPC1,MPC2,PARK7,PPA2,PPIF
Increased Levels of Albumin	0.0231	1.63639	1	RAN
Kidney Failure	0.0231	1.63639	7	ACTN4,AGXT,ALB,ATP1A1,CYP3A5,FDPS,SARS2
Liver Cirrhosis	0.0231	1.63639	8	ABCB10,ALB,GRHPR,KRT8,MPC1,MTTP,NQO1,SERPINA1
Liver Necrosis/Cell Death	0.0231	1.63639	13	ALDH2,AMACR,ARF6,CYP2E1,FAH,GOT2,HADHA,HSPD1,KRT8,PAFAH2,PON3,SLC25A5,SOD2
Pulmonary Hypertension	0.0231	1.63639	5	AK4,CA2,CPS1,HNRNPA2B1,SARS2
Cardiac Fibrosis	0.0341	1.46725	13	ACADL,ACADM,ACSL1,COQ9,ECHS1,EP300,GLO1,GPX1,HAND2,NDUFS6,PFKFB1,PRDX3,SOD2
Renal Necrosis/Cell Death	0.0351	1.45469	14	ALB,ATP1A1,CYCS,DLST,DPYD,GAPDH,IDH2,MCU,NDUFAB1,OXSM,PARK7,PFKM,PMM2,SOD2
Cardiac Arrythmia	0.0456	1.34104	8	ATP1A1,EP300,GRHPR,PLEC,PTPN11,TANGO2,TGM2,TPR
Cardiac Hypoplasia	0.0456	1.34104	3	HAND2,TAB1,TXNRD2
Renal Enlargement	0.0456	1.34104	3	FAH,PARK7,RCBTB1
Renal Proliferation	0.0521	1.28316	12	DLST,FDX1,FTSJ3,HSPD1,MCU,NDUFAB1,PA2G4,PLD1,PTPN11,SDHB,SFPQ,TPP2
Decreased Levels of Albumin	0.0892	1.04964	1	ALB
Hepatocellular Peroxisome Proliferation	0.0892	1.04964	1	ACOX1
Liver Failure	0.0892	1.04964	3	ALB,FAH,MMUT
Renal Dysplasia	0.0892	1.04964	1	TRAP1
Renal Hypoplasia	0.0892	1.04964	1	TRAP1
Liver Hyperbilirubinemia	0.0908	1.04191	2	IDH2,UGT1A9 (includes others)
Liver Hypoplasia	0.0943	1.02549	3	ARF6,KAT6A,LSR
Cardiac Necrosis/Cell Death	0.117	0.931814	12	ABCB8,ACSL1,AIFM1,GAPDH,HADHA,HSPD1,HSPE1,PARK7,PPIF,PTPN11,RPSA,SOD2
Cardiac Hemorrhaging	0.131	0.882729	1	TAB1
Increased Levels of AST	0.131	0.882729	1	CYP2E1
Liver Adhesion	0.131	0.882729	1	KRT8
Increased Levels of ALT	0.151	0.821023	2	CISD1,CYP2E1
Cardiac Stenosis	0.208	0.681937	1	HAND2
Renal Transformation	0.208	0.681937	1	EIF2S1
Increased Levels of Hematocrit	0.22	0.657577	4	Gulo,PFKM,SOD2,TGM2
Liver Hematopoiesis	0.244	0.61261	1	FH
Cardiac Infarction	0.279	0.554396	10	ATP5PF,CA2,CYP2C8,GCLC,GLO1,IDH2,KRT8,PPIF,QPRT,TGM2
Increased Levels of Creatinine	0.296	0.528708	2	AGXT,GSTK1
Cardiac Damage	0.313	0.504456	4	ALDH2,CBR1,HADHA,POR
Cardiac Degeneration	0.328	0.484126	1	HADHA
Renal Fibrosis	0.402	0.395774	2	FH,HMGCS2
Renal Degeneration	0.416	0.380907	1	FAH
Liver Regeneration	0.42	0.376751	3	ACOX1,DGUOK,FAH
Cardiac Arteriopathy	0.453	0.343902	9	AADAT,ALDH5A1,CA2,GBE1,MSRA,MTHFD1L,OGDH,QPRT,SUPV3L1
Liver Proliferation	0.468	0.329754	3	DGUOK,FAH,Gm21596/Hmgb1
Tachycardia	0.527	0.278189	2	ATP1A1,PTPN11
Increased Levels of Blood Urea Nitrogen	0.538	0.269218	1	CYP2E1
Liver Hemorrhaging	0.579	0.237321	1	KRT8
Cardiac Congestive Cardiac Failure	1	0	3	ATP1A1,CA2,HAND2
Cardiac Proliferation	1	0	1	HAND2
Increased Levels of Red Blood Cells	1	0	2	Gulo,TGM2

## Sheet: CysLys Canonical Pathways
Ingenuity Canonical Pathways	-log(p (Corr))	Ratio	z-score	num_molc	Molecules
LPS/IL-1 Mediated Inhibition of RXR Function	22.7	0.128	#NUM!	33	ACSF2,ACSL1,ACSL5,ACSM1,ALDH1A1,ALDH1B1,ALDH1L1,ALDH2,ALDH3A2,ALDH5A1,ALDH6A1,ALDH7A1,ALDH8A1,ALDH9A1,CAT,CPT1A,CYP2A6 (includes others),Cyp2c54 (includes others),CYP2C8,CYP2E1,Cyp2j5,CYP3A7,Cyp4a14,FMO5,GSTK1,GSTM5,GSTT2/GSTT2B,HMGCS1,HMGCS2,MGST1,SLC27A2,SLC27A5,XPO1
Selenoamino acid metabolism	18.5	0.196	#NUM!	21	CBS/LOC102724560,GNMT,GSR,INMT,MAT1A,RPL14,RPL18A,RPL24,RPL3,RPL30,RPL4,RPL9,RPLP0,RPS11,RPS17,RPS2,RPS27A,RPS3,RPS6,RPS8,RPSA
Eukaryotic Translation Elongation	17	0.2	#NUM!	19	EEF1A1,EEF1G,EEF2,RPL14,RPL18A,RPL24,RPL3,RPL30,RPL4,RPL9,RPLP0,RPS11,RPS17,RPS2,RPS27A,RPS3,RPS6,RPS8,RPSA
Fatty Acid β-oxidation I	15.9	0.382	#NUM!	13	ACAA1,Acaa1b,ACAA2,ACSF2,ACSL1,ACSL5,ACSM1,ECHS1,EHHADH,HADHA,HSD17B4,SLC27A2,SLC27A5
Xenobiotic Metabolism AHR Signaling Pathway	15.1	0.195	#NUM!	17	ALDH1A1,ALDH1B1,ALDH1L1,ALDH2,ALDH3A2,ALDH5A1,ALDH6A1,ALDH7A1,ALDH8A1,ALDH9A1,CYP1A2,GSTK1,GSTM5,GSTT2/GSTT2B,MGST1,PTGES3,UGT1A9 (includes others)
Mitochondrial Dysfunction	14	0.0807	#NUM!	28	ACADL,ATP1A1,Atp5e,ATP5F1C,ATP5PD,ATP5PO,DLAT,GSR,GSTK1,Gstt1,GSTT2/GSTT2B,IDH2,MGST1,NDUFA10,NDUFAB1,NDUFS1,NDUFS6,NDUFV1,OPA1,PARK7,PDHX,PRDX6,SDHA,SOD1,TOMM70,VDAC1,VDAC2,VDAC3
Aryl Hydrocarbon Receptor Signaling	13.8	0.126	#NUM!	20	ALDH1A1,ALDH1B1,ALDH1L1,ALDH2,ALDH3A2,ALDH5A1,ALDH6A1,ALDH7A1,ALDH8A1,ALDH9A1,CYP1A2,Cyp2c54 (includes others),CYP2C8,CYP3A7,GSTK1,GSTM5,GSTT2/GSTT2B,MGST1,PTGES3,TGM2
Eukaryotic Translation Termination	13.2	0.17	#NUM!	16	RPL14,RPL18A,RPL24,RPL3,RPL30,RPL4,RPL9,RPLP0,RPS11,RPS17,RPS2,RPS27A,RPS3,RPS6,RPS8,RPSA
NRF2-mediated Oxidative Stress Response	13.2	0.0962	#NUM!	23	ACTB,AKR7A2,CAT,CBR1,CCT7,CYP1A2,CYP2A6 (includes others),Cyp2c54 (includes others),CYP2C8,CYP2E1,Cyp2j5,CYP3A7,Cyp4a14,DNAJA2,GCLC,GSR,GSTK1,GSTM5,GSTT2/GSTT2B,MGST1,SOD1,STIP1,VCP
Ketogenesis	13	0.727	#NUM!	8	ACAA2,ACAT1,ACAT2,BDH1,HADHA,HMGCL,HMGCS1,HMGCS2
SRP-dependent cotranslational protein targeting to membrane	13	0.148	#NUM!	17	RPL14,RPL18A,RPL24,RPL3,RPL30,RPL4,RPL9,RPLP0,RPS11,RPS17,RPS2,RPS27A,RPS3,RPS6,RPS8,RPSA,SRP68
Phase I - Functionalization of compounds	12.6	0.157	#NUM!	16	ADH1C,ADH5,ALDH1A1,ALDH1B1,ALDH2,CES3,CMBL,CYP1A2,CYP27A1,CYP2A6 (includes others),CYP2C8,CYP2E1,CYP3A7,CYP4V2,FDX1,MTARC2
Response of EIF2AK4 (GCN2) to amino acid deficiency	12.6	0.155	#NUM!	16	RPL14,RPL18A,RPL24,RPL3,RPL30,RPL4,RPL9,RPLP0,RPS11,RPS17,RPS2,RPS27A,RPS3,RPS6,RPS8,RPSA
Sirtuin Signaling Pathway	12.2	0.0822	#NUM!	24	ACADL,ACLY,ATP5F1C,CPS1,CPT1A,GLUD1,GOT2,HMGCS2,IDH2,LDHA,NDUFA10,NDUFAB1,NDUFS1,NDUFS6,NDUFV1,PGK1,SDHA,SLC25A5,SOD1,TIMM50,TOMM70,VDAC1,VDAC2,VDAC3
Xenobiotic Metabolism Signaling	12.1	0.0811	#NUM!	24	ALDH1A1,ALDH1B1,ALDH1L1,ALDH2,ALDH3A2,ALDH5A1,ALDH6A1,ALDH7A1,ALDH8A1,ALDH9A1,CAT,CES3,CYP1A2,CYP2C8,CYP3A7,ESD,FMO5,GCLC,GSTK1,GSTM5,GSTT2/GSTT2B,MGST1,PTGES3,UGT1A9 (includes others)
Xenobiotic Metabolism CAR Signaling Pathway	12.1	0.103	#NUM!	20	ALDH1A1,ALDH1B1,ALDH1L1,ALDH2,ALDH3A2,ALDH5A1,ALDH6A1,ALDH7A1,ALDH8A1,ALDH9A1,CYP1A2,CYP2C8,CYP3A7,FMO5,GSTK1,GSTM5,GSTT2/GSTT2B,MGST1,RACK1,UGT1A9 (includes others)
Xenobiotic Metabolism PXR Signaling Pathway	12.1	0.103	#NUM!	20	ALDH1A1,ALDH1B1,ALDH1L1,ALDH2,ALDH3A2,ALDH5A1,ALDH6A1,ALDH7A1,ALDH8A1,ALDH9A1,CAT,CES3,CYP2C8,CYP3A7,ESD,GSTK1,GSTM5,GSTT2/GSTT2B,MGST1,UGT1A9 (includes others)
Nonsense-Mediated Decay (NMD)	11.7	0.137	#NUM!	16	RPL14,RPL18A,RPL24,RPL3,RPL30,RPL4,RPL9,RPLP0,RPS11,RPS17,RPS2,RPS27A,RPS3,RPS6,RPS8,RPSA
Eukaryotic Translation Initiation	11.4	0.131	#NUM!	16	RPL14,RPL18A,RPL24,RPL3,RPL30,RPL4,RPL9,RPLP0,RPS11,RPS17,RPS2,RPS27A,RPS3,RPS6,RPS8,RPSA
Oxidative Ethanol Degradation III	11.3	0.214	#NUM!	12	ACSL1,ALDH1A1,ALDH1B1,ALDH2,ALDH3A2,ALDH7A1,ALDH9A1,CYP2A6 (includes others),Cyp2c54 (includes others),CYP2C8,CYP2E1,Cyp2j5
Isoleucine Degradation I	10.9	0.471	#NUM!	8	ACAA2,ACAD8,ACAT1,ACAT2,ECHS1,EHHADH,HADHA,HSD17B4
Major pathway of rRNA processing in the nucleolus and cytosol	10.5	0.0968	#NUM!	18	NOP58,RPL14,RPL18A,RPL24,RPL3,RPL30,RPL4,RPL9,RPLP0,RPS11,RPS17,RPS2,RPS27A,RPS3,RPS6,RPS8,RPSA,SNU13
Tryptophan Degradation III (Eukaryotic)	9.58	0.348	#NUM!	8	ACAA2,ACAT1,ACAT2,EHHADH,HADHA,HSD17B4,KYNU,PARK7
Sulfur amino acid metabolism	9.41	0.333	#NUM!	8	BHMT,CBS/LOC102724560,CSAD,ETHE1,GOT2,MAT1A,SQOR,TST
Mitochondrial Fatty Acid Beta-Oxidation	9.41	0.333	#NUM!	8	ACAA2,ACADL,ECHS1,HADHA,MMAA,NDUFAB1,PCCA,PCCB
Peroxisomal protein import	9.39	0.175	#NUM!	11	ACAA1,CAT,EHHADH,GSTK1,HACL1,HMGCL,HSD17B4,IDH1,NUDT7,RPS27A,SLC27A2
Ethanol Degradation II	9.38	0.257	#NUM!	9	ACSL1,ADH1C,ADH5,ALDH1A1,ALDH1B1,ALDH2,ALDH3A2,ALDH7A1,ALDH9A1
Glutaryl-CoA Degradation	9.28	0.438	#NUM!	7	ACAA2,ACAT1,ACAT2,EHHADH,HADHA,HSD17B4,PARK7
Ethanol Degradation IV	9.25	0.32	#NUM!	8	ACSL1,ALDH1A1,ALDH1B1,ALDH2,ALDH3A2,ALDH7A1,ALDH9A1,CAT
Neutrophil degranulation	9.24	0.0546	#NUM!	26	ACAA1,ACLY,AGPAT2,ALDOA,CAND1,CAP1,CAT,CCT8,CSTB,DYNC1H1,EEF1A1,EEF2,GDI2,HSPA8,IDH1,IQGAP2,MGST1,NAPRT,NIT2,PPIA,PRDX6,PSMD1,PSMD13,SLC27A2,SPTAN1,VCP
EIF2 Signaling	8.94	0.0779	#NUM!	18	ACTB,RPL14,RPL18A,RPL24,RPL3,RPL30,Rpl34 (includes others),RPL4,RPL9,RPLP0,RPS11,RPS17,RPS2,RPS27A,RPS3,RPS6,RPS8,RPSA
Stearate Biosynthesis I (Animals)	8.81	0.155	#NUM!	11	ACSF2,ACSL1,ACSL5,ACSM1,CYP2E1,Cyp4a14,DHRS1,FASN,PTGR3,SLC27A2,SLC27A5
Fructose metabolism	8.71	0.833	#NUM!	5	ALDH1A1,ALDOB,KHK,SORD,TKFC
Mitochondrial L-carnitine Shuttle Pathway	8.65	0.368	#NUM!	7	ACSF2,ACSL1,ACSL5,ACSM1,CPT1A,SLC27A2,SLC27A5
Estrogen Biosynthesis	8.24	0.196	#NUM!	9	AKR1C4,CYP1A2,CYP2A6 (includes others),CYP2C8,CYP2E1,CYP3A7,HSD17B11,HSD17B13,HSD17B4
Glucose metabolism	8.24	0.138	#NUM!	11	ALDOA,ALDOB,GCK,GCKR,GOT2,MDH1,MDH2,PC,PKLR,SLC25A13,TPI1
PXR/RXR Activation	8.03	0.154	#NUM!	10	ALDH1A1,ALDH3A2,CES3,CPT1A,CYP1A2,CYP2A6 (includes others),CYP2C8,CYP3A7,HMGCS2,UGT1A9 (includes others)
Electron transport, ATP synthesis, and heat production by uncoupling proteins	7.99	0.102	#NUM!	13	ATP5F1C,ATP5PD,ATP5PO,ETFA,ETFB,ETFDH,LRPPRC,NDUFA10,NDUFAB1,NDUFS1,NDUFS6,NDUFV1,SDHA
Mevalonate Pathway I	7.95	0.429	#NUM!	6	ACAA2,ACAT1,ACAT2,HADHA,HMGCS1,HMGCS2
Noradrenaline and Adrenaline Degradation	7.75	0.216	#NUM!	8	ADH1C,ADH5,ALDH1A1,ALDH1B1,ALDH2,ALDH3A2,ALDH7A1,ALDH9A1
Fatty Acid Activation	7.73	0.4	#NUM!	6	ACSF2,ACSL1,ACSL5,ACSM1,SLC27A2,SLC27A5
The citric acid (TCA) cycle and respiratory electron transport	7.52	0.164	#NUM!	9	DLAT,IDH2,LDHA,MDH2,PDHX,SDHA,SUCLA2,SUCLG1,VDAC1
Tryptophan Degradation X (Mammalian, via Tryptamine)	7.44	0.259	#NUM!	7	ALDH1A1,ALDH1B1,ALDH2,ALDH3A2,ALDH7A1,ALDH9A1,DDC
Glycolysis I	7.44	0.259	#NUM!	7	ALDOA,ALDOB,ENO1,GAPDH,PGK1,PKLR,TPI1
Gluconeogenesis I	7.44	0.259	#NUM!	7	ALDOA,ALDOB,ENO1,GAPDH,MDH1,MDH2,PGK1
Sucrose Degradation V (Mammalian)	7.41	0.556	#NUM!	5	ALDOA,ALDOB,KHK,TKFC,TPI1
Protein methylation	7.35	0.353	#NUM!	6	EEF1A1,EEF2,ETFB,HSPA8,RPS2,VCP
Acetone Degradation I (to Methylglyoxal)	7.29	0.19	#NUM!	8	CYP1A2,CYP2A6 (includes others),CYP2C8,CYP2E1,CYP3A7,Cyp4a14,DHRS1,PTGR3
Superpathway of Geranylgeranyldiphosphate Biosynthesis I (via Mevalonate)	7.18	0.333	#NUM!	6	ACAA2,ACAT1,ACAT2,HADHA,HMGCS1,HMGCS2
Ketolysis	7.11	0.5	#NUM!	5	ACAA2,ACAT1,ACAT2,BDH1,HADHA
γ-linolenate Biosynthesis II (Animals)	7.02	0.316	#NUM!	6	ACSF2,ACSL1,ACSL5,ACSM1,SLC27A2,SLC27A5
Valine Degradation I	6.87	0.3	#NUM!	6	ACAD8,ALDH6A1,ECHS1,EHHADH,HADHA,HSD17B4
Histamine Degradation	6.73	0.286	#NUM!	6	ALDH1A1,ALDH1B1,ALDH2,ALDH3A2,ALDH7A1,ALDH9A1
Fatty Acid α-oxidation	6.73	0.286	#NUM!	6	ALDH1A1,ALDH1B1,ALDH2,ALDH3A2,ALDH7A1,ALDH9A1
Nicotine Degradation II	6.7	0.132	#NUM!	9	Aox3,CYP1A2,CYP2A6 (includes others),CYP2C8,CYP2E1,CYP3A7,FMO5,INMT,UGT1A9 (includes others)
Peroxisomal lipid metabolism	6.59	0.273	#NUM!	6	ALDH3A2,EHHADH,HACL1,HSD17B4,NUDT7,SLC27A2
Putrescine Degradation III	6.59	0.273	#NUM!	6	ALDH1A1,ALDH1B1,ALDH2,ALDH3A2,ALDH7A1,ALDH9A1
Serotonin Degradation	6.43	0.123	#NUM!	9	ADH1C,ADH5,ALDH1A1,ALDH1B1,ALDH2,ALDH3A2,ALDH7A1,ALDH9A1,UGT1A9 (includes others)
Superpathway of Methionine Degradation	6.34	0.184	#NUM!	7	AHCYL1,BHMT,CBS/LOC102724560,GOT2,MAT1A,PCCA,PCCB
Phenylalanine Degradation IV (Mammalian, via Side Chain)	6.23	0.357	#NUM!	5	ACSF3,ALDH2,ALDH3A2,GOT2,SLC27A2
Metabolism of water-soluble vitamins and cofactors	6.1	0.136	#NUM!	8	ACACB,FASN,MCCC1,MCCC2,MMAA,PC,PCCA,PCCB
Nicotine Degradation III	6.04	0.133	#NUM!	8	Aox3,CYP1A2,CYP2A6 (includes others),CYP2C8,CYP2E1,CYP3A7,FMO5,UGT1A9 (includes others)
Fatty acyl-CoA biosynthesis	6.02	0.222	#NUM!	6	ACLY,ACSF3,ACSL1,ACSL5,FASN,SLC27A2
Glyoxylate metabolism and glycine degradation	5.92	0.214	#NUM!	6	AGXT2,DLAT,GNMT,GOT2,NDUFAB1,PDHX
Glutathione Redox Reactions I	5.92	0.214	#NUM!	6	GSR,GSTK1,Gstt1,GSTT2/GSTT2B,MGST1,PRDX6
Signaling by Retinoic Acid	5.89	0.159	#NUM!	7	ADH1C,ALDH1A1,ALDH8A1,CPT1A,DLAT,PDHX,RDH11
Superpathway of Cholesterol Biosynthesis	5.82	0.207	#NUM!	6	ACAA2,ACAT1,ACAT2,HADHA,HMGCS1,HMGCS2
Oxidative Phosphorylation	5.76	0.0893	#NUM!	10	Atp5e,ATP5F1C,ATP5PD,ATP5PO,NDUFA10,NDUFAB1,NDUFS1,NDUFS6,NDUFV1,SDHA
Phase II - Conjugation of compounds	5.67	0.119	#NUM!	8	ACSM5,BPNT1,CYP1A2,ESD,MAT1A,UGDH,UGP2,UGT1A9 (includes others)
Methylglyoxal Degradation III	5.64	0.194	#NUM!	6	AKR1C4,AKR7A2,CYP2E1,Cyp4a14,DHRS1,PTGR3
Dopamine Degradation	5.55	0.188	#NUM!	6	ALDH1A1,ALDH1B1,ALDH2,ALDH3A2,ALDH7A1,ALDH9A1
Ketone body metabolism	5.29	0.4	#NUM!	4	ACAT1,BDH1,HMGCL,HMGCS2
Detoxification of Reactive Oxygen Species	5.17	0.162	#NUM!	6	ATOX1,CAT,GSR,PRDX5,PRDX6,SOD1
Gene and protein expression by JAK-STAT signaling after IL-12 stimulation	5.17	0.162	#NUM!	6	HSPA9,LCP1,PPIA,RPLP0,SOD1,TCP1
TCA Cycle II (Eukaryotic)	5.04	0.217	#NUM!	5	MDH1,MDH2,SDHA,SUCLA2,SUCLG1
Bupropion Degradation	4.85	0.2	#NUM!	5	CYP1A2,CYP2A6 (includes others),CYP2C8,CYP2E1,CYP3A7
Retinoate Biosynthesis I	4.78	0.14	#NUM!	6	ADH1C,AKR1C4,ALDH1A1,ALDH8A1,RDH11,Rdh7
Choline catabolism	4.7	0.6	#NUM!	3	ALDH7A1,BHMT,SARDH
Glutamate and glutamine metabolism	4.63	0.286	#NUM!	4	GLUD1,GLUL,GOT2,OAT
Necroptosis Signaling Pathway	4.5	0.0645	#NUM!	10	GLUD1,GLUL,SLC25A13,SLC25A3,SLC25A5,TIMM50,TOMM70,VDAC1,VDAC2,VDAC3
Arginine Biosynthesis IV	4.4	0.5	#NUM!	3	ASS1,GLUD1,OAT
Superpathway of Citrulline Metabolism	4.38	0.25	#NUM!	4	ASS1,CPS1,OAT,PRODH2
Bile acid and bile salt metabolism	4.38	0.161	#NUM!	5	AKR1C4,CYP27A1,HSD17B4,SLC27A2,SLC27A5
Cristae formation	4.38	0.161	#NUM!	5	ATP5F1C,ATP5PD,ATP5PO,HSPA9,IMMT
Autism Signaling Pathway	4.31	0.0452	#NUM!	14	ALDH1A1,ALDH1B1,ALDH1L1,ALDH2,ALDH3A2,ALDH5A1,ALDH6A1,ALDH7A1,ALDH8A1,ALDH9A1,CBS/LOC102724560,CYP27A1,PCCA,RPS6
Regulation of Apoptosis	4.25	0.113	#NUM!	6	OPA1,PSMC4,PSMC6,PSMD1,PSMD13,RPS27A
Coronavirus Pathogenesis Pathway	4.18	0.0539	#NUM!	11	EEF1A1,RIGI,RPS11,RPS17,RPS2,RPS27A,RPS3,RPS6,RPS8,RPSA,TOMM70
Branched-chain amino acid catabolism	4.16	0.222	#NUM!	4	ACAD8,ACAT1,ALDH6A1,ECHS1
Aspartate Degradation II	4.16	0.429	#NUM!	3	GOT2,MDH1,MDH2
HSP90 chaperone cycle for steroid hormone receptors in the presence of ligand	4.16	0.109	#NUM!	6	CAPZB,DNAJA2,DYNC1H1,HSPA8,PTGES3,STIP1
BAG2 Signaling Pathway	3.97	0.0824	#NUM!	7	HSPA4,HSPA8,HSPA9,PSMC4,PSMC6,PSMD1,PSMD13
Glutathione-mediated Detoxification	3.94	0.132	#NUM!	5	GSTK1,GSTM5,Gstt1,GSTT2/GSTT2B,MGST1
Deubiquitination	3.82	0.0456	#NUM!	12	ACTB,PSMC4,PSMC6,PSMD1,PSMD13,RIGI,RPS27A,TOMM70,VCP,VDAC1,VDAC2,VDAC3
Unfolded protein response	3.81	0.0778	#NUM!	7	CALR,DNAJA2,HSPA4,HSPA8,HSPA9,HSPH1,VCP
Chaperone Mediated Autophagy	3.8	0.182	#NUM!	4	EEF1A1,HSPA8,PARK7,RPS27A
Formaldehyde Oxidation II (Glutathione-dependent)	3.79	1	#NUM!	2	ADH5,ESD
Urea cycle	3.79	0.333	#NUM!	3	ASS1,CPS1,NAGS
Leucine Degradation I	3.79	0.333	#NUM!	3	HMGCL,MCCC1,MCCC2
Mitochondrial protein import	3.79	0.0938	#NUM!	6	HSPA9,HSPD1,SLC25A13,TIMM50,TOMM70,VDAC1
Melatonin Degradation I	3.79	0.0938	#NUM!	6	CYP1A2,CYP2A6 (includes others),CYP2C8,CYP2E1,CYP3A7,UGT1A9 (includes others)
Apelin Adipocyte Signaling Pathway	3.78	0.0769	#NUM!	7	CAT,GSTK1,Gstt1,GSTT2/GSTT2B,MGST1,PRDX6,SOD1
MAPK6/MAPK4 signaling	3.75	0.0761	#NUM!	7	PSMC4,PSMC6,PSMD1,PSMD13,RPS27A,SEPTIN7,XPO1
Hedgehog ligand biogenesis	3.75	0.0923	#NUM!	6	PSMC4,PSMC6,PSMD1,PSMD13,RPS27A,VCP
Neutrophil Extracellular Trap Signaling Pathway	3.67	0.0374	#NUM!	15	ATP5F1C,NDUFA10,NDUFAB1,NDUFS1,NDUFS6,NDUFV1,PNPLA8,PRDX6,SDHA,SLC25A5,TIMM50,TOMM70,VDAC1,VDAC2,VDAC3
Superpathway of Melatonin Degradation	3.6	0.087	#NUM!	6	CYP1A2,CYP2A6 (includes others),CYP2C8,CYP2E1,CYP3A7,UGT1A9 (includes others)
Phenylalanine and tyrosine metabolism	3.5	0.273	#NUM!	3	FAH,HGD,QDPR
Glycine Betaine Degradation	3.5	0.273	#NUM!	3	BHMT,SARDH,SHMT1
ABC-family proteins mediated transport	3.5	0.0693	#NUM!	7	ABCD3,PSMC4,PSMC6,PSMD1,PSMD13,RPS27A,VCP
Huntington's Disease Signaling	3.48	0.042	#NUM!	12	ATP5F1C,CLTC,HSPA4,HSPA8,HSPA9,PSMC4,PSMC6,PSMD1,PSMD13,RPS27A,SDHA,TGM2
Uracil Degradation II (Reductive)	3.32	0.667	#NUM!	2	DPYD,DPYS
Thymine Degradation	3.32	0.667	#NUM!	2	DPYD,DPYS
Metabolism of folate and pterines	3.27	0.231	#NUM!	3	ALDH1L1,MTHFD1,SHMT1
Mitochondrial calcium ion transport	3.27	0.231	#NUM!	3	VDAC1,VDAC2,VDAC3
Nucleotide catabolism	3.26	0.133	#NUM!	4	AGXT2,DPYD,DPYS,XDH
Carnitine metabolism	3.17	0.214	#NUM!	3	ACACB,CPT1A,SLC25A20
Aspirin ADME	3.17	0.214	#NUM!	3	ALB,CYP2C8,CYP2E1
Colanic Acid Building Blocks Biosynthesis	3.17	0.214	#NUM!	3	GALK1,UGDH,UGP2
Type II Diabetes Mellitus Signaling	3.1	0.0523	#NUM!	8	ACSF2,ACSL1,ACSL5,ACSM1,GCK,PKLR,SLC27A2,SLC27A5
Phenylethylamine Degradation I	3.02	0.5	#NUM!	2	ALDH2,ALDH3A2
Methylmalonyl Pathway	3.02	0.5	#NUM!	2	PCCA,PCCB
Metabolism of steroid hormones	3	0.114	#NUM!	4	FDX1,HSD11B1,HSD17B11,HSD3B1
NIK-->noncanonical NF-kB signaling	3	0.0833	#NUM!	5	PSMC4,PSMC6,PSMD1,PSMD13,RPS27A
Bile Acid Biosynthesis, Neutral Pathway	2.99	0.188	#NUM!	3	AKR1C4,CYP27A1,SLC27A5
KEAP1-NFE2L2 pathway	2.96	0.0659	#NUM!	6	PSMC4,PSMC6,PSMD1,PSMD13,RPS27A,VCP
Cellular response to heat stress	2.82	0.0619	#NUM!	6	EEF1A1,HSPA4,HSPA8,HSPA9,HSPH1,PTGES3
Lysine Degradation II	2.8	0.4	#NUM!	2	AASS,ALDH7A1
2-oxobutanoate Degradation I	2.8	0.4	#NUM!	2	PCCA,PCCB
Tyrosine Degradation I	2.8	0.4	#NUM!	2	FAH,HGD
Folate Polyglutamylation	2.8	0.4	#NUM!	2	MTHFD1,SHMT1
Metabolism of cofactors	2.77	0.158	#NUM!	3	COQ3,GCHFR,IDH1
TNFR2 non-canonical NF-kB pathway	2.76	0.0735	#NUM!	5	PSMC4,PSMC6,PSMD1,PSMD13,RPS27A
mTOR Signaling	2.75	0.0421	#NUM!	9	Cdc42,RPS11,RPS17,RPS2,RPS27A,RPS3,RPS6,RPS8,RPSA
Androgen Biosynthesis	2.7	0.15	#NUM!	3	AKR1C4,HSD3B1,Hsd3b4 (includes others)
Aggrephagy	2.67	0.093	#NUM!	4	DYNC1H1,PARK7,RPS27A,VCP
Glycerol Degradation I	2.63	0.333	#NUM!	2	Gk,GPD1
Regulation of RUNX2 expression and activity	2.62	0.0685	#NUM!	5	PSMC4,PSMC6,PSMD1,PSMD13,RPS27A
Pregnenolone Biosynthesis	2.58	0.136	#NUM!	3	CYP27A1,CYP2E1,FDX1
Regulation of eIF4 and p70S6K Signaling	2.58	0.0432	#NUM!	8	RPS11,RPS17,RPS2,RPS27A,RPS3,RPS6,RPS8,RPSA
Cellular response to hypoxia	2.57	0.0667	#NUM!	5	PSMC4,PSMC6,PSMD1,PSMD13,RPS27A
Granzyme A Signaling	2.57	0.0667	#NUM!	5	NDUFA10,NDUFAB1,NDUFS1,NDUFS6,NDUFV1
Protein Ubiquitination Pathway	2.56	0.0366	#NUM!	10	HSPA4,HSPA8,HSPA9,HSPD1,HSPH1,PSMC4,PSMC6,PSMD1,PSMD13,RPS27A
FXR/RXR Activation	2.55	0.0428	#NUM!	8	CYP27A1,FASN,GSTK1,GSTM5,GSTT2/GSTT2B,MGST1,PKLR,SLC27A5
Plasma lipoprotein assembly, remodeling, and clearance	2.54	0.0658	#NUM!	5	ALB,CES3,CLTC,HDLBP,RPS27A
TYSND1 cleaves peroxisomal proteins	2.49	0.286	#NUM!	2	ACAA1,HSD17B4
Urea Cycle	2.49	0.286	#NUM!	2	ASS1,CPS1
Glycogen Biosynthesis II (from UDP-D-Glucose)	2.49	0.286	#NUM!	2	GBE1,UGP2
Glycogen metabolism	2.47	0.125	#NUM!	3	GBE1,RPS27A,UGP2
NAD Signaling Pathway	2.47	0.0461	#NUM!	7	ACADL,ETFA,HMGCS2,HSPD1,IDH2,LDHA,NAPRT
PPARα/RXRα Activation	2.45	0.0412	#NUM!	8	ACAA1,ACADL,CAND1,Cyp2c54 (includes others),CYP2C8,FASN,GOT2,GPD1
Signaling by ROBO receptors	2.43	0.0517	#NUM!	6	CAP1,PSMC4,PSMC6,PSMD1,PSMD13,RPS27A
Cysteine Biosynthesis III (mammalia)	2.42	0.12	#NUM!	3	AHCYL1,CBS/LOC102724560,MAT1A
Signaling by NOTCH4	2.38	0.0602	#NUM!	5	PSMC4,PSMC6,PSMD1,PSMD13,RPS27A
Histidine Degradation III	2.37	0.25	#NUM!	2	FTCD,MTHFD1
Superoxide Radicals Degradation	2.37	0.25	#NUM!	2	CAT,SOD1
Hedgehog 'on' state	2.31	0.0581	#NUM!	5	PSMC4,PSMC6,PSMD1,PSMD13,RPS27A
Regulation of mitotic cell cycle	2.27	0.0568	#NUM!	5	PSMC4,PSMC6,PSMD1,PSMD13,RPS27A
Lysine catabolism	2.26	0.222	#NUM!	2	AASS,ALDH7A1
Prednisone ADME	2.26	0.222	#NUM!	2	ALB,HSD11B1
Folate Transformations I	2.26	0.222	#NUM!	2	MTHFD1,SHMT1
FAT10 Signaling Pathway	2.22	0.0702	#NUM!	4	PSMC4,PSMC6,PSMD1,PSMD13
Degradation of beta-catenin by the destruction complex	2.21	0.0549	#NUM!	5	PSMC4,PSMC6,PSMD1,PSMD13,RPS27A
Signaling by the B Cell Receptor (BCR)	2.2	0.0412	#NUM!	7	AHCYL1,PPIA,PSMC4,PSMC6,PSMD1,PSMD13,RPS27A
Mitophagy	2.19	0.1	#NUM!	3	RPS27A,TOMM70,VDAC1
Metabolism of polyamines	2.17	0.0678	#NUM!	4	PSMC4,PSMC6,PSMD1,PSMD13
Citrulline Biosynthesis	2.17	0.2	#NUM!	2	OAT,PRODH2
Transcriptional regulation by RUNX3	2.11	0.0521	#NUM!	5	PSMC4,PSMC6,PSMD1,PSMD13,RPS27A
Protein folding	2.08	0.051	#NUM!	5	ACTB,CCT5,CCT7,CCT8,TCP1
S Phase	2.04	0.05	#NUM!	5	PSMC4,PSMC6,PSMD1,PSMD13,RPS27A
Late endosomal microautophagy	2.04	0.0882	#NUM!	3	HSPA8,PARK7,RPS27A
Tryptophan catabolism	2.01	0.167	#NUM!	2	KYAT3,KYNU
Aspartate and asparagine metabolism	2.01	0.167	#NUM!	2	GOT2,SLC25A13
Mineralocorticoid Biosynthesis	2.01	0.167	#NUM!	2	HSD3B1,Hsd3b4 (includes others)
DNA Replication Pre-Initiation	1.97	0.0481	#NUM!	5	PSMC4,PSMC6,PSMD1,PSMD13,RPS27A
Mitotic Metaphase and Anaphase	1.97	0.034	#NUM!	8	DYNC1H1,LMNA,PSMC4,PSMC6,PSMD1,PSMD13,RPS27A,XPO1
C-type lectin receptors (CLRs)	1.97	0.0414	#NUM!	6	AHCYL1,PSMC4,PSMC6,PSMD1,PSMD13,RPS27A
Xenobiotic Metabolism General Signaling Pathway	1.97	0.0414	#NUM!	6	GCLC,GSTK1,GSTM5,GSTT2/GSTT2B,MGST1,UGT1A9 (includes others)
Mitochondrial iron-sulfur cluster biogenesis	1.94	0.154	#NUM!	2	FDX1,GLRX5
Glucocorticoid Biosynthesis	1.94	0.154	#NUM!	2	HSD3B1,Hsd3b4 (includes others)
Sensory processing of sound by inner hair cells of the cochlea	1.93	0.058	#NUM!	4	ACTB,CAPZB,MYH9,SPTAN1
Acetyl-CoA Biosynthesis III (from Citrate)	1.89	1	#NUM!	1	ACLY
Glutamine Biosynthesis I	1.89	1	#NUM!	1	GLUL
Sorbitol Degradation I	1.89	1	#NUM!	1	SORD
Adenine and Adenosine Salvage VI	1.89	1	#NUM!	1	ADK
Mitotic G2-G2/M phases	1.85	0.0352	#NUM!	7	DYNC1H1,PSMC4,PSMC6,PSMD1,PSMD13,RPS27A,XPO1
Hedgehog 'off' state	1.84	0.0446	#NUM!	5	PSMC4,PSMC6,PSMD1,PSMD13,RPS27A
Synthesis of Prostaglandins (PG) and Thromboxanes (TX)	1.82	0.133	#NUM!	2	CBR1,PTGES3
Activation of gene expression by SREBF (SREBP)	1.82	0.0732	#NUM!	3	ACACB,FASN,HMGCS1
Regulation of lipid metabolism by PPARalpha	1.74	0.042	#NUM!	5	ACSL1,CPT1A,HMGCS1,HMGCS2,UGT1A9 (includes others)
Synthesis of DNA	1.74	0.042	#NUM!	5	PSMC4,PSMC6,PSMD1,PSMD13,RPS27A
DDX58/IFIH1-mediated induction of interferon-alpha/beta	1.74	0.0506	#NUM!	4	NLRX1,RIGI,RPS27A,TOMM70
Maturity Onset Diabetes of Young (MODY) Signaling	1.74	0.0506	#NUM!	4	ALDOB,GAPDH,GCK,PKLR
Regulation of mRNA stability by proteins that bind AU-rich elements	1.73	0.0682	#NUM!	3	HSPA8,RPS27A,XPO1
HIF1α Signaling	1.72	0.0332	#NUM!	7	GCK,HSPA4,HSPA8,HSPA9,LDHA,RACK1,RPS6
Estrogen-Dependent Breast Cancer Signaling	1.65	0.0476	#NUM!	4	AKR1C4,HSD17B11,HSD17B13,HSD17B4
TCR signaling	1.64	0.0397	#NUM!	5	PSMC4,PSMC6,PSMD1,PSMD13,RPS27A
Retinol Biosynthesis	1.63	0.0625	#NUM!	3	CES3,ESD,RDH11
GABA synthesis, release, reuptake and degradation	1.62	0.105	#NUM!	2	ALDH5A1,HSPA8
NFE2L2 regulating anti-oxidant/detoxification enzymes	1.62	0.105	#NUM!	2	GCLC,GSR
Interleukin-1 family signaling	1.62	0.0391	#NUM!	5	PSMC4,PSMC6,PSMD1,PSMD13,RPS27A
Carnitine synthesis	1.6	0.5	#NUM!	1	ALDH9A1
Alanine metabolism	1.6	0.5	#NUM!	1	GPT
UDP-D-xylose and UDP-D-glucuronate Biosynthesis	1.6	0.5	#NUM!	1	UGDH
β-alanine Degradation I	1.6	0.5	#NUM!	1	ALDH6A1
Choline Degradation I	1.6	0.5	#NUM!	1	ALDH7A1
Alanine Degradation III	1.6	0.5	#NUM!	1	GPT
Alanine Biosynthesis II	1.6	0.5	#NUM!	1	GPT
Glycerol-3-phosphate Shuttle	1.6	0.5	#NUM!	1	GPD1
Fatty Acid Biosynthesis Initiation II	1.6	0.5	#NUM!	1	FASN
Cysteine Biosynthesis/Homocysteine Degradation	1.6	0.5	#NUM!	1	CBS/LOC102724560
Threonine Degradation II	1.6	0.5	#NUM!	1	GCAT
Glycine Biosynthesis I	1.6	0.5	#NUM!	1	SHMT1
Glutamate Biosynthesis II	1.6	0.5	#NUM!	1	GLUD1
Glutamate Degradation X	1.6	0.5	#NUM!	1	GLUD1
Mitotic G1 phase and G1/S transition	1.58	0.0382	#NUM!	5	PSMC4,PSMC6,PSMD1,PSMD13,RPS27A
Class I peroxisomal membrane protein import	1.58	0.1	#NUM!	2	ABCD3,ALDH3A2
Response to elevated platelet cytosolic Ca2+	1.57	0.0379	#NUM!	5	ALB,ALDOA,CAP1,PPIA,SOD1
Immunogenic Cell Death Signaling Pathway	1.55	0.0444	#NUM!	4	CALR,HSPA4,HSPA8,HSPA9
Apoptotic execution phase	1.54	0.0577	#NUM!	3	GAS2,LMNA,SPTAN1
Endoplasmic Reticulum Stress Pathway	1.54	0.0952	#NUM!	2	CALR,TAOK3
RHO GTPase cycle	1.52	0.0244	#NUM!	11	ABCD3,ACTB,ALDH3A2,CAPZB,CCT7,CLTC,IQGAP2,SPTAN1,STIP1,TAOK3,VCP
Interconversion of nucleotide di- and triphosphates	1.5	0.0909	#NUM!	2	AK2,GSR
Sensory processing of sound by outer hair cells of the cochlea	1.48	0.0545	#NUM!	3	ACTB,MYH9,SPTAN1
Metabolism of porphyrins	1.46	0.087	#NUM!	2	ALB,UROS
Methionine Degradation I (to Homocysteine)	1.46	0.087	#NUM!	2	AHCYL1,MAT1A
Death Receptor Signaling	1.46	0.0417	#NUM!	4	ACTB,GAS2,LMNA,SPTAN1
Glucocorticoid Receptor Signaling	1.43	0.0223	#NUM!	13	ACTB,ATP5F1C,HSPA4,HSPA8,HSPA9,NDUFA10,NDUFAB1,NDUFS1,NDUFS6,NDUFV1,PC,PTGES3,SDHA
Galactose catabolism	1.42	0.333	#NUM!	1	GALK1
Proline catabolism	1.42	0.333	#NUM!	1	PRODH2
Pyrophosphate hydrolysis	1.42	0.333	#NUM!	1	PPA1
NFE2L2 regulating TCA cycle genes	1.42	0.333	#NUM!	1	IDH1
L-carnitine Biosynthesis	1.42	0.333	#NUM!	1	ALDH9A1
Diphthamide Biosynthesis	1.42	0.333	#NUM!	1	EEF2
NADH Repair	1.42	0.333	#NUM!	1	GAPDH
Glycine Biosynthesis III	1.42	0.333	#NUM!	1	AGXT2
Proline Degradation	1.42	0.333	#NUM!	1	PRODH2
Glutathione Biosynthesis	1.42	0.333	#NUM!	1	GCLC
Palmitate Biosynthesis I (Animals)	1.42	0.333	#NUM!	1	FASN
Biotin-carboxyl Carrier Protein Assembly	1.42	0.333	#NUM!	1	ACACB
Thiosulfate Disproportionation III (Rhodanese)	1.42	0.333	#NUM!	1	TST
Glutamate Degradation II	1.42	0.333	#NUM!	1	GOT2
S-adenosyl-L-methionine Biosynthesis	1.42	0.333	#NUM!	1	MAT1A
4-aminobutyrate Degradation I	1.42	0.333	#NUM!	1	ALDH5A1
Aspartate Biosynthesis	1.42	0.333	#NUM!	1	GOT2
Triacylglycerol Degradation	1.42	0.0517	#NUM!	3	ALDH2,CES3,PRDX6
Neddylation	1.41	0.0285	#NUM!	7	CAND1,PSMC4,PSMC6,PSMD1,PSMD13,RPS27A,VCP
Cholesterol biosynthesis	1.4	0.08	#NUM!	2	ACAT2,HMGCS1
COPI-mediated anterograde transport	1.38	0.0392	#NUM!	4	CAPZB,COPG1,DYNC1H1,SPTAN1
TCF dependent signaling in response to WNT	1.37	0.0302	#NUM!	6	PSMC4,PSMC6,PSMD1,PSMD13,RPS27A,XPO1
Ubiquinol-10 Biosynthesis (Eukaryotic)	1.37	0.0769	#NUM!	2	COQ3,CYP2E1
PTEN Regulation	1.36	0.0333	#NUM!	5	PSMC4,PSMC6,PSMD1,PSMD13,RPS27A
Transcriptional regulation by RUNX1	1.34	0.0329	#NUM!	5	PSMC4,PSMC6,PSMD1,PSMD13,RPS27A
Fc epsilon receptor (FCERI) signaling	1.31	0.0291	#NUM!	6	AHCYL1,PSMC4,PSMC6,PSMD1,PSMD13,RPS27A
CDP-diacylglycerol Biosynthesis I	1.31	0.0714	#NUM!	2	AGPAT2,GPD1
Neurotransmitter uptake and metabolism In glial cells	1.3	0.25	#NUM!	1	GLUL
Threonine catabolism	1.3	0.25	#NUM!	1	GCAT
Catecholamine Biosynthesis	1.3	0.25	#NUM!	1	DDC
Taurine Biosynthesis	1.3	0.25	#NUM!	1	CSAD
Glutathione Redox Reactions II	1.3	0.25	#NUM!	1	GSR
Methionine Salvage II (Mammalian)	1.3	0.25	#NUM!	1	BHMT
L-cysteine Degradation I	1.3	0.25	#NUM!	1	GOT2
Phenylalanine Degradation I (Aerobic)	1.3	0.25	#NUM!	1	QDPR
Fatty Acid β-oxidation III (Unsaturated, Odd Number)	1.3	0.25	#NUM!	1	EHHADH
Induction of Apoptosis by HIV1	1.3	0.0462	#NUM!	3	SLC25A13,SLC25A3,SLC25A5
RAF/MAP kinase cascade	1.29	0.0267	#NUM!	7	ACTB,PSMC4,PSMC6,PSMD1,PSMD13,RPS27A,SPTAN1
Microautophagy Signaling Pathway	1.26	0.0312	#NUM!	5	HSPA8,PSMC4,PSMC6,PSMD1,PSMD13
FOXO-mediated transcription of oxidative stress, metabolic and neuronal genes	1.25	0.0667	#NUM!	2	CAT,GCK
Phosphatidylglycerol Biosynthesis II (Non-plastidic)	1.25	0.0667	#NUM!	2	AGPAT2,GPD1
RHO GTPases activate IQGAPs	1.23	0.0645	#NUM!	2	ACTB,IQGAP2
Phagosome Maturation	1.23	0.0305	#NUM!	5	CALR,DYNC1H1,EEA1,PRDX5,PRDX6
Cell Cycle Checkpoints	1.22	0.0257	#NUM!	7	DYNC1H1,PSMC4,PSMC6,PSMD1,PSMD13,RPS27A,XPO1
Formation of xylulose-5-phosphate	1.21	0.2	#NUM!	1	SORD
Proline Biosynthesis II (from Arginine)	1.21	0.2	#NUM!	1	OAT
Superpathway of Serine and Glycine Biosynthesis I	1.21	0.2	#NUM!	1	SHMT1
Tetrahydrofolate Salvage from 5,10-methenyltetrahydrofolate	1.21	0.2	#NUM!	1	MTHFD1
Tetrapyrrole Biosynthesis II	1.21	0.2	#NUM!	1	UROS
CMP-N-acetylneuraminate Biosynthesis I (Eukaryotes)	1.21	0.2	#NUM!	1	CMAS
Lysine Degradation V	1.21	0.2	#NUM!	1	ALDH7A1
Arginine Degradation I (Arginase Pathway)	1.21	0.2	#NUM!	1	OAT
Citrulline-Nitric Oxide Cycle	1.21	0.2	#NUM!	1	ASS1
Galactose Degradation I (Leloir Pathway)	1.21	0.2	#NUM!	1	GALK1
dTMP De Novo Biosynthesis	1.21	0.2	#NUM!	1	SHMT1
Glutamate Degradation III (via 4-aminobutyrate)	1.21	0.2	#NUM!	1	ALDH5A1
Acetate Conversion to Acetyl-CoA	1.21	0.2	#NUM!	1	ACSL1
Gap junction trafficking and regulation	1.16	0.0588	#NUM!	2	ACTB,CLTC
Caveolar-mediated Endocytosis Signaling	1.15	0.04	#NUM!	3	ACTB,ALB,COPG1
Aldosterone Signaling in Epithelial Cells	1.14	0.0287	#NUM!	5	HSPA4,HSPA8,HSPA9,HSPD1,HSPH1
Lipid particle organization	1.13	0.167	#NUM!	1	HSD17B13
Pyruvate Fermentation to Lactate	1.13	0.167	#NUM!	1	LDHA
Serotonin and Melatonin Biosynthesis	1.13	0.167	#NUM!	1	DDC
Tryptophan Degradation to 2-amino-3-carboxymuconate Semialdehyde	1.13	0.167	#NUM!	1	KYNU
L1CAM interactions	1.12	0.032	#NUM!	4	ACTB,CLTC,HSPA8,SPTAN1
Clathrin-mediated endocytosis	1.07	0.0308	#NUM!	4	ACTB,CLTC,HSPA8,RPS27A
Aryl hydrocarbon receptor signalling	1.07	0.143	#NUM!	1	PTGES3
Trehalose Degradation II (Trehalase)	1.07	0.143	#NUM!	1	GCK
Arginine Degradation VI (Arginase 2 Pathway)	1.07	0.143	#NUM!	1	OAT
Acetyl-CoA Biosynthesis I (Pyruvate Dehydrogenase Complex)	1.07	0.143	#NUM!	1	DLAT
tRNA Charging	1.05	0.0513	#NUM!	2	DARS1,EPRS1
Heparan Sulfate Biosynthesis (Late Stages)	1.05	0.0361	#NUM!	3	ALDH2,CES3,PRDX6
AMPK Signaling	1.05	0.0248	#NUM!	6	ACACB,ACTB,AK2,CPT1A,EEF2,FASN
Mechanisms of Viral Exit from Host Cells	1.02	0.0488	#NUM!	2	ACTB,XPO1
Role of PKR in Interferon Induction and Antiviral Response	1.02	0.0294	#NUM!	4	HSPA4,HSPA8,HSPA9,RIGI
Histidine catabolism	1.01	0.125	#NUM!	1	FTCD
Cachexia Signaling Pathway	1	0.0217	#NUM!	8	ALB,HSPA4,HSPA8,HSPA9,PSMC4,PSMC6,PSMD1,PSMD13
Regulation of beta-cell development	1	0.0476	#NUM!	2	GCK,PKLR
GABAergic Receptor Signaling Pathway (Enhanced)	0.99	0.0288	#NUM!	4	ALDH5A1,GLUD1,GLUL,GOT2
TP53 Regulates Metabolic Genes	0.99	0.0341	#NUM!	3	GSR,LRPPRC,PRDX5
Smooth Muscle Contraction	0.983	0.0465	#NUM!	2	ALDH2,ANXA6
Heparan Sulfate Biosynthesis	0.968	0.0333	#NUM!	3	ALDH2,CES3,PRDX6
SUMOylation of transcription cofactors	0.967	0.0455	#NUM!	2	DDX5,PARK7
TAK1-dependent IKK and NF-kappa-B activation	0.967	0.0455	#NUM!	2	NLRX1,RPS27A
Retinoid metabolism and transport	0.967	0.0455	#NUM!	2	AKR1C4,RDH11
Butyrophilin (BTN) family interactions	0.963	0.111	#NUM!	1	XDH
OAS antiviral response	0.963	0.111	#NUM!	1	RIGI
Lipophagy	0.963	0.111	#NUM!	1	HSPA8
α-tocopherol Degradation	0.963	0.111	#NUM!	1	Cyp4a14
Heme Biosynthesis II	0.963	0.111	#NUM!	1	UROS
Arachidonic acid metabolism	0.95	0.0444	#NUM!	2	CYP1A2,CYP2C8
EPH-Ephrin signaling	0.926	0.0319	#NUM!	3	ACTB,CLTC,MYH9
Neurotransmitter clearance	0.92	0.1	#NUM!	1	ALDH2
ATF6 (ATF6-alpha) activates chaperone genes	0.92	0.1	#NUM!	1	CALR
Prostanoid Biosynthesis	0.92	0.1	#NUM!	1	PTGES3
XBP1(S) activates chaperone genes	0.904	0.0417	#NUM!	2	ACADVL,LMNA
DNA Damage Bypass	0.904	0.0417	#NUM!	2	RPS27A,VCP
Dilated Cardiomyopathy Signaling Pathway	0.902	0.0267	#NUM!	4	ACTB,ILK,LMNA,MYH9
PFKFB4 Signaling Pathway	0.89	0.0408	#NUM!	2	GCK,XDH
Clathrin-mediated Endocytosis Signaling	0.888	0.0239	#NUM!	5	ACTB,ALB,CLTC,HSPA8,RPS27A
Alpha-protein kinase 1 signaling pathway	0.881	0.0909	#NUM!	1	RPS27A
Pexophagy	0.881	0.0909	#NUM!	1	RPS27A
Oleate Biosynthesis II (Animals)	0.881	0.0909	#NUM!	1	ALDH6A1
GDP-glucose Biosynthesis	0.881	0.0909	#NUM!	1	GCK
Glycerophospholipid biosynthesis	0.877	0.0303	#NUM!	3	AGPAT2,GPD1,HADHA
Reversible hydration of carbon dioxide	0.846	0.0833	#NUM!	1	CA3
Glucose and Glucose-1-phosphate Degradation	0.846	0.0833	#NUM!	1	GCK
γ-glutamyl Cycle	0.846	0.0833	#NUM!	1	GCLC
Signaling by TGF-beta Receptor Complex	0.835	0.0377	#NUM!	2	RPS27A,XPO1
Apoptosis Signaling	0.832	0.0288	#NUM!	3	GAS2,LMNA,SPTAN1
Processing of SMDT1	0.814	0.0769	#NUM!	1	SPG7
Azathioprine ADME	0.814	0.0769	#NUM!	1	XDH
NAD biosynthesis II (from tryptophan)	0.814	0.0769	#NUM!	1	KYNU
Guanosine Nucleotides Degradation III	0.814	0.0769	#NUM!	1	XDH
UDP-N-acetyl-D-galactosamine Biosynthesis II	0.814	0.0769	#NUM!	1	GCK
Inhibition of ARE-Mediated mRNA Degradation Pathway	0.809	0.0245	#NUM!	4	PSMC4,PSMC6,PSMD1,PSMD13
E3 ubiquitin ligases ubiquitinate target proteins	0.809	0.0364	#NUM!	2	RPS27A,VCP
Estrogen Receptor Signaling	0.807	0.0195	#NUM!	8	ATP5F1C,DDX5,NDUFA10,NDUFAB1,NDUFS1,NDUFS6,NDUFV1,SDHA
Processing of Capped Intron-Containing Pre-mRNA	0.792	0.0209	#NUM!	6	DDX5,HNRNPL,HNRNPU,HSPA8,PCBP1,SNU13
TNF signaling	0.785	0.0351	#NUM!	2	RACK1,RPS27A
Urate Biosynthesis/Inosine 5'-phosphate Degradation	0.784	0.0714	#NUM!	1	XDH
Iron uptake and transport	0.773	0.0345	#NUM!	2	CAND1,RPS27A
Binding and Uptake of Ligands by Scavenger Receptors	0.765	0.0268	#NUM!	3	ALB,CALR,HSPH1
Visual phototransduction	0.75	0.0333	#NUM!	2	CYP4V2,RDH11
D-myo-inositol (1,4,5)-trisphosphate Degradation	0.732	0.0625	#NUM!	1	BPNT1
Adenosine Nucleotides Degradation II	0.732	0.0625	#NUM!	1	XDH
Parkinson's Signaling	0.732	0.0625	#NUM!	1	PARK7
RAR Activation	0.73	0.0186	#NUM!	8	ACTB,ADH1C,AKR1C4,ALDH1A1,Cdc42,RDH11,Rdh7,TGM2
Cytoprotection by HMOX1	0.728	0.0323	#NUM!	2	ALB,LRPPRC
Amyotrophic Lateral Sclerosis Signaling	0.719	0.0254	#NUM!	3	CAT,GLUL,SOD1
Protein Sorting Signaling Pathway	0.715	0.0225	#NUM!	4	CLTC,COPG1,SACM1L,SNX6
RAN Signaling	0.708	0.0588	#NUM!	1	XPO1
Mitochondrial biogenesis	0.707	0.0312	#NUM!	2	GLUD1,IDH2
RORA activates gene expression	0.686	0.0556	#NUM!	1	CPT1A
Metabolism of amine-derived hormones	0.686	0.0556	#NUM!	1	DDC
LXR/RXR Activation	0.684	0.0244	#NUM!	3	ALB,ECHS1,FASN
RHO GTPases activate CIT	0.665	0.0526	#NUM!	1	MYH9
RHO GTPases Activate ROCKs	0.665	0.0526	#NUM!	1	MYH9
Regulation of TP53 Activity through Methylation	0.665	0.0526	#NUM!	1	RPS27A
Purine Nucleotides Degradation II (Aerobic)	0.665	0.0526	#NUM!	1	XDH
MHC class II antigen presentation	0.664	0.0238	#NUM!	3	CAPZB,CLTC,DYNC1H1
Agrin Interactions at Neuromuscular Junction	0.659	0.029	#NUM!	2	ACTB,PKLR
Phospholipases	0.659	0.029	#NUM!	2	PNPLA8,PRDX6
Macrophage Classical Activation Signaling Pathway	0.655	0.0212	#NUM!	4	DLAT,NDUFS1,PDHX,SDHA
MicroRNA Biogenesis Signaling Pathway	0.655	0.0212	#NUM!	4	DDX5,DNAJA2,HSPA8,PTGES3
NOD1/2 Signaling Pathway	0.655	0.0212	#NUM!	4	HSPA4,HSPA8,HSPA9,RIGI
Eicosanoid Signaling	0.649	0.0286	#NUM!	2	PNPLA8,PRDX6
ISG15 antiviral mechanism	0.64	0.0282	#NUM!	2	RIGI,RPS27A
Translocation of SLC2A4 (GLUT4) to the plasma membrane	0.64	0.0282	#NUM!	2	ACTB,MYH9
Ferroptosis Signaling Pathway	0.631	0.0229	#NUM!	3	CBS/LOC102724560,GCLC,VDAC2
RHO GTPases activate PAKs	0.627	0.0476	#NUM!	1	MYH9
Nucleotide salvage	0.627	0.0476	#NUM!	1	ADK
GABA Receptor Signaling	0.625	0.0227	#NUM!	3	ALDH5A1,ALDH9A1,RPS27A
Atherosclerosis Signaling	0.619	0.0226	#NUM!	3	ALB,PNPLA8,PRDX6
trans-Golgi Network Vesicle Budding	0.614	0.027	#NUM!	2	CLTC,HSPA8
Insertion of tail-anchored proteins into the endoplasmic reticulum membrane	0.609	0.0455	#NUM!	1	ALDH3A2
Superpathway of D-myo-inositol (1,4,5)-trisphosphate Metabolism	0.609	0.0455	#NUM!	1	BPNT1
Iron homeostasis signaling pathway	0.595	0.0219	#NUM!	3	Hbb-b1,HSPA9,PCBP1
Cilium Assembly	0.595	0.0199	#NUM!	4	CCT5,CCT8,DYNC1H1,TCP1
Nephrin family interactions	0.593	0.0435	#NUM!	1	SPTAN1
Histidine Degradation VI	0.593	0.0435	#NUM!	1	CYP2E1
Vitamin-C Transport	0.593	0.0435	#NUM!	1	AKR1C4
ILK Signaling	0.59	0.0198	#NUM!	4	ACTB,Cdc42,ILK,MYH9
RHO GTPases Activate Formins	0.583	0.0216	#NUM!	3	ACTB,DYNC1H1,XPO1
RAS processing	0.577	0.0417	#NUM!	1	RPS27A
The Visual Cycle	0.577	0.0417	#NUM!	1	RDH11
Role of MAPK Signaling in Inhibiting the Pathogenesis of Influenza	0.574	0.0253	#NUM!	2	PNPLA8,PRDX6
Dopamine Receptor Signaling	0.567	0.025	#NUM!	2	DDC,QDPR
MyD88 cascade initiated on plasma membrane	0.562	0.04	#NUM!	1	RPS27A
Insulin Secretion Signaling Pathway	0.559	0.0181	#NUM!	5	DLAT,GCK,PC,PDHX,SRP68
Role of MAPK Signaling in the Pathogenesis of Influenza	0.537	0.0238	#NUM!	2	PNPLA8,PRDX6
MTOR signalling	0.52	0.0357	#NUM!	1	RPS6
RHO GTPases activate PKNs	0.52	0.0357	#NUM!	1	MYH9
Protein ubiquitination	0.496	0.0333	#NUM!	1	RPS27A
Signaling by CSF3 (G-CSF)	0.496	0.0333	#NUM!	1	RPS27A
Factors involved in megakaryocyte development and platelet production	0.491	0.022	#NUM!	2	ACTB,CAPZB
Fcgamma receptor (FCGR) dependent phagocytosis	0.49	0.0191	#NUM!	3	ACTB,AHCYL1,MYH9
NAFLD Signaling Pathway	0.488	0.0177	#NUM!	4	ACACB,CPT1A,FASN,PKLR
eNOS Signaling	0.486	0.019	#NUM!	3	HSPA4,HSPA8,HSPA9
ABRA Signaling Pathway	0.485	0.0217	#NUM!	2	ACTB,MYH9
Cell junction organization	0.485	0.0217	#NUM!	2	ACTB,ILK
Toll-like Receptor Cascades	0.484	0.0323	#NUM!	1	EEA1
Asparagine N-linked glycosylation	0.484	0.0323	#NUM!	1	CALR
Endosomal Sorting Complex Required For Transport (ESCRT)	0.484	0.0323	#NUM!	1	RPS27A
Signaling by CSF1 (M-CSF) in myeloid cells	0.484	0.0323	#NUM!	1	RPS27A
MyD88 dependent cascade initiated on endosome	0.484	0.0323	#NUM!	1	RPS27A
Acute Myeloid Leukemia Signaling	0.478	0.0215	#NUM!	2	IDH1,IDH2
Toll Like Receptor 3 (TLR3) Cascade	0.473	0.0312	#NUM!	1	RPS27A
RIPK1-mediated regulated necrosis	0.473	0.0312	#NUM!	1	RPS27A
Class I MHC mediated antigen processing and presentation	0.463	0.016	#NUM!	6	CALR,PSMC4,PSMC6,PSMD1,PSMD13,RPS27A
Antimicrobial peptides	0.452	0.0294	#NUM!	1	ATOX1
Signaling by NOTCH2	0.452	0.0294	#NUM!	1	RPS27A
Oncogene Induced Senescence	0.452	0.0294	#NUM!	1	RPS27A
Transcriptional Regulation by NPAS4	0.442	0.0286	#NUM!	1	XPO1
RHO GTPases Activate WASPs and WAVEs	0.432	0.0278	#NUM!	1	ACTB
Transcriptional regulation by the AP-2 (TFAP2) family of transcription factors	0.432	0.0278	#NUM!	1	HSPD1
FLT3 Signaling	0.432	0.0278	#NUM!	1	RPS27A
Beta-catenin independent WNT signaling	0.427	0.0196	#NUM!	2	CLTC,RPS27A
Germ Cell-Sertoli Cell Junction Signaling	0.426	0.0174	#NUM!	3	ACTB,Cdc42,ILK
MyD88-independent TLR4 cascade	0.423	0.027	#NUM!	1	RPS27A
Integration of energy metabolism	0.422	0.0194	#NUM!	2	ACLY,AHCYL1
Sumoylation Pathway	0.422	0.0194	#NUM!	2	Cdc42,SERBP1
Fanconi Anemia Pathway	0.414	0.0263	#NUM!	1	RPS27A
Serotonin Receptor Signaling	0.405	0.0149	#NUM!	7	ACAT1,Cdc42,DDC,PNPLA8,PRDX6,QDPR,TGM2
MAP kinase activation	0.405	0.0256	#NUM!	1	RPS27A
Regulation of TP53 Expression and Degradation	0.405	0.0256	#NUM!	1	RPS27A
Antigen Presentation Pathway	0.405	0.0256	#NUM!	1	CALR
Cargo recognition for clathrin-mediated endocytosis	0.402	0.0187	#NUM!	2	CLTC,RPS27A
Docosahexaenoic Acid (DHA) Signaling	0.398	0.0159	#NUM!	4	ALB,CAT,PNPLA8,PRDX6
Signaling by VEGF	0.397	0.0185	#NUM!	2	ACTB,AHCYL1
Signaling by FGFR3	0.396	0.025	#NUM!	1	RPS27A
Tight Junction Signaling	0.395	0.0167	#NUM!	3	ACTB,MYH9,SPTAN1
Glutaminergic Receptor Signaling Pathway (Enhanced)	0.394	0.0153	#NUM!	5	GLUD1,GLUL,GOT2,PNPLA8,PRDX6
D-myo-inositol (1,4,5,6)-Tetrakisphosphate Biosynthesis	0.391	0.0166	#NUM!	3	ATP1A1,CA3,SACM1L
D-myo-inositol (3,4,5,6)-tetrakisphosphate Biosynthesis	0.391	0.0166	#NUM!	3	ATP1A1,CA3,SACM1L
DAG and IP3 signaling	0.388	0.0244	#NUM!	1	AHCYL1
Gamma carboxylation, hypusine formation and arylsulfatase activation	0.388	0.0244	#NUM!	1	EEF2
Transport of vitamins, nucleosides, and related molecules	0.388	0.0244	#NUM!	1	SLC25A5
Signaling by FGFR4	0.388	0.0244	#NUM!	1	RPS27A
Ion channel transport	0.384	0.0164	#NUM!	3	ATP11C,ATP1A1,RPS27A
MyD88:MAL(TIRAP) cascade initiated on plasma membrane	0.38	0.0238	#NUM!	1	RPS27A
Thyroid Hormone Metabolism II (via Conjugation and/or Degradation)	0.38	0.0238	#NUM!	1	UGT1A9 (includes others)
Antioxidant Action of Vitamin C	0.369	0.0175	#NUM!	2	PNPLA8,PRDX6
Role of MAPK Signaling in Promoting the Pathogenesis of Influenza	0.369	0.0175	#NUM!	2	PNPLA8,PRDX6
Regulation of Actin-based Motility by Rho	0.365	0.0174	#NUM!	2	ACTB,Cdc42
Coronavirus Replication Pathway	0.358	0.0222	#NUM!	1	COPG1
3-phosphoinositide Degradation	0.353	0.0156	#NUM!	3	ATP1A1,CA3,SACM1L
ESR-mediated signaling	0.352	0.0169	#NUM!	2	DDX5,PTGES3
Cytosolic sensors of pathogen-associated DNA	0.351	0.0217	#NUM!	1	RPS27A
SUMOylation of RNA binding proteins	0.351	0.0217	#NUM!	1	NOP58
Heme signaling	0.351	0.0217	#NUM!	1	XPO1
Role of RIG1-like Receptors in Antiviral Innate Immunity	0.351	0.0217	#NUM!	1	RIGI
Production of Nitric Oxide and Reactive Oxygen Species in Macrophages	0.35	0.0155	#NUM!	3	ALB,CAT,Cdc42
Virus Entry via Endocytic Pathways	0.344	0.0167	#NUM!	2	ACTB,CLTC
D-myo-inositol-5-phosphate Metabolism	0.337	0.0152	#NUM!	3	ATP1A1,CA3,SACM1L
Transcriptional activity of SMAD2/SMAD3:SMAD4 heterotrimer	0.331	0.0204	#NUM!	1	RPS27A
Natural Killer Cell Signaling	0.328	0.015	#NUM!	3	HSPA4,HSPA8,HSPA9
RHOA Signaling	0.328	0.0161	#NUM!	2	ACTB,SEPTIN7
Signaling by ERBB2	0.325	0.02	#NUM!	1	RPS27A
Signaling by EGFR	0.325	0.02	#NUM!	1	RPS27A
Signaling by FGFR1	0.325	0.02	#NUM!	1	RPS27A
Signaling by NOTCH3	0.325	0.02	#NUM!	1	RPS27A
NR1H2 and NR1H3-mediated signaling	0.325	0.02	#NUM!	1	FASN
FAT10 Cancer Signaling Pathway	0.325	0.02	#NUM!	1	EEF1A1
Intra-Golgi and retrograde Golgi-to-ER traffic	0.319	0.0148	#NUM!	3	CAPZB,COPG1,DYNC1H1
Glioma Signaling	0.316	0.0157	#NUM!	2	IDH1,IDH2
B-WICH complex positively regulates rRNA expression	0.313	0.0192	#NUM!	1	ACTB
Spliceosomal Cycle	0.307	0.0189	#NUM!	1	HSPA8
Cardiac conduction	0.306	0.0154	#NUM!	2	AHCYL1,ATP1A1
TR/RXR Activation	0.306	0.0154	#NUM!	2	ENO1,FASN
3-phosphoinositide Biosynthesis	0.302	0.0144	#NUM!	3	ATP1A1,CA3,SACM1L
Meiotic synapsis	0.296	0.0182	#NUM!	1	LMNA
Interleukin-3, Interleukin-5 and GM-CSF signaling	0.296	0.0182	#NUM!	1	RPS27A
Signaling by PTK6	0.296	0.0182	#NUM!	1	RPS27A
CSDE1 Signaling Pathway	0.29	0.0179	#NUM!	1	RPL9
NLR signaling pathways	0.29	0.0179	#NUM!	1	RPS27A
Triacylglycerol Biosynthesis	0.29	0.0179	#NUM!	1	AGPAT2
Integrin Signaling	0.289	0.014	#NUM!	3	ACTB,Cdc42,ILK
SNARE Signaling Pathway	0.285	0.0147	#NUM!	2	HSPA8,MYH9
Signaling by ERBB4	0.275	0.0169	#NUM!	1	RPS27A
Circadian Clock	0.275	0.0169	#NUM!	1	RPS27A
DNA Double Strand Break Response	0.275	0.0169	#NUM!	1	RPS27A
RHOGDI Signaling	0.273	0.0136	#NUM!	3	ACTB,Cdc42,MYH9
MSP-RON Signaling Pathway	0.27	0.0167	#NUM!	1	ACTB
NCAM signaling for neurite out-growth	0.265	0.0164	#NUM!	1	SPTAN1
Semaphorin Signaling in Neurons	0.265	0.0164	#NUM!	1	Cdc42
Endometrial Cancer Signaling	0.261	0.0161	#NUM!	1	ILK
Role of JAK2 in Hormone-like Cytokine Signaling	0.261	0.0161	#NUM!	1	CYP3A7
Hereditary Breast Cancer Signaling	0.26	0.0139	#NUM!	2	ACTB,RPS27A
Semaphorin interactions	0.252	0.0156	#NUM!	1	MYH9
Activation of IRF by Cytosolic Pattern Recognition Receptors	0.247	0.0154	#NUM!	1	RIGI
Neurovascular Coupling Signaling Pathway	0.245	0.0129	#NUM!	3	Cyp4a14,PNPLA8,PRDX6
Glutamate Receptor Signaling	0.243	0.0152	#NUM!	1	GLUL
Cellular Effects of Sildenafil (Viagra)	0.243	0.0133	#NUM!	2	ACTB,MYH9
Remodeling of Epithelial Adherens Junctions	0.235	0.0147	#NUM!	1	ACTB
Ephrin B Signaling	0.22	0.0139	#NUM!	1	CAP1
GM-CSF Signaling	0.22	0.0139	#NUM!	1	RACK1
Senescence-Associated Secretory Phenotype (SASP)	0.216	0.0137	#NUM!	1	RPS27A
Signaling by FGFR2	0.216	0.0137	#NUM!	1	RPS27A
Extra-nuclear estrogen signaling	0.216	0.0137	#NUM!	1	XPO1
Amyloid fiber formation	0.216	0.0137	#NUM!	1	RPS27A
Glioma Invasiveness Signaling	0.209	0.0133	#NUM!	1	Cdc42
Hypoxia Signaling in the Cardiovascular System	0.205	0.0132	#NUM!	1	LDHA
Signaling by NOTCH1	0.199	0.0128	#NUM!	1	RPS27A
Toll-like Receptor Signaling	0.199	0.0128	#NUM!	1	RPS27A
Oxytocin in Brain Signaling Pathway	0	0.00995	#NUM!	2	PNPLA8,PRDX6
Oxytocin Signaling Pathway	0	0.00704	#NUM!	2	EEF2,MYH9
Pulmonary Fibrosis Idiopathic Signaling Pathway	0	0.0061	#NUM!	2	ACTB,ILK
Pulmonary Healing Signaling Pathway	0	0.00503	#NUM!	1	IDH2
ID1 Signaling Pathway	0	0.00985	#NUM!	2	PARK7,TGM2
Pathogen Induced Cytokine Storm Signaling Pathway	0	0.0027	#NUM!	1	RIGI
Role of Osteoclasts in Rheumatoid Arthritis Signaling Pathway	0	0.00323	#NUM!	1	Cdc42
Ribonucleotide Reductase Signaling Pathway	0	0.00581	#NUM!	1	ACTB
Macrophage Alternative Activation Signaling Pathway	0	0.00526	#NUM!	1	ACLY
S100 Family Signaling Pathway	0	0.00647	#NUM!	5	Atp5e,ATP5F1C,ATP5PO,ILK,MYH9
Neuregulin Signaling	0	0.00855	#NUM!	1	RPS6
Circadian Rhythm Signaling	0	0.00373	#NUM!	1	RACK1
Leukocyte Extravasation Signaling	0	0.00513	#NUM!	1	ACTB
Axonal Guidance Signaling	0	0.00195	#NUM!	1	PITRM1
Actin Cytoskeleton Signaling	0	0.0122	#NUM!	3	ACTB,IQGAP2,MYH9
Synaptic Long Term Depression	0	0.0101	#NUM!	2	PNPLA8,PRDX6
Chaperone Mediated Autophagy Signaling Pathway	0	0.0126	#NUM!	8	EEF1A1,HSPA4,HSPA8,HSPA9,IDH1,IDH2,PARK7,STIP1
Myelination Signaling Pathway	0	0.0061	#NUM!	2	FASN,ILK
DHCR24 Signaling Pathway	0	0.00719	#NUM!	1	ALB
Adrenergic Receptor Signaling Pathway (Enhanced)	0	0.005	#NUM!	1	DDC
ISGylation Signaling Pathway	0	0.00926	#NUM!	1	RIGI
Sertoli Cell-Germ Cell Junction Signaling Pathway (Enhanced)	0	0.0084	#NUM!	2	ACTB,ILK
Opioid Signalling	0	0.0111	#NUM!	1	AHCYL1
PI Metabolism	0	0.0122	#NUM!	1	SACM1L
Signaling by NTRK1 (TRKA)	0	0.0123	#NUM!	1	CLTC
p75 NTR receptor-mediated signalling	0	0.01	#NUM!	1	RPS27A
Cell surface interactions at the vascular wall	0	0.00474	#NUM!	1	PPIA
Oxidative Stress Induced Senescence	0	0.0116	#NUM!	1	RPS27A
Regulation of Insulin-like Growth Factor (IGF) transport and uptake by IGFBPs	0	0.00806	#NUM!	1	ALB
Transport of inorganic cations/anions and amino acids/oligopeptides	0	0.00962	#NUM!	1	SLC25A22
Sphingolipid metabolism	0	0.0115	#NUM!	1	ALDH3A2
Mitochondrial translation	0	0.0104	#NUM!	1	TUFM
HDR through Homologous Recombination (HRR) or Single Strand Annealing (SSA)	0	0.00893	#NUM!	1	RPS27A
Nucleotide Excision Repair	0	0.0103	#NUM!	1	RPS27A
Interleukin-4 and Interleukin-13 signaling	0	0.00909	#NUM!	1	HSPA8
Regulation of TP53 Activity through Phosphorylation	0	0.0108	#NUM!	1	RPS27A
Signaling by MET	0	0.0127	#NUM!	1	RPS27A
Mitotic Prophase	0	0.00971	#NUM!	1	LMNA
Mitotic Prometaphase	0	0.00985	#NUM!	2	DYNC1H1,XPO1
RAB GEFs exchange GTP for GDP on RABs	0	0.0112	#NUM!	1	GDI2
Post-translational protein phosphorylation	0	0.00935	#NUM!	1	ALB
Acute Phase Response Signaling	0	0.00541	#NUM!	1	ALB
Hepatic Cholestasis	0	0.00897	#NUM!	2	CYP27A1,CYP3A7
Hepatic Fibrosis / Hepatic Stellate Cell Activation	0	0.0103	#NUM!	2	CYP2E1,MYH9
Pancreatic Secretion Signaling Pathway	0	0.00803	#NUM!	2	AHCYL1,CA3
ROBO SLIT Signaling Pathway	0	0.00787	#NUM!	1	CAP1
Role of BRCA1 in DNA Damage Response	0	0.0125	#NUM!	1	ACTB
Erythropoietin Signaling Pathway	0	0.00562	#NUM!	1	Hbb-b1
Fcγ Receptor-mediated Phagocytosis in Macrophages and Monocytes	0	0.0106	#NUM!	1	ACTB
IL-8 Signaling	0	0.00943	#NUM!	2	Cdc42,CSTB
IL-12 Signaling and Production in Macrophages	0	0.00844	#NUM!	2	ALB,RIGI
Role of Pattern Recognition Receptors in Recognition of Bacteria and Viruses	0	0.00633	#NUM!	1	RIGI
Role of NFAT in Regulation of the Immune Response	0	0.000963	#NUM!	1	XPO1
CXCR4 Signaling	0	0.00588	#NUM!	1	Cdc42
CTLA4 Signaling in Cytotoxic T Lymphocytes	0	0.00164	#NUM!	1	CLTC
Endothelin-1 Signaling	0	0.0102	#NUM!	2	PNPLA8,PRDX6
Thrombin Signaling	0	0.00441	#NUM!	1	Cdc42
Cardiac Hypertrophy Signaling	0	0.00382	#NUM!	1	Cdc42
Molecular Mechanisms of Cancer	0	0.00117	#NUM!	1	Cdc42
Lipid Antigen Presentation by CD1	0	0.00241	#NUM!	1	CALR
HMGB1 Signaling	0	0.00592	#NUM!	1	Cdc42
Cholecystokinin/Gastrin-mediated Signaling	0	0.0084	#NUM!	1	Cdc42
Androgen Signaling	0	0.0118	#NUM!	2	CALR,HSPA4
Renal Cell Carcinoma Signaling	0	0.0123	#NUM!	1	RPS27A
Type I Diabetes Mellitus Signaling	0	0.00196	#NUM!	1	HSPD1
p70S6K Signaling	0	0.00344	#NUM!	2	EEF2,RPS6
Colorectal Cancer Metastasis Signaling	0	0.00366	#NUM!	1	Cdc42
Pancreatic Adenocarcinoma Signaling	0	0.00781	#NUM!	1	CYP2E1
Sphingosine-1-phosphate Signaling	0	0.0082	#NUM!	1	Cdc42
Crosstalk between Dendritic Cells and Natural Killer Cells	0	0.011	#NUM!	1	ACTB
Systemic Lupus Erythematosus Signaling	0	0.000935	#NUM!	1	SNU13
CDC42 Signaling	0	0.00174	#NUM!	1	IQGAP2
RAC Signaling	0	0.00719	#NUM!	1	IQGAP2
Phospholipase C Signaling	0	0.00178	#NUM!	2	Cdc42,TGM2
HER-2 Signaling in Breast Cancer	0	0.00437	#NUM!	1	RPS6
Protein Kinase A Signaling	0	0.00243	#NUM!	1	TIMM50
Glioblastoma Multiforme Signaling	0	0.00578	#NUM!	1	Cdc42
Role of Hypercytokinemia/hyperchemokinemia in the Pathogenesis of Influenza	0	0.0116	#NUM!	1	RIGI
Actin Nucleation by ARP-WASP Complex	0	0.0108	#NUM!	1	Cdc42
Paxillin Signaling	0	0.00917	#NUM!	1	ACTB
Signaling by Rho Family GTPases	0	0.0112	#NUM!	3	ACTB,Cdc42,SEPTIN7
Sertoli Cell-Sertoli Cell Junction Signaling	0	0.00816	#NUM!	2	ACTB,SPTAN1
Gap Junction Signaling	0	0.005	#NUM!	1	ACTB
Telomerase Signaling	0	0.00909	#NUM!	1	PTGES3
Netrin Signaling	0	0.0114	#NUM!	2	FMO5,PGK1
Superpathway of Inositol Phosphate Compounds	0	0.0127	#NUM!	3	ATP1A1,CA3,SACM1L
Gαq Signaling	0	0.00581	#NUM!	1	Cdc42
Agranulocyte Adhesion and Diapedesis	0	0.00952	#NUM!	2	ACTB,MYH9
Sperm Motility	0	0.00778	#NUM!	2	PNPLA8,PRDX6
TEC Kinase Signaling	0	0.00345	#NUM!	2	ACTB,Cdc42
Adipogenesis pathway	0	0.00719	#NUM!	1	AGPAT2
PI3K/AKT Signaling	0	0.005	#NUM!	1	ILK
PTEN Signaling	0	0.00662	#NUM!	1	ILK
IL-4 Signaling	0	0.00173	#NUM!	1	TGM2
WNT/β-catenin Signaling	0	0.0115	#NUM!	2	ILK,RPS27A
Insulin Receptor Signaling	0	0.00714	#NUM!	1	ACLY
VEGF Signaling	0	0.0099	#NUM!	1	ACTB
Phagosome Formation	0	0.0043	#NUM!	3	MYH9,PNPLA8,PRDX6
Neuroinflammation Signaling Pathway	0	0.00313	#NUM!	1	GLUL
Opioid Signaling Pathway	0	0.00357	#NUM!	1	CLTC
Apelin Cardiomyocyte Signaling Pathway	0	0.0099	#NUM!	1	CAT
Cardiac Hypertrophy Signaling (Enhanced)	0	0.00184	#NUM!	1	RPS6
Synaptogenesis Signaling Pathway	0	0.00315	#NUM!	1	HSPA8
Systemic Lupus Erythematosus in T Cell Signaling Pathway	0	0.00155	#NUM!	1	Cdc42
Senescence Pathway	0	0.00997	#NUM!	3	CAT,DLAT,PDHX
White Adipose Tissue Browning Pathway	0	0.00725	#NUM!	1	LDHA
Hepatic Fibrosis Signaling Pathway	0	0.00472	#NUM!	2	Cdc42,SDHA
Calcium Signaling	0	0.00909	#NUM!	2	CALR,MYH9

## Sheet: CysLys Tox Functions
Category	p (Corr)	-log(p (Corr))	# of Molecules	Molecules
Hepatocellular carcinoma	9.37e-32	31.0283	97	ACAA1,ACAA2,ACAD8,ACADL,ACADS,ACADVL,ACAT1,ACLY,ACSL1,ADH1C,ADH5,ADK,AGXT2,AK2,AKR1C4,ALB,ALDH2,ALDH6A1,ALDH8A1,ALDOA,ALDOB,ASS1,ATP1A1,Atp5e,ATP5PO,BDH1,BHMT,CA3,CAT,CMBL,COPG1,CPS1,CPT1A,CSAD,CYP1A2,CYP27A1,CYP2A6 (includes others),Cyp2c54 (includes others),CYP2C8,CYP2E1,DNAJA2,DPYD,ECHS1,EEF1A1,EEF2,EHHADH,ENO1,FAH,FASN,FTCD,GALK1,GLUD1,GLUL,GNMT,GOT2,GPT,HADHA,HMGCL,HMGCS1,HMGCS2,HSD11B1,HSD1…
Liver Hyperplasia/Hyperproliferation	9.37e-32	31.0283	163	AASS,ACAA1,ACAA2,ACACB,ACAD8,ACADL,ACADS,ACADVL,ACAT1,ACLY,ACSL1,ACTB,ADH1C,ADH5,ADK,AGXT2,AK2,AKR1C4,ALB,ALDH1A1,ALDH1L1,ALDH2,ALDH6A1,ALDH7A1,ALDH8A1,ALDH9A1,ALDOA,ALDOB,ASS1,ATP11C,ATP1A1,Atp5e,ATP5PO,BDH1,BHMT,BPNT1,CA3,CAT,CBS/LOC102724560,CCT8,CLTC,CMBL,COPG1,CPS1,CPT1A,CSAD,CYP1A2,CYP27A1,CYP2A6 (includes others),Cyp2c54 (includes others),CYP2C8,CYP2E1,DDC,DDX5,DGLUCY,DLAT,DNAJA2,DPYD,DYNC…
Liver Steatosis	2.86e-17	16.5436	36	ACAA2,ACADL,ACADS,ACADVL,ACLY,ACSL1,ADK,AGPAT2,ALDH2,BHMT,CAT,CBS/LOC102724560,CPT1A,CYP2E1,Cyp4a14,DDC,EHHADH,FASN,GCK,Gk,GNMT,GPD1,GPT,HADHA,HNRNPU,HSD11B1,HSD17B13,HSD17B4,LMNA,MAT1A,PC,PCCA,SLC25A13,SLC27A5,SOD1,SUGCT
Renal Damage	3.09e-07	6.51004	16	ACAA1,ACAT1,ALB,ALDH2,ATP1A1,CA3,CAT,CYP2A6 (includes others),CYP2C8,CYP2E1,FAH,FASN,GSR,HADHA,SLC27A2,SLC27A5
Renal Tubule Injury	3.09e-07	6.51004	11	ACAA1,ACAT1,ALB,CAT,CYP2A6 (includes others),CYP2E1,FASN,GSR,HADHA,SLC27A2,SLC27A5
Cardiac Dilation	2.29e-06	5.64016	15	ACADVL,ACSL1,DDC,FASN,GLRX5,HSD11B1,ILK,LMNA,MYH9,PGK1,SDHA,SUCLG1,TPI1,VDAC1,VDAC2
Cardiac Enlargement	2.29e-06	5.64016	20	ACADVL,ACSL1,ADK,CPT1A,FASN,GLRX5,HSD11B1,ILK,LMNA,MYH9,NDUFS6,PARK7,PGK1,PPIA,SDHA,SPTAN1,SUCLG1,TPI1,VDAC1,VDAC2
Glutathione Depletion In Liver	9.05e-06	5.04335	11	ALB,ALDH1L1,CAT,CYP2E1,GCLC,GNMT,GSTM5,Gstt1,GSTT2/GSTT2B,MAT1A,XDH
Liver Cholestasis	1.1e-05	4.95861	10	ACSL1,ADH1C,ALB,CAT,CES3,CYP27A1,HDLBP,MGST1,SLC25A13,UGP2
Liver Enlargement	6.05e-05	4.21824	8	ABCD3,BPNT1,CBS/LOC102724560,CYP1A2,CYP27A1,HADHA,HSD17B4,LMNA
Cardiac Dysfunction	0.000306	3.51428	20	ACAA1,ADH1C,ADH5,ALDH2,ALDH3A2,ALDOB,CALR,CBR1,CPT1A,ENO1,HMGCL,HNRNPU,HSD11B1,LMNA,MGST1,PKLR,PTGES3,RPS17,TGM2,XDH
Liver Necrosis/Cell Death	0.000571	3.24336	13	ALDH2,CAT,CBS/LOC102724560,CYP2E1,FAH,FASN,GOT2,HADHA,HNRNPU,HSPD1,IQGAP2,SLC25A5,SOD1
Liver Inflammation/Hepatitis	0.000977	3.01011	16	ADK,ALB,CBS/LOC102724560,CYP2E1,DDX5,FAH,FASN,GNMT,GPT,HNRNPU,HSD17B13,MAT1A,PPIA,RACK1,RIGI,SOD1
Renal Necrosis/Cell Death	0.00101	2.99568	20	ALB,ATP1A1,CAT,Cdc42,DPYD,EEF1A1,GAPDH,GSTM5,HNRNPU,IDH2,ILK,LDHA,NDUFAB1,NOP58,PARK7,PNPLA8,PPIA,SOD1,VCP,VDAC1
Cardiac Necrosis/Cell Death	0.00251	2.60033	11	ACSL1,ALDH1A1,CALR,CAT,FASN,GAPDH,HADHA,HSPD1,PARK7,RPSA,XDH
Liver Fibrosis	0.0043	2.36653	12	ADK,ALB,CAT,CBS/LOC102724560,Cdc42,CYP2E1,Cyp4a14,GCLC,HSD17B13,PPIA,RACK1,XDH
Liver Cirrhosis	0.00981	2.00833	3	ADK,ALB,PPIA
Glomerular Injury	0.0107	1.97062	12	ALB,ALDH5A1,CYP2C8,EHHADH,GSTK1,HMGCS2,ILK,MYH9,PNPLA8,PPIA,PSMD1,XDH
Cardiac Dysplasia	0.0127	1.8962	1	RPSA
Congenital Heart Anomaly	0.0127	1.8962	4	ALB,ATP1A1,KYNU,MYH9
Kidney Failure	0.0127	1.8962	8	ADH5,ADK,ALB,ATP1A1,ILK,MYH9,PPIA,XDH
Pulmonary Hypertension	0.0127	1.8962	3	CA3,CPS1,PPIA
Renal Inflammation	0.0127	1.8962	10	ALB,ALDH5A1,FAH,GSTK1,MYH9,PPIA,PSMD1,SUGCT,TGM2,XDH
Renal Nephritis	0.0127	1.8962	10	ALB,ALDH5A1,FAH,GSTK1,MYH9,PPIA,PSMD1,SUGCT,TGM2,XDH
Cardiac Infarction	0.0152	1.81816	10	CA3,CCT7,CYP2C8,GCLC,IDH2,ILK,PNPLA8,PPIA,SOD1,TGM2
Renal Enlargement	0.0162	1.79048	4	CAT,FAH,HSD11B1,PARK7
Renal Hyperplasia/Hyperproliferation	0.0253	1.59688	1	HSD11B1
Cardiac Damage	0.0286	1.54363	5	ACAA1,ALDH2,CAT,CBR1,HADHA
Liver Hyperbilirubinemia	0.0316	1.50031	2	IDH2,UGT1A9 (includes others)
Liver Damage	0.0385	1.41454	8	ALB,ALDH1A1,ALDH2,BPNT1,CPS1,CYP2E1,GCLC,SOD1
Liver Proliferation	0.0461	1.3363	4	CBS/LOC102724560,FAH,IQGAP2,XDH
Cardiac Arrythmia	0.0483	1.31605	7	ACADVL,ATP1A1,CALR,ILK,LMNA,SPTAN1,TGM2
Decreased Levels of Albumin	0.05	1.30103	1	ALB
Heart Failure	0.05	1.30103	7	ATP1A1,CA3,DDC,LMNA,PARK7,SPTAN1,XDH
Renal Proliferation	0.0566	1.24718	7	HSPA4,HSPD1,IQGAP2,LMNA,NDUFAB1,NOP58,VDAC1
Nephrosis	0.0632	1.19928	6	ALB,ALDH5A1,ATP1A1,CA3,CLTC,MYH9
Increased Levels of Red Blood Cells	0.0676	1.17005	4	Gulo,Hbb-b1,SOD1,TGM2
Increased Levels of AST	0.074	1.13077	1	CYP2E1
Increased Levels of LDH	0.0843	1.07417	2	LDHA,XDH
Increased Levels of ALT	0.0858	1.06651	1	CYP2E1
Liver Failure	0.0858	1.06651	2	ALB,FAH
Hepatocellular Peroxisome Proliferation	0.109	0.962574	2	ABCD3,BHMT
Cardiac Arteriopathy	0.12	0.920819	8	ACAA1,ACAT2,ALDH5A1,CA3,GBE1,MSRA,SOD1,XDH
Bradycardia	0.132	0.879426	1	CALR
Increased Levels of Hematocrit	0.147	0.832683	3	Gulo,Hbb-b1,TGM2
Cardiac Congestive Cardiac Failure	0.175	0.756962	4	ATP1A1,CA3,DDC,XDH
Tachycardia	0.175	0.756962	2	ATP1A1,LMNA
Cardiac Degeneration	0.196	0.707744	1	HADHA
Renal Degeneration	0.255	0.59346	1	FAH
Biliary Hyperplasia	0.274	0.562249	1	Cdc42
Cardiac Fibrosis	0.322	0.492144	6	ACADL,ACSL1,ECHS1,LMNA,NDUFS6,SPTAN1
Increased Levels of Blood Urea Nitrogen	0.345	0.462181	1	CYP2E1
Degeneration of liver	0.362	0.441291	1	RIGI
Cardiac Hypoplasia	0.378	0.422508	1	CALR
Cardiac Inflammation	0.531	0.274905	1	PPIA
Cardiac Proliferation	0.557	0.254145	2	LDHA,LMNA
Increased Levels of Creatinine	0.588	0.230623	1	GSTK1
Increased Levels of Alkaline Phosphatase	1	0	1	ANXA6
Liver Regeneration	1	0	1	FAH
Renal Fibrosis	1	0	2	HMGCS2,XDH

## Sheet: Molecular Functions
accession_id	Molecular Functions
P16546	Actin Binding
P40124	Actin Binding
P47757	Actin Binding
Q61233	Actin Binding
Q8VEK3	Actin Binding
P42932	Chaperone
Q61316	Chaperone
Q6PB66	DNA binding
P58252	Elongation factor
P10126	Hydrolase
Q3ULF4	Hydrolase
Q63880	Hydrolase
P35505	hydrolase activity
Q61656	hydrolase activity
Q8R1G2	hydrolase activity
Q8VDK1	hydrolase activity
Q99KR3	hydrolase activity
Q99P30	hydrolase activity
Q9CPY7	hydrolase activity
Q9EQF5	hydrolase activity
P17742	isomerase activity
P63038	isomerase activity
Q9R0Q7	isomerase activity
P16460	ligase activity
Q3ULD5	ligase activity
Q3URE1	ligase activity
Q4LDG0	ligase activity
Q8VCW8	ligase activity
Q99MN9	ligase activity
Q99MR8	ligase activity
Q9WUM5	ligase activity
P05064	lyase activity
Q5RKZ7	lyase activity
Q8BH95	lyase activity
P20852	Oxidoreductase activity
P50172	Oxidoreductase activity
O88844	oxidoreductase activity
P08249	oxidoreductase activity
P14152	oxidoreductase activity
P97872	oxidoreductase activity
P99029	oxidoreductase activity
Q07417	oxidoreductase activity
Q61694	oxidoreductase activity
Q80XN0	oxidoreductase activity
Q8BGC4	oxidoreductase activity
Q8BVI4	oxidoreductase activity
Q8CG76	oxidoreductase activity
Q8K2B3	oxidoreductase activity
Q91X77	oxidoreductase activity
Q921G7	oxidoreductase activity
Q99L04	oxidoreductase activity
Q99LB7	oxidoreductase activity
Q99LC5	oxidoreductase activity
Q9DBW0	oxidoreductase activity
Q60931	Porin
Q62426	Protease inhibitor
P62334	Proteasoe
P27659	Ribonucleoprotein
P51410	Ribonucleoprotein
P62717	Ribonucleoprotein
P62889	Ribonucleoprotein
P68040	Ribonucleoprotein
Q6DFW4	Ribonucleoprotein
Q8BG05	Ribonucleoprotein
P53657	transferase activity
P50431	transferase activity
P54869	transferase activity
Q3UEG6	transferase activity
Q61133	transferase activity
Q62452	transferase activity
Q71RI9	transferase activity
Q8BMF4	transferase activity
Q8K3K7	transferase activity
Q8QZY2	transferase activity
Q8VC30	transferase activity
Q91V92	transferase activity
Q91X83	transferase activity
Q9D6Y9	transferase activity
Q8VDN2	Translocase

## Sheet: Subcellular Compartments
accession_id	subcellular_compartments	subcellular_category
A2A5R2	asymmetric synapse, axonemal microtubule, centrosome, cytoplasmic vesicle, cytosol, dendritic spine, GABA-ergic synapse, glutamatergic synapse, Golgi apparatus, Golgi membrane, intracellular membrane-bounded organelle, membrane, microtubule organizing center, perinuclear region of cytoplasm, postsynapse, presynapse, recycling endosome, symmetric synapse, trans-Golgi network	Cytosol
A2ADY9	chromosome, cytosol, nucleoplasm	Cytosol
A2AN08	centrosome, cytosol, membrane, nucleoplasm	Cytosol
A3KGB4	cytosol	Cytosol
A6H8H2	cytoplasmic vesicle, cytoplasmic vesicle membrane, cytosol, Golgi apparatus, insulin-responsive compartment, intracellular membrane-bounded organelle, plasma membrane, retromer complex	Cytosol
E9PVA8	cytoplasm, cytosol, cytosolic ribosome, polysome	Cytosol
E9QAM5	cytoplasm, cytosol, nucleoplasm, P granule	Cytosol
G3X982	cytosol	Cytosol
O08601	basolateral plasma membrane, brush border membrane, cytosol, endoplasmic reticulum, Golgi apparatus, microvillus membrane, receptor complex, vesicle	Cytosol
O08788	axon, cell cortex, cell cortex region, cell leading edge, centriolar subdistal appendage, centriole, centrosome, ciliary basal body, cytoplasm, cytoplasmic dynein complex, cytosol, intercellular bridge, kinetochore, microtubule, microtubule associated complex, microtubule cytoskeleton, microtubule plus-end, mitotic spindle, neuron projection, neuronal cell body, nuclear envelope, protein-containi…	Cytosol
O08997	cytosol	Cytosol
O09131	axon, basement membrane, cell body, cytoplasm, cytosol, nuclear membrane	Cytosol
O09167	cytoplasm, cytosol, cytosolic large ribosomal subunit, cytosolic ribosome, endoplasmic reticulum, postsynapse, ribosome, synapse	Cytosol
O35643	AP-1 adaptor complex, cytosol, early endosome, Golgi apparatus, intracellular membrane-bounded organelle, lysosomal membrane, trans-Golgi network, trans-Golgi network membrane	Cytosol
O35660	cytoplasm, cytosol, intercellular bridge	Cytosol
O35945	cytosol	Cytosol
O55222	axon, cell-cell junction, costamere, cytosol, dendritic shaft, focal adhesion, lamellipodium, neuronal cell body, plasma membrane, protein-containing complex, sarcomere, terminal bouton	Cytosol
O70305	cytoplasm, cytoplasmic stress granule, cytosol, Golgi apparatus, perinuclear region of cytoplasm, polysome, ribonucleoprotein complex, trans-Golgi network	Cytosol
O88428	cytosol	Cytosol
P00493	cytoplasm, cytosol	Cytosol
P00920	apical part of cell, axon, basolateral plasma membrane, cytoplasm, cytosol, extracellular space, microvillus, myelin sheath, plasma membrane	Cytosol
P05064	actin cytoskeleton, cytoplasm, cytosol, extracellular exosome, extracellular space, heterochromatin, M band, membrane, myelin sheath, plasma membrane, protein-containing complex, sperm fibrous sheath, sperm head, Z disc	Cytosol
P05201	axon terminus, cytoplasm, cytosol	Cytosol
P05213	cytoplasm, cytoplasmic microtubule, cytosol, membrane raft, microtubule, microtubule cytoskeleton, myelin sheath	Cytosol
P05784	cell periphery, centriolar satellite, cytoplasm, cytoskeleton, cytosol, external side of plasma membrane, extracellular space, intermediate filament, keratin filament, microtubule organizing center, nuclear matrix, nucleolus, perinuclear region of cytoplasm, protein-containing complex	Cytosol
P06745	ciliary membrane, cytosol, extracellular space, myelin sheath, plasma membrane	Cytosol
P08113	cytosol, endoplasmic reticulum, endoplasmic reticulum chaperone complex, endoplasmic reticulum lumen, endoplasmic reticulum membrane, extracellular region, melanosome, midbody, perinuclear region of cytoplasm, protein-containing complex, sarcoplasmic reticulum lumen, smooth endoplasmic reticulum, sperm plasma membrane	Cytosol
P08226	cell surface, chylomicron, chylomicron remnant, cytosol, dendrite, discoidal high-density lipoprotein particle, endoplasmic reticulum, endosome, extracellular exosome, extracellular matrix, extracellular region, extracellular space, extrinsic component of external side of plasma membrane, glutamatergic synapse, Golgi apparatus, high-density lipoprotein particle, intermediate-density lipoprotein p…	Cytosol
P09103	cytoskeleton, cytosol, endoplasmic reticulum, endoplasmic reticulum chaperone complex, endoplasmic reticulum lumen, endoplasmic reticulum-Golgi intermediate compartment, external side of plasma membrane, lamellipodium, melanosome, procollagen-proline 4-dioxygenase complex, protein-containing complex	Cytosol
P09411	cytoplasm, cytosol, extracellular space, membrane raft	Cytosol
P10518	cytosol, extracellular space	Cytosol
P10649	cytoplasm, cytosol, extracellular region, intercellular bridge, myelin sheath, protein-containing complex	Cytosol
P12382	6-phosphofructokinase complex, cytosol, membrane	Cytosol
P12970	cytoplasm, cytosol, cytosolic large ribosomal subunit, cytosolic ribosome, membrane, nucleolus, polysomal ribosome, postsynapse, presynapse, ribosome, synapse	Cytosol
P13745	cytosol	Cytosol
P14115	cytoplasm, cytosol, cytosolic large ribosomal subunit, cytosolic ribosome, endoplasmic reticulum, postsynapse, presynapse, ribosome, synapse	Cytosol
P14131	cytoplasm, cytosol, cytosolic ribosome, cytosolic small ribosomal subunit, nucleolus, postsynapse, presynapse, ribosome, small ribosomal subunit, small-subunit processome, synapse	Cytosol
P14148	A band, cytoplasm, cytosol, cytosolic large ribosomal subunit, cytosolic ribosome, polysome, postsynapse, postsynaptic density, presynapse, ribonucleoprotein complex, ribosome, synapse	Cytosol
P16015	cytoplasm, cytosol	Cytosol
P16546	cell junction, cell projection, cortical actin cytoskeleton, cortical cytoskeleton, cuticular plate, cytosol, fascia adherens, glutamatergic synapse, intracellular membrane-bounded organelle, lateral plasma membrane, membrane, microtubule cytoskeleton, myelin sheath, paranodal junction, paranode region of axon, plasma membrane, postsynapse, protein-containing complex, Z disc	Cytosol
P17182	cell cortex, cell surface, cytoplasm, cytosol, growth cone, membrane, membrane raft, myelin sheath, nuclear outer membrane, phosphopyruvate hydratase complex, plasma membrane, synaptic membrane	Cytosol
P17563	cytosol, fibrillar center, membrane, nucleolus	Cytosol
P17751	cytosol	Cytosol
P18760	actin cytoskeleton, cell leading edge, cell-cell junction, cofilin-actin rod, cortical actin cytoskeleton, cytoplasm, cytosol, dendritic spine, extracellular region, filopodium, focal adhesion, glutamatergic synapse, growth cone, lamellipodium, lamellipodium membrane, mitochondrial membrane, neuronal cell body, nuclear matrix, ruffle membrane, synaptic membrane	Cytosol
P19253	cytoplasm, cytosol, cytosolic large ribosomal subunit, cytosolic ribosome, GAIT complex, postsynapse, presynapse, ribonucleoprotein complex, ribosome, synapse	Cytosol
P19639	cytoplasm, cytosol, intercellular bridge	Cytosol
P20152	axon, cell body, cell leading edge, cell projection, cytoplasm, cytoskeleton, cytosol, intermediate filament, intermediate filament cytoskeleton, neuron projection, nuclear matrix, perinuclear region of cytoplasm, peroxisome, phagocytic vesicle, plasma membrane, polysome, ribonucleoprotein complex, type III intermediate filament	Cytosol
P21107	actin cytoskeleton, actin filament, cleavage furrow, cortical cytoskeleton, cytoplasm, cytosol, growth cone, neuron projection, podosome, stress fiber	Cytosol
P23116	centrosome, cytosol, eukaryotic 43S preinitiation complex, eukaryotic 48S preinitiation complex, eukaryotic translation initiation factor 3 complex, eukaryotic translation initiation factor 3 complex, eIF3e, eukaryotic translation initiation factor 3 complex, eIF3m, microtubule, multi-eIF complex, nucleolus, nucleoplasm, postsynaptic density	Cytosol
P23492	cytoplasm, cytosol, extracellular region	Cytosol
P24549	axon, cytosol, synapse	Cytosol
P25444	cytoplasm, cytosol, cytosolic ribosome, cytosolic small ribosomal subunit, nucleolus, nucleoplasm, postsynapse, ribonucleoprotein complex, ribosome, synapse	Cytosol
P26883	axon terminus, cytoplasm, cytoplasmic side of membrane, cytosol, membrane, ryanodine receptor complex, sarcoplasmic reticulum, sarcoplasmic reticulum membrane, synapse, Z disc	Cytosol
P27546	axon, axoneme, cytosol, microtubule, microtubule cytoskeleton, microtubule organizing center, mitotic spindle, neuron projection, plasma membrane, postsynaptic density	Cytosol
P27659	cytoplasm, cytosol, cytosolic large ribosomal subunit, cytosolic ribosome, nucleolus, protein-containing complex, ribosome, synapse	Cytosol
P28076	cytosol, nucleoplasm, proteasome complex, proteasome core complex, proteasome core complex, beta-subunit complex, spermatoproteasome complex	Cytosol
P28658	cytoplasm, cytosol, dendrite, neuronal cell body, perinuclear region of cytoplasm, plasma membrane	Cytosol
P30115	cytosol	Cytosol
P34914	cytosol, peroxisome	Cytosol
P35980	cytoplasm, cytosol, cytosolic large ribosomal subunit, cytosolic ribosome, endoplasmic reticulum, nucleolus, polysomal ribosome, rough endoplasmic reticulum, synapse	Cytosol
P37040	cytosol, endoplasmic reticulum membrane, intracellular membrane-bounded organelle	Cytosol
P39054	anchoring junction, cell junction, centrosome, clathrin-coated endocytic vesicle, clathrin-coated pit, clathrin-coated vesicle, cytoplasm, cytosol, endosome, glutamatergic synapse, Golgi apparatus, Golgi membrane, lamellipodium, membrane, microtubule, midbody, neuron projection, perinuclear region of cytoplasm, phagocytic cup, phagocytic vesicle membrane, photoreceptor inner segment, postsynaptic…	Cytosol
P40124	cortical actin cytoskeleton, cytoplasm, cytosol, extracellular region, plasma membrane	Cytosol
P40142	cytosol, endoplasmic reticulum membrane, myelin sheath, nuclear body, nucleoplasm, peroxisome	Cytosol
P40936	cytosol	Cytosol
P41105	cell body, cytoplasm, cytoplasmic ribonucleoprotein granule, cytosol, cytosolic large ribosomal subunit, cytosolic ribosome, dendrite, postsynapse, presynapse, ribosome, synapse	Cytosol
P42932	cell body, centrosome, chaperonin-containing T-complex, cilium, cytoplasm, cytosol, intermediate filament cytoskeleton, microtubule, nucleoplasm, zona pellucida receptor complex	Cytosol
P46471	cytoplasmic ribonucleoprotein granule, cytosol, dendritic spine, P-body, proteasome accessory complex, proteasome complex, proteasome regulatory particle, base subcomplex	Cytosol
P47199	cytosol	Cytosol
P47757	asymmetric synapse, brush border, cortical cytoskeleton, cytoskeletal calyx, cytosol, dendritic spine, F-actin capping protein complex, hippocampal mossy fiber to CA3 synapse, lamellipodium, membrane, neuronal cell body, postsynaptic density, Schaffer collateral - CA1 synapse, sperm connecting piece, WASH complex, Z disc	Cytosol
P47964	cytoplasm, cytosol, cytosolic large ribosomal subunit, cytosolic ribosome, nucleolus, polysomal ribosome, postsynapse, presynapse, ribosome, synapse	Cytosol
P51410	cytoplasm, cytosol, cytosolic large ribosomal subunit, cytosolic ribosome, postsynapse, presynapse, ribosome, synapse	Cytosol
P51855	cytosol	Cytosol
P52840	cytoplasm, cytosol	Cytosol
P53657	cytoplasm, cytosol, plasma membrane, pyruvate kinase complex	Cytosol
P54775	cytosol, cytosolic proteasome complex, inclusion body, nucleoplasm, proteasome accessory complex, proteasome complex, proteasome regulatory particle, base subcomplex, synapse	Cytosol
P58252	aggresome, cytoplasm, cytosol, glutamatergic synapse, plasma membrane, polysomal ribosome, polysome, postsynapse, ribonucleoprotein complex, synapse	Cytosol
P60766	apical part of cell, cell leading edge, cell periphery, cell projection, cell-cell junction, centrosome, cytoplasm, cytoplasmic ribonucleoprotein granule, cytosol, dendritic spine, filopodium, glutamatergic synapse, Golgi membrane, Golgi transport complex, lamellipodium membrane, leading edge membrane, membrane, midbody, mitotic spindle, myelin sheath, neuron projection, neuronal cell body, phago…	Cytosol
P60867	cytoplasm, cytosol, cytosolic ribosome, cytosolic small ribosomal subunit, postsynapse, ribosome, synapse	Cytosol
P61982	cytoplasm, cytosol, myelin sheath, presynapse, synapse, vesicle	Cytosol
P62242	cytoplasm, cytosol, cytosolic ribosome, cytosolic small ribosomal subunit, endoplasmic reticulum, membrane, nucleolus, ribonucleoprotein complex, small-subunit processome	Cytosol
P62281	cytoplasm, cytosol, cytosolic ribosome, cytosolic small ribosomal subunit, nucleolus, postsynapse, presynapse, ribosome, small-subunit processome, synapse	Cytosol
P62331	cell cortex, cleavage furrow, cytoplasm, cytosol, early endosome, early endosome membrane, endocytic vesicle, endosome, filopodium membrane, Flemming body, glutamatergic synapse, Golgi apparatus, membrane, myelin sheath, plasma membrane, postsynapse, presynapse, recycling endosome, recycling endosome membrane, ruffle	Cytosol
P62702	cytoplasm, cytoplasmic ribonucleoprotein granule, cytosol, cytosolic ribosome, cytosolic small ribosomal subunit, nucleolus, polysome, ribonucleoprotein complex, ribosome, small ribosomal subunit, small-subunit processome, synapse	Cytosol
P62717	cytoplasm, cytosol, cytosolic large ribosomal subunit, cytosolic ribosome, polysomal ribosome, postsynaptic density, ribosome, synapse	Cytosol
P62830	cytoplasm, cytosol, cytosolic large ribosomal subunit, cytosolic ribosome, nucleolus, nucleoplasm, postsynapse, postsynaptic density, presynapse, protein-containing complex, ribosome, synapse	Cytosol
P62843	cytoplasm, cytosol, cytosolic ribosome, cytosolic small ribosomal subunit, nucleoplasm, synapse	Cytosol
P62918	cytoplasm, cytosol, cytosolic large ribosomal subunit, cytosolic ribosome, polysomal ribosome, postsynapse, postsynaptic density, presynapse, ribosome, synapse	Cytosol
P62983	cytoplasm, cytosol, cytosolic ribosome, cytosolic small ribosomal subunit, myelin sheath, nucleolus, nucleoplasm, postsynapse, presynapse, ribosome, small-subunit processome, synapse	Cytosol
P63276	cytoplasm, cytosol, cytosolic ribosome, cytosolic small ribosomal subunit, nucleolus, postsynapse, ribosome, small-subunit processome, synapse	Cytosol
P63323	cytoplasm, cytosol, cytosolic large ribosomal subunit, cytosolic ribosome, cytosolic small ribosomal subunit, Golgi apparatus, intracellular membrane-bounded organelle, nucleolus, postsynapse, presynapse, ribosome, small-subunit processome, synapse	Cytosol
P68254	cytoplasm, cytosol, protein-containing complex, synapse	Cytosol
P70266	6-phosphofructo-2-kinase/fructose-2,6-biphosphatase complex, cytosol	Cytosol
P70697	cytosol, nucleoplasm	Cytosol
P80314	cell body, chaperonin-containing T-complex, cytosol, microtubule, myelin sheath, zona pellucida receptor complex	Cytosol
P80317	acrosomal vesicle, cell body, chaperonin-containing T-complex, cytosol, microtubule, zona pellucida receptor complex	Cytosol
P83882	cytoplasm, cytosol, cytosolic large ribosomal subunit, cytosolic ribosome, endoplasmic reticulum, plasma membrane, polysomal ribosome, postsynapse, presynapse, ribosome, synapse	Cytosol
P97393	cytosol, endoplasmic reticulum, plasma membrane	Cytosol
P97461	cytoplasm, cytosol, cytosolic ribosome, cytosolic small ribosomal subunit, nucleolus, postsynapse, presynapse, ribonucleoprotein complex, ribosome, small-subunit processome, synapse	Cytosol
P97872	cytosol, endoplasmic reticulum, endoplasmic reticulum membrane	Cytosol
Q00519	cytosol, extracellular space, peroxisome, sarcoplasmic reticulum	Cytosol
Q05144	actin filament, cytoplasm, cytosol, lamellipodium, membrane, nuclear envelope, plasma membrane	Cytosol
Q3THK7	cytosol	Cytosol
Q3UGC7	cytosol, eukaryotic 43S preinitiation complex, eukaryotic 48S preinitiation complex, eukaryotic translation initiation factor 3 complex	Cytosol
Q3UPL0	COPII vesicle coat, COPII-coated ER to Golgi transport vesicle, cytoplasm, cytosol, endoplasmic reticulum, endoplasmic reticulum exit site, endoplasmic reticulum membrane, endosome, intracellular membrane-bounded organelle, perinuclear region of cytoplasm, vesicle coat	Cytosol
Q5BL07	cytoplasm, cytosol, peroxisomal membrane, peroxisome	Cytosol
Q5RKZ7	cytosol, molybdopterin synthase complex	Cytosol
Q5SNZ0	cell leading edge, centriole, centrosome, ciliary basal body, COPI-coated Golgi to ER transport vesicle, cytoplasm, cytoplasmic vesicle, cytosol, endoplasmic reticulum, Golgi apparatus, lamellipodium, membrane, plasma membrane	Cytosol
Q61081	cytoplasm, cytosol, HSP90-CDC37 chaperone complex, protein folding chaperone complex, protein-containing complex, ruffle membrane	Cytosol
Q61176	cytoplasm, cytosol, extracellular space, mitochondrial outer membrane, neuronal cell body	Cytosol
Q61233	actin cytoskeleton, actin filament, actin filament bundle, cytoplasm, cytosol, filopodium, focal adhesion, glial cell projection, perinuclear region of cytoplasm, phagocytic cup, plasma membrane, podosome, ruffle, ruffle membrane, stress fiber	Cytosol
Q63836	cytosol, fibrillar center, membrane, nucleolus	Cytosol
Q64514	cytosol, endoplasmic reticulum, nuclear body, nucleoplasm	Cytosol
Q64520	cytosol, photoreceptor inner segment	Cytosol
Q64525	cytosol, nucleoplasm, nucleosome	Cytosol
Q64737	cytosol	Cytosol
Q66JS6	cytosol, eukaryotic 43S preinitiation complex, eukaryotic 48S preinitiation complex, eukaryotic translation initiation factor 3 complex	Cytosol
Q6DFW4	box C/D RNP complex, Cajal body, cytosol, fibrillar center, nucleolus, nucleoplasm, pre-snoRNP complex, small-subunit processome, sno(s)RNA-containing ribonucleoprotein complex	Cytosol
Q6IRU5	ciliary membrane, clathrin coat, clathrin coat of coated pit, clathrin coat of trans-Golgi network vesicle, clathrin vesicle coat, cytosol, intracellular membrane-bounded organelle, plasma membrane, postsynaptic endocytic zone cytoplasmic component, presynaptic endocytic zone membrane, synaptic vesicle membrane, trans-Golgi network	Cytosol
Q6P1B1	cytoplasm, cytosol	Cytosol
Q6Q899	actin cytoskeleton, bicellular tight junction, cytoplasm, cytosol, ribonucleoprotein complex, ruffle membrane	Cytosol
Q6ZPF4	cytoplasm, cytosol, Golgi apparatus, intracellular membrane-bounded organelle, plasma membrane	Cytosol
Q6ZWN5	cytoplasm, cytosol, cytosolic ribosome, cytosolic small ribosomal subunit, nucleolus, postsynapse, ribonucleoprotein complex, ribosome, small-subunit processome, synapse	Cytosol
Q6ZWV7	cytoplasm, cytosol, cytosolic large ribosomal subunit, cytosolic ribosome, postsynapse, presynapse, ribosome, synapse	Cytosol
Q78JT3	cytoplasm, cytosol, mitochondrial membrane	Cytosol
Q80SW1	apical plasma membrane, cytoplasm, cytosol, endoplasmic reticulum, intracellular membrane-bounded organelle, mitochondria-associated endoplasmic reticulum membrane	Cytosol
Q80X73	cytoplasm, cytosolic ribosome, Dom34-Hbs1 complex	Cytosol
Q80X90	brush border, cell cortex, cytoplasm, cytosol, focal adhesion, neuronal cell body, phagocytic vesicle, plasma membrane, stress fiber, Z disc	Cytosol
Q80XQ2	autophagosome, cytosol, endosome membrane, Golgi apparatus, intracellular membrane-bounded organelle, retromer complex	Cytosol
Q8BFW4	cytoplasm, cytosol, nucleoplasm	Cytosol
Q8BGD9	cytosol, dendrite, neuronal cell body	Cytosol
Q8BHL8	cytosol, endoplasmic reticulum, perinuclear region of cytoplasm, proteasome complex	Cytosol
Q8BL66	axonal spine, cytoplasmic vesicle, cytosol, early endosome, early endosome membrane, endosome, glutamatergic synapse, postsynapse, recycling endosome, Schaffer collateral - CA1 synapse, serine-pyruvate aminotransferase complex	Cytosol
Q8BL99	cytosol, endosome, Golgi membrane, Golgi-associated vesicle, trans-Golgi network	Cytosol
Q8BM55	cytoplasmic microtubule, cytosol, endoplasmic reticulum, endoplasmic reticulum membrane, Golgi apparatus	Cytosol
Q8BMA6	cytosol, endoplasmic reticulum, focal adhesion, nucleolus, signal recognition particle, signal recognition particle, endoplasmic reticulum targeting	Cytosol
Q8BP67	cytoplasm, cytosol, cytosolic large ribosomal subunit, cytosolic ribosome, endoplasmic reticulum, polysomal ribosome, postsynapse, presynapse, ribosome, synapse	Cytosol
Q8BR90	cytosol, nucleoplasm	Cytosol
Q8BUV3	cytoplasm, cytoplasmic side of plasma membrane, cytoskeleton, cytosol, dendrite, extrinsic component of plasma membrane, GABA-ergic synapse, glycinergic synapse, inhibitory synapse, neuronal cell body, postsynapse, postsynaptic density, postsynaptic membrane, postsynaptic specialization, postsynaptic specialization membrane, postsynaptic specialization, intracellular component, synaptic membrane	Cytosol
Q8BZW8	cytosol	Cytosol
Q8C0L9	cytoplasm, cytosol	Cytosol
Q8CC86	cytosol	Cytosol
Q8CF89	cytosol, nuclear speck, protein-containing complex	Cytosol
Q8CGC7	aminoacyl-tRNA synthetase multienzyme complex, cytoplasm, cytosol, GAIT complex, plasma membrane, ribonucleoprotein complex	Cytosol
Q8CHR6	cytoplasm, cytosol	Cytosol
Q8K010	cytosol	Cytosol
Q8K354	cytosol, nucleoplasm	Cytosol
Q8R050	cytoplasm, cytosolic ribosome, translation release factor complex	Cytosol
Q8R059	cytosol	Cytosol
Q8R146	cytosol, nuclear membrane	Cytosol
Q8R1G2	cytosol	Cytosol
Q8R3D1	cytosol, membrane	Cytosol
Q8R5I6	cytoplasm, cytosol, intercellular bridge	Cytosol
Q8VC12	cytosol	Cytosol
Q8VC28	cytosol	Cytosol
Q8VC30	cytosol	Cytosol
Q8VCB3	cell cortex, cortical actin cytoskeleton, cytoplasm, cytoskeleton, cytosol, ectoplasm	Cytosol
Q8VCC1	basolateral plasma membrane, cytoplasm, cytosol, extracellular space, nucleoplasm	Cytosol
Q8VCN5	cytoplasm, cytosol	Cytosol
Q8VI36	cell cortex, cell leading edge, cell-cell junction, cytosol, focal adhesion, lamellipodium, plasma membrane, stress fiber	Cytosol
Q91V41	alveolar lamellar body, apical plasma membrane, cytoplasmic vesicle membrane, cytosol, early endosome, early endosome membrane, endomembrane system, Golgi membrane, Golgi stack, intracellular membrane-bounded organelle, late endosome, lysosome, nuclear outer membrane-endoplasmic reticulum membrane network, perinuclear region of cytoplasm, phagocytic vesicle, plasma membrane, recycling endosome, r…	Cytosol
Q91VF2	centrosome, cytoplasm, cytosol, nucleoplasm	Cytosol
Q91VI7	angiogenin-PRI complex, cytosol, lamellipodium, nucleoplasm, plasma membrane	Cytosol
Q91WJ7	cytoplasm, cytosol, nucleolus, nucleoplasm, protein-containing complex	Cytosol
Q91X34	cytosol, intracellular membrane-bounded organelle, peroxisome	Cytosol
Q91X52	apical plasma membrane, brush border, cytoplasmic microtubule, cytosol, microvillus	Cytosol
Q91X83	cytosol, methionine adenosyltransferase complex, nuclear matrix	Cytosol
Q91XD4	centriole, cytosol, endoplasmic reticulum, endoplasmic reticulum-Golgi intermediate compartment, Golgi apparatus, Golgi membrane, plasma membrane, smooth endoplasmic reticulum membrane	Cytosol
Q91XE4	apical plasma membrane, cytoplasm, cytosol, membrane	Cytosol
Q91XF0	cytosol	Cytosol
Q91Y97	centriolar satellite, cytosol, microtubule organizing center, perinuclear region of cytoplasm, rough endoplasmic reticulum membrane, smooth endoplasmic reticulum membrane	Cytosol
Q91YI0	cell body fiber, cytosol, mitochondrial outer membrane, neuronal cell body, perikaryon, perinuclear region of cytoplasm	Cytosol
Q91YQ5	cytosol, endoplasmic reticulum, endoplasmic reticulum membrane, melanosome, oligosaccharyltransferase complex, rough endoplasmic reticulum	Cytosol
Q91Z53	catalytic complex, cytoplasm, cytosol	Cytosol
Q922B2	aminoacyl-tRNA synthetase multienzyme complex, cytoplasm, cytosol, synapse	Cytosol
Q922R8	cytosol, endoplasmic reticulum, endoplasmic reticulum chaperone complex, endoplasmic reticulum lumen, endoplasmic reticulum-Golgi intermediate compartment, extracellular space, melanosome, plasma membrane, smooth endoplasmic reticulum	Cytosol
Q924M7	cytosol	Cytosol
Q99J08	cytoplasm, cytosol, nucleoplasm	Cytosol
Q99JB8	cytoplasm, cytosol, endosome, plasma membrane	Cytosol
Q99JY3	cytosol, intracellular membrane-bounded organelle	Cytosol
Q99K28	cytosol, Golgi apparatus, Golgi membrane, plasma membrane	Cytosol
Q99K30	centrosome, cytosol, plasma membrane, protein-containing complex, ruffle, ruffle membrane, stereocilium bundle, stereocilium tip	Cytosol
Q99K51	actin filament, actin filament bundle, cytoplasm, cytosol, neuromuscular junction, plasma membrane, stereocilium	Cytosol
Q99KP3	cytosol	Cytosol
Q99KQ4	cell junction, cytoplasm, cytosol, extracellular space, nuclear speck	Cytosol
Q99KY4	cytoplasm, cytosol, focal adhesion, Golgi apparatus, intracellular membrane-bounded organelle, perinuclear region of cytoplasm, vesicle	Cytosol
Q99L47	cytosol, protein-containing complex	Cytosol
Q9CPU0	cytosol, nucleoplasm, plasma membrane	Cytosol
Q9CQ48	centrosome, cytoplasm, cytosol, intercellular bridge, kinetochore, microtubule cytoskeleton, mitotic spindle, spindle pole	Cytosol
Q9CQ65	cytosol, nucleoplasm	Cytosol
Q9CQM5	cytosol	Cytosol
Q9CQR2	cytoplasm, cytosol, cytosolic ribosome, cytosolic small ribosomal subunit, polysomal ribosome, postsynapse, ribosome, rough endoplasmic reticulum, synapse	Cytosol
Q9CQV8	cytoplasm, cytosol, melanosome, perinuclear region of cytoplasm, protein-containing complex, transcription repressor complex	Cytosol
Q9CR51	apical plasma membrane, ATPase complex, cytosol, extrinsic component of synaptic vesicle membrane, lysosomal membrane, plasma membrane, proton-transporting V-type ATPase complex, proton-transporting V-type ATPase, V1 domain, transmembrane transporter complex, vacuolar proton-transporting V-type ATPase complex, vacuolar proton-transporting V-type ATPase, V1 domain	Cytosol
Q9CR57	cytoplasm, cytosol, cytosolic large ribosomal subunit, cytosolic ribosome, postsynapse, postsynaptic density, presynapse, ribosome, synapse	Cytosol
Q9CXW4	cytoplasm, cytosol, cytosolic large ribosomal subunit, cytosolic ribosome, nucleolus, nucleoplasm, polysomal ribosome, protein-containing complex, synapse	Cytosol
Q9CZX8	cytoplasm, cytosol, cytosolic ribosome, cytosolic small ribosomal subunit, nucleolus, nucleoplasm, postsynapse, postsynaptic density, ribosome, small ribosomal subunit, small-subunit processome, synapse	Cytosol
Q9D0F9	cytosol, Z disc	Cytosol
Q9D1A2	cytosol, nucleoplasm	Cytosol
Q9D5J6	cytoplasm, cytosol	Cytosol
Q9D6Y9	cytoplasm, cytosol	Cytosol
Q9D823	cytoplasm, cytosol, cytosolic large ribosomal subunit, cytosolic ribosome, postsynapse, presynapse, ribosome, synapse	Cytosol
Q9D8T2	cytosol, extracellular space, membrane, mitochondrial membrane, NLRP3 inflammasome complex, nucleoplasm, plasma membrane	Cytosol
Q9D906	axon, axoneme, cytoplasm, cytosol, perinuclear region of cytoplasm, phagophore assembly site	Cytosol
Q9D9V3	cytosol	Cytosol
Q9DAW9	actin cytoskeleton, cytosol, dendrite, dendritic spine, glutamatergic synapse, neuronal cell body, postsynapse	Cytosol
Q9DB27	cytosolic small ribosomal subunit	Cytosol
Q9DBG5	cytosol, endosome membrane, lipid droplet	Cytosol
Q9DBJ1	cytoplasm, cytosol, myelin sheath, sperm principal piece	Cytosol
Q9DBK0	cytosol, intercellular bridge, nucleoplasm	Cytosol
Q9DCC4	cytosol, intercellular bridge, mitotic spindle	Cytosol
Q9EQF5	cytosol, protein-containing complex	Cytosol
Q9ER35	cytosol	Cytosol
Q9ER72	cytoplasm, cytosol	Cytosol
Q9ERK4	cytosol, nuclear envelope, nucleoplasm	Cytosol
Q9ET01	cytoplasm, cytosol	Cytosol
Q9JI75	cytosol, nucleoplasm	Cytosol
Q9JII6	apical plasma membrane, cytosol, synapse	Cytosol
Q9JJU8	cytoplasm, cytosol, plasma membrane	Cytosol
Q9JK23	cytoplasm, cytosol, endoplasmic reticulum, Golgi apparatus, nucleoplasm, protein folding chaperone complex	Cytosol
Q9JKV1	cytosol, nucleoplasm, plasma membrane, proteasome complex, proteasome regulatory particle, lid subcomplex	Cytosol
Q9JMD3	cytosol, intercellular canaliculus, membrane, microvillus, motile cilium	Cytosol
Q9QXF8	cytosol, methyltransferase complex	Cytosol
Q9QXG4	cytoplasm, cytosol	Cytosol
Q9QXK3	COPI vesicle coat, COPI-coated vesicle, cytosol, endoplasmic reticulum, endoplasmic reticulum-Golgi intermediate compartment, Golgi membrane, growth cone	Cytosol
Q9QXS1	apical plasma membrane, axon, basal plasma membrane, brush border, cell periphery, contractile fiber, cytoplasm, cytosol, dendrite, focal adhesion, hemidesmosome, intermediate filament cytoskeleton, mitochondrial outer membrane, myelin sheath, myofibril, perinuclear region of cytoplasm, sarcolemma, sarcoplasm, Z disc	Cytosol
Q9QYJ0	cytoplasm, cytosol, membrane	Cytosol
Q9QZE5	COPI vesicle coat, cytosol, endoplasmic reticulum, endoplasmic reticulum-Golgi intermediate compartment, Golgi apparatus, Golgi membrane	Cytosol
Q9R0N0	cytoplasm, cytosol	Cytosol
Q9R0P3	cytoplasmic vesicle, cytosol	Cytosol
Q9WU78	actomyosin, bicellular tight junction, centrosome, cytosol, endoplasmic reticulum exit site, endosome, extracellular exosome, Flemming body, immunological synapse, melanosome, myelin sheath	Cytosol
Q9Z108	cell body, cytoplasm, cytoplasmic ribonucleoprotein granule, cytoplasmic stress granule, cytosol, dendrite, dendrite cytoplasm, endoplasmic reticulum, glutamatergic synapse, messenger ribonucleoprotein complex, neuron projection, neuronal cell body, plasma membrane, ribonucleoprotein complex, rough endoplasmic reticulum	Cytosol
Q9Z1Z0	cytosol, endoplasmic reticulum, ER to Golgi transport vesicle membrane, fibrillar center, Golgi apparatus, Golgi membrane, Golgi stack, perinuclear region of cytoplasm	Cytosol
Q9Z2G9	cytoplasm, cytosol, nuclear envelope	Cytosol
Q9Z2M7	cytoplasm, cytosol, neuronal cell body, nucleoplasm	Cytosol
Q9Z2V4	cytoplasm, cytosol, endoplasmic reticulum	Cytosol
Q9Z2W0	cytosol	Cytosol
B2RRD7	cytoplasm, cytosol, histone acetyltransferase complex, MOZ/MORF histone acetyltransferase complex, nucleus, plasma membrane	Cytosol & Nucleus
B2RWS6	chromatin, cytoplasm, cytosol, histone acetyltransferase complex, nucleoplasm, nucleus, protein-containing complex, protein-DNA complex, transcription regulator complex	Cytosol & Nucleus
O08709	cytoplasm, cytosol, lysosome, mitochondrion, nucleus, perinuclear region of cytoplasm	Cytosol & Nucleus
O09061	cytoplasm, cytosol, nucleoplasm, nucleus, proteasome complex, proteasome core complex, proteasome core complex, beta-subunit complex	Cytosol & Nucleus
O35490	cytosol, extracellular exosome, nucleus, protein-containing complex	Cytosol & Nucleus
O35601	anchoring junction, cytosol, nucleus, plasma membrane, protein-containing complex	Cytosol & Nucleus
O54692	cytosol, Dsl1/NZR complex, endoplasmic reticulum, endoplasmic reticulum membrane, kinetochore, kinetochore microtubule, lipid droplet, nucleus, RZZ complex, spindle pole	Cytosol & Nucleus
O55234	centrosome, cytoplasm, cytosol, nucleoplasm, nucleus, proteasome complex, proteasome core complex, proteasome core complex, beta-subunit complex	Cytosol & Nucleus
O70435	cytoplasm, cytosol, nucleoplasm, nucleus, proteasome complex, proteasome core complex, proteasome core complex, alpha-subunit complex, synapse	Cytosol & Nucleus
O88569	Cajal body, catalytic step 2 spliceosome, chromatin, chromosome, telomeric region, cytoplasm, extracellular exosome, glutamatergic synapse, neuronal cell body, neuronal ribonucleoprotein granule, nuclear matrix, nucleoplasm, nucleus, perikaryon, postsynaptic cytosol, postsynaptic density, ribonucleoprotein complex, spliceosomal complex	Cytosol & Nucleus
O89106	cytoplasm, cytosol, fibrillar center, mitochondrion, nucleus, plasma membrane	Cytosol & Nucleus
P00375	cytoplasm, cytosol, mitochondrial inner membrane, mitochondrial matrix, mitochondrion, nucleus	Cytosol & Nucleus
P07356	AnxA2-p11 complex, basement membrane, basolateral plasma membrane, cell cortex, cell surface, collagen-containing extracellular matrix, cornified envelope, cytoplasm, cytosol, early endosome, endosome, extracellular exosome, extracellular space, late endosome membrane, lipid droplet, lysosomal membrane, macropinosome, melanosome, membrane, membrane raft, midbody, myelin sheath adaxonal region, nu…	Cytosol & Nucleus
P07901	apical plasma membrane, axonal growth cone, basolateral plasma membrane, brush border membrane, cell surface, collagen-containing extracellular matrix, cytoplasm, cytosol, dendritic growth cone, melanosome, mitochondrion, myelin sheath, neuronal cell body, nucleoplasm, nucleus, perinuclear region of cytoplasm, plasma membrane, protein-containing complex, sperm flagellum, sperm mitochondrial sheat…	Cytosol & Nucleus
P08228	axon cytoplasm, cytoplasm, cytoplasmic vesicle, cytosol, dendrite cytoplasm, dense core granule, extracellular region, extracellular space, lysosome, mitochondrial intermembrane space, mitochondrion, myelin sheath, neuronal cell body, nucleoplasm, nucleus, peroxisome, plasma membrane, protein-containing complex, secretory granule	Cytosol & Nucleus
P10126	cortical actin cytoskeleton, cytoplasm, cytosol, cytosolic ribosome, myelin sheath, nucleolus, nucleus, plasma membrane, ribosome, ruffle membrane	Cytosol & Nucleus
P10639	axon, cytoplasm, cytosol, dendrite, extracellular region, mitochondrion, neuronal cell body, nucleoplasm, nucleus	Cytosol & Nucleus
P10854	cytosol, nucleoplasm, nucleosome, nucleus	Cytosol & Nucleus
P11499	apical plasma membrane, aryl hydrocarbon receptor complex, axonal growth cone, basolateral plasma membrane, brush border membrane, cell surface, COP9 signalosome, cytoplasm, cytosol, dendritic growth cone, dynein axonemal particle, extracellular region, HSP90-CDC37 chaperone complex, inclusion body, lysosomal membrane, melanosome, mitochondrion, neuronal cell body, nucleus, ooplasm, perinuclear r…	Cytosol & Nucleus
P11589	cytosol, extracellular space, nucleus	Cytosol & Nucleus
P12710	apical cortex, cytoplasm, cytosol, nucleoplasm, nucleus, peroxisomal matrix, protein-containing complex	Cytosol & Nucleus
P14206	basement membrane, collagen-containing extracellular matrix, cytoplasm, cytosol, cytosolic ribosome, cytosolic small ribosomal subunit, glutamatergic synapse, membrane, neuronal cell body, nucleus, plasma membrane, postsynapse, ribosome, small ribosomal subunit, synapse	Cytosol & Nucleus
P14211	acrosomal vesicle, cell surface, collagen-containing extracellular matrix, cortical granule, cytolytic granule, cytoplasm, cytosol, endoplasmic reticulum, endoplasmic reticulum lumen, endoplasmic reticulum membrane, endoplasmic reticulum quality control compartment, external side of plasma membrane, extracellular region, extracellular space, membrane, MHC class I peptide loading complex, nuclear …	Cytosol & Nucleus
P14869	cytoplasm, cytoplasmic ribonucleoprotein granule, cytosol, cytosolic large ribosomal subunit, cytosolic ribosome, dendrite, endoplasmic reticulum, nucleus, postsynapse, postsynaptic density, ribonucleoprotein complex, synapse	Cytosol & Nucleus
P15532	centrosome, cytosol, mitochondrial outer membrane, mitochondrion, myelin sheath, nucleus, perinuclear region of cytoplasm, ruffle membrane	Cytosol & Nucleus
P16858	cytoplasm, cytosol, GAIT complex, glutamatergic synapse, intracellular membrane-bounded organelle, late endosome lumen, lipid droplet, microtubule cytoskeleton, mitochondrion, myelin sheath, nuclear membrane, nucleus, plasma membrane, postsynaptic density, intracellular component, ribonucleoprotein complex	Cytosol & Nucleus
P17742	cytoplasm, cytosol, extracellular region, extracellular space, myelin sheath, nucleus, protein-containing complex	Cytosol & Nucleus
P19157	cytoplasm, cytosol, mitochondrion, nucleus, plasma membrane, protein-containing complex, TRAF2-GSTP1 complex	Cytosol & Nucleus
P20029	cell surface, COP9 signalosome, cytoplasm, cytosol, endoplasmic reticulum, endoplasmic reticulum chaperone complex, endoplasmic reticulum lumen, endoplasmic reticulum membrane, endoplasmic reticulum-Golgi intermediate compartment, extracellular region, intracellular membrane-bounded organelle, melanosome, membrane, midbody, mitochondrion, myelin sheath, nucleus, plasma membrane, protein-containin…	Cytosol & Nucleus
P21981	chromatin, collagen-containing extracellular matrix, cytoplasm, cytosol, endoplasmic reticulum, extracellular matrix, extracellular region, membrane, mitochondrion, nucleosome, nucleus, perinuclear region of cytoplasm, plasma membrane	Cytosol & Nucleus
P24527	cytosol, nucleoplasm, nucleus	Cytosol & Nucleus
P26350	cytosol, nucleoplasm, nucleus	Cytosol & Nucleus
P29341	catalytic step 2 spliceosome, cell leading edge, cytoplasm, cytoplasmic ribonucleoprotein granule, cytoplasmic stress granule, cytosol, dendrite, lamellipodium, mCRD-mediated mRNA stability complex, messenger ribonucleoprotein complex, nucleus, ribonucleoprotein complex, synapse	Cytosol & Nucleus
P29595	cytosol, nucleoplasm, nucleus	Cytosol & Nucleus
P30416	axonal growth cone, cytoplasm, cytosol, microtubule, mitochondrion, neuronal cell body, nucleoplasm, nucleus, perinuclear region of cytoplasm, protein-containing complex	Cytosol & Nucleus
P31230	aminoacyl-tRNA synthetase multienzyme complex, cell surface, cytosol, endoplasmic reticulum, extracellular space, Golgi apparatus, nucleus	Cytosol & Nucleus
P35235	cytoplasm, cytosol, nucleus, plasma membrane raft, protein-containing complex	Cytosol & Nucleus
P35700	cytoplasm, cytosol, euchromatin, mitochondrial matrix, mitochondrion, myelin sheath, nucleus, peroxisomal matrix	Cytosol & Nucleus
P35979	cytoplasm, cytosol, cytosolic large ribosomal subunit, cytosolic ribosome, nucleolus, nucleus, postsynapse, postsynaptic density, presynapse, ribosome, synapse	Cytosol & Nucleus
P42227	chromatin, cytoplasm, cytosol, glutamatergic synapse, mitochondrial inner membrane, nucleoplasm, nucleus, plasma membrane, postsynaptic density, protein-containing complex, RNA polymerase II transcription regulator complex, Schaffer collateral - CA1 synapse, transcription regulator complex	Cytosol & Nucleus
P43883	cytoplasm, cytosol, lipid droplet, nucleus, plasma membrane	Cytosol & Nucleus
P47809	axon, cytosol, dendrite cytoplasm, nucleus, perikaryon	Cytosol & Nucleus
P47857	6-phosphofructokinase complex, apical plasma membrane, cytosol, membrane, nucleus, sperm principal piece	Cytosol & Nucleus
P47911	A band, cytoplasm, cytoplasmic ribonucleoprotein granule, cytosol, cytosolic large ribosomal subunit, cytosolic ribosome, nucleolus, nucleus, polysomal ribosome, postsynapse, postsynaptic density, presynapse, ribosome, rough endoplasmic reticulum, synapse	Cytosol & Nucleus
P47962	aminoacyl-tRNA synthetase multienzyme complex, cytoplasm, cytosol, cytosolic large ribosomal subunit, cytosolic ribosome, endoplasmic reticulum, nucleolus, nucleoplasm, nucleus, postsynapse, postsynaptic density, presynapse, protein-containing complex, ribonucleoprotein complex, ribosome, synapse	Cytosol & Nucleus
P49615	axon, cell junction, cyclin-dependent protein kinase holoenzyme complex, cytoplasm, cytosol, dendrite, filopodium, glutamatergic synapse, growth cone, lamellipodium, membrane, neuromuscular junction, neuron projection, neuronal cell body, nucleoplasm, nucleus, perikaryon, plasma membrane, postsynapse, postsynaptic density, presynapse, protein kinase 5 complex, Schaffer collateral - CA1 synapse	Cytosol & Nucleus
P50247	cytosol, endoplasmic reticulum, melanosome, nucleus	Cytosol & Nucleus
P50431	cytoplasm, cytosol, mitochondrion, nucleoplasm, nucleus	Cytosol & Nucleus
P50586	cilium, cytoplasm, cytosol, extracellular region, nucleus, plasma membrane	Cytosol & Nucleus
P52760	cytoplasm, cytosol, mitochondrial matrix, mitochondrion, nucleus, peroxisome	Cytosol & Nucleus
P52792	basal cortex, cell cortex, cytoplasm, cytosol, mitochondrion, nucleoplasm, nucleus, secretory granule	Cytosol & Nucleus
P54729	cytosol, Lewy body, nucleolus, nucleoplasm, nucleus	Cytosol & Nucleus
P55050	apical cortex, cytosol, microvillus, nucleus	Cytosol & Nucleus
P55264	cytosol, nucleoplasm, nucleus, plasma membrane	Cytosol & Nucleus
P56399	cytosol, nucleus	Cytosol & Nucleus
P60335	cytoplasm, cytoplasmic ribonucleoprotein granule, cytosol, nuclear speck, nucleoplasm, nucleus, postsynaptic density, ribonucleoprotein complex	Cytosol & Nucleus
P60670	cytosol, endoplasmic reticulum, nuclear outer membrane-endoplasmic reticulum membrane network, nucleus, UFD1-NPL4 complex, VCP-NPL4-UFD1 AAA ATPase complex	Cytosol & Nucleus
P60710	actin cytoskeleton, actin filament, adherens junction, apical junction complex, axon, bBAF complex, brahma complex, brush border, calyx of Held, cell-cell junction, chromatin, cortical cytoskeleton, cytoplasm, cytoplasmic ribonucleoprotein granule, cytoskeleton, cytosol, dense body, focal adhesion, GBAF complex, glutamatergic synapse, kinetochore, lamellipodium, membrane, membrane raft, myelin sh…	Cytosol & Nucleus
P61089	cytoplasm, cytosol, nucleus, protein-containing complex, UBC13-MMS2 complex, UBC13-UEV1A complex, ubiquitin conjugating enzyme complex, ubiquitin ligase complex	Cytosol & Nucleus
P62082	centrosome, cytoplasm, cytosol, cytosolic ribosome, cytosolic small ribosomal subunit, endoplasmic reticulum, nucleolus, nucleus, postsynapse, protein-containing complex, ribonucleoprotein complex, ribosome, small-subunit processome, synapse	Cytosol & Nucleus
P62259	axon, central region of growth cone, cytoplasm, cytosol, glutamatergic synapse, kinesin complex, melanosome, mitochondrion, nucleus, plasma membrane, synapse	Cytosol & Nucleus
P62270	cytoplasm, cytosol, cytosolic ribosome, cytosolic small ribosomal subunit, nucleus, postsynapse, postsynaptic density, ribosome, small ribosomal subunit, synapse	Cytosol & Nucleus
P62301	cytoplasm, cytosol, cytosolic ribosome, cytosolic small ribosomal subunit, nucleolus, nucleus, postsynaptic density, small-subunit processome, synapse	Cytosol & Nucleus
P62334	cytosolic proteasome complex, inclusion body, nucleus, proteasome accessory complex, proteasome complex, proteasome regulatory particle, base subcomplex	Cytosol & Nucleus
P62754	cell body, cytoplasm, cytoplasmic ribonucleoprotein granule, cytosol, cytosolic ribosome, cytosolic small ribosomal subunit, dendrite, endoplasmic reticulum, GABA-ergic synapse, nucleolus, nucleus, perinuclear region of cytoplasm, polysome, presynapse, ribonucleoprotein complex, ribosome, small ribosomal subunit, small-subunit processome	Cytosol & Nucleus
P62827	centriole, chromatin, cytoplasm, cytosol, male germ cell nucleus, manchette, melanosome, midbody, nuclear envelope, nuclear pore, nucleolus, nucleoplasm, nucleus, protein-containing complex, recycling endosome, RNA nuclear export complex, sperm flagellum	Cytosol & Nucleus
P62852	cytoplasm, cytosol, cytosolic ribosome, cytosolic small ribosomal subunit, nucleolus, nucleus, postsynaptic density, ribosome, synapse	Cytosol & Nucleus
P62862	cytoplasm, cytosolic ribosome, cytosolic small ribosomal subunit, extracellular space, nucleus	Cytosol & Nucleus
P62889	cytoplasm, cytosol, cytosolic large ribosomal subunit, cytosolic ribosome, nucleus, polysomal ribosome, postsynapse, postsynaptic density, ribosome, synapse	Cytosol & Nucleus
P62897	apoptosome, cytosol, mitochondrial intermembrane space, mitochondrion, myelin sheath, nucleus, respirasome	Cytosol & Nucleus
P62908	cytoplasm, cytosol, cytosolic ribosome, cytosolic small ribosomal subunit, dendrite, endoplasmic reticulum, mitochondrial inner membrane, mitochondrial matrix, mitotic spindle, NF-kappaB complex, nucleolus, nucleus, plasma membrane, polysome, postsynapse, postsynaptic density, ribonucleoprotein complex, ribosome, ruffle membrane, synapse	Cytosol & Nucleus
P62962	cell cortex, cytoplasm, cytoskeleton, cytosol, extracellular region, glutamatergic synapse, nucleus, parallel fiber to Purkinje cell synapse, postsynapse, presynapse, Schaffer collateral - CA1 synapse	Cytosol & Nucleus
P63017	asymmetric synapse, autophagosome, axon, cell surface, cytoplasm, cytosol, dendrite, dendritic shaft, dendritic spine, extracellular exosome, glutamatergic synapse, glycinergic synapse, intermediate filament, late endosome, late endosome lumen, lysosomal matrix, lysosomal membrane, lysosome, melanosome, messenger ribonucleoprotein complex, microtubule, myelin sheath, neuron spine, neuronal cell b…	Cytosol & Nucleus
P63028	cytoplasm, cytoplasmic microtubule, cytosol, extracellular space, multivesicular body, nucleoplasm, nucleus, spindle pole	Cytosol & Nucleus
P63037	cytoplasm, cytosol, endoplasmic reticulum, membrane, microtubule cytoskeleton, mitochondrion, nucleus, perinuclear region of cytoplasm	Cytosol & Nucleus
P63101	cell leading edge, cytoplasm, cytosol, glutamatergic synapse, hippocampal mossy fiber to CA3 synapse, melanosome, mitochondrion, nucleus, perinuclear region of cytoplasm, postsynaptic specialization, protein-containing complex	Cytosol & Nucleus
P63158	alphav-beta3 integrin-HMGB1 complex, cell surface, condensed chromosome, cytoplasm, cytosol, early endosome, endoplasmic reticulum, endoplasmic reticulum-Golgi intermediate compartment, extracellular region, extracellular space, membrane raft, neuron projection, nucleus, transcription repressor complex	Cytosol & Nucleus
P68040	cell body, cytoplasm, cytosol, dendrite, IRE1-RACK1-PP2A complex, midbody, mitochondrion, neuron projection, neuronal cell body, nucleoplasm, nucleus, perikaryon, perinuclear region of cytoplasm, phagocytic cup, small ribosomal subunit	Cytosol & Nucleus
P70195	cytoplasm, cytosol, nuclear body, nucleoplasm, nucleus, proteasome complex, proteasome core complex, proteasome core complex, beta-subunit complex	Cytosol & Nucleus
P70349	cytoplasm, cytosol, histone deacetylase complex, nucleoplasm, nucleus, plasma membrane	Cytosol & Nucleus
P70398	apical part of cell, cilium, cytoplasm, cytoskeleton, cytosol, growth cone, nucleus	Cytosol & Nucleus
P70451	actin cytoskeleton, adherens junction, cell cortex, chromatin, cytoplasm, cytoplasmic side of plasma membrane, cytosol, lamellipodium, microtubule cytoskeleton, nucleus, protein-containing complex	Cytosol & Nucleus
P70694	cytoplasm, cytosol, nucleus	Cytosol & Nucleus
P97328	cytoplasm, cytosol, nucleus	Cytosol & Nucleus
P97471	activin responsive factor complex, centrosome, chromatin, cytoplasm, cytosol, heteromeric SMAD protein complex, nucleoplasm, nucleus, protein-containing complex, RNA polymerase II transcription regulator complex, SMAD protein complex, transcription regulator complex	Cytosol & Nucleus
P97807	cytoplasm, cytosol, mitochondrial matrix, mitochondrion, nucleus, site of double-strand break, tricarboxylic acid cycle enzyme complex	Cytosol & Nucleus
P99024	cell body, cytoplasm, cytoplasmic ribonucleoprotein granule, cytosol, intercellular bridge, membrane raft, microtubule, microtubule cytoskeleton, mitotic spindle, nuclear envelope lumen, nucleus, protein-containing complex, tubulin complex	Cytosol & Nucleus
P99025	cytoplasm, cytosol, dendrite, melanosome, nuclear membrane, nucleoplasm, nucleus, protein-containing complex	Cytosol & Nucleus
P99029	cytoplasm, cytoplasmic vesicle, cytosol, intracellular membrane-bounded organelle, mitochondrion, nucleus, perinuclear region of cytoplasm, peroxisomal matrix, peroxisome	Cytosol & Nucleus
Q01514	actin cytoskeleton, cytoplasm, cytoplasmic vesicle, cytoplasmic vesicle membrane, cytosol, Golgi apparatus, Golgi membrane, nucleoplasm, nucleus, perinuclear region of cytoplasm, plasma membrane, symbiont cell surface, symbiont-containing vacuole membrane, vesicle membrane	Cytosol & Nucleus
Q01853	ATPase complex, cytoplasm, cytoplasmic stress granule, cytosol, Derlin-1 retrotranslocation complex, endoplasmic reticulum, endoplasmic reticulum membrane, glutamatergic synapse, lipid droplet, myelin sheath, nucleoplasm, nucleus, perinuclear region of cytoplasm, proteasome complex, protein-containing complex, site of double-strand break, synapse, VCP-NPL4-UFD1 AAA ATPase complex, VCP-NSFL1C comp…	Cytosol & Nucleus
Q02053	cytoplasm, cytosol, desmosome, endosome membrane, heterochromatin, lysosomal membrane, mitochondrion, nucleoplasm, nucleus, rough endoplasmic reticulum membrane	Cytosol & Nucleus
Q02257	adherens junction, apicolateral plasma membrane, catenin complex, cell-cell junction, cornified envelope, cytoplasm, cytoplasmic side of plasma membrane, cytosol, desmosome, fascia adherens, gamma-catenin-TCF7L2 complex, intercalated disc, intermediate filament, lateral plasma membrane, nucleus, plasma membrane, protein-DNA complex, Z disc	Cytosol & Nucleus
Q07076	collagen-containing extracellular matrix, cytoplasm, cytosol, endoplasmic reticulum membrane, nuclear envelope, nucleus, plasma membrane, synapse, vesicle	Cytosol & Nucleus
Q11011	cytoplasm, cytosol, nucleus	Cytosol & Nucleus
Q60631	cell cortex, cell-cell junction, COP9 signalosome, cytoplasm, cytosol, endosome, Golgi apparatus, Grb2-EGFR complex, membrane, nucleolus, nucleoplasm, nucleus, plasma membrane, protein-containing complex, vesicle membrane	Cytosol & Nucleus
Q60864	cytosol, dynein axonemal particle, myelin sheath, nucleus, protein folding chaperone complex, protein-containing complex	Cytosol & Nucleus
Q61133	cytoplasm, cytosol, nucleus	Cytosol & Nucleus
Q61142	cytosol, nuclear membrane, nucleolus, nucleoplasm, nucleus, spindle	Cytosol & Nucleus
Q61316	cytosol, extracellular exosome, lipid droplet, mitochondrion, nucleus	Cytosol & Nucleus
Q61699	cytoplasm, cytosol, extracellular region, nucleoplasm, nucleus, protein-containing complex	Cytosol & Nucleus
Q61823	cytoplasm, cytosol, nucleus	Cytosol & Nucleus
Q61937	centrosome, cytoplasm, cytosol, granular component, large ribosomal subunit, nuclear matrix, nuclear speck, nucleolus, nucleoplasm, nucleus, protein-containing complex, protein-DNA complex, ribonucleoprotein complex, small ribosomal subunit, spindle pole centrosome	Cytosol & Nucleus
Q61990	cytoplasm, cytosol, nucleoplasm, nucleus, postsynaptic density, ribonucleoprotein complex	Cytosol & Nucleus
Q62095	cytosol, nucleoplasm, nucleus, P granule	Cytosol & Nucleus
Q62159	cleavage furrow, cytosol, membrane, neuron projection, nucleus, plasma membrane, stereocilium	Cytosol & Nucleus
Q62167	cell leading edge, centrosome, cytoplasm, cytoplasmic stress granule, cytosol, lamellipodium, NLRP3 inflammasome complex, nucleoplasm, nucleus, P granule, plasma membrane	Cytosol & Nucleus
Q62261	axolemma, cell junction, cell projection, cortical actin cytoskeleton, cortical cytoskeleton, cuticular plate, cytoplasm, cytosol, endomembrane system, glutamatergic synapse, M band, membrane, nucleolus, nucleus, plasma membrane, postsynapse, postsynaptic density, protein-containing complex, spectrin	Cytosol & Nucleus
Q62426	collagen-containing extracellular matrix, cytoplasm, cytosol, extracellular space, nucleolus, nucleus	Cytosol & Nucleus
Q64471	cytoplasm, cytosol, nucleus	Cytosol & Nucleus
Q64475	cytosol, nucleoplasm, nucleosome, nucleus	Cytosol & Nucleus
Q64478	cytosol, nucleoplasm, nucleosome, nucleus, protein-containing complex	Cytosol & Nucleus
Q64516	cytosol, mitochondrial outer membrane, mitochondrion, nucleus	Cytosol & Nucleus
Q64669	cytoplasm, cytosol, dendrite, neuronal cell body, nucleus	Cytosol & Nucleus
Q69ZP3	membrane, mitochondrion, nucleus, presynaptic cytosol	Cytosol & Nucleus
Q6A0A9	cytosol, nucleus, plasma membrane	Cytosol & Nucleus
Q6A4J8	cytoplasm, cytosol, nucleus, PML body, protein-containing complex, XY body	Cytosol & Nucleus
Q6NZJ6	cytoplasm, cytoplasmic stress granule, cytosol, eukaryotic translation initiation factor 4F complex, nucleus, polysome, postsynapse	Cytosol & Nucleus
Q6P549	basal plasma membrane, cytoplasm, cytosol, filopodium, Golgi apparatus, lamellipodium, nuclear speck, nucleus, plasma membrane, spindle pole	Cytosol & Nucleus
Q6P5F9	annulate lamellae, Cajal body, cytoplasm, cytosol, intracellular membrane-bounded organelle, kinetochore, nuclear membrane, nucleolus, nucleoplasm, nucleus, protein-containing complex, ribonucleoprotein complex	Cytosol & Nucleus
Q6P8X1	cytoplasm, cytosol, early endosome membrane, endosome, glutamatergic synapse, lysosome, nucleus, retromer complex, tubular endosome	Cytosol & Nucleus
Q6ZQ38	cullin-RING ubiquitin ligase complex, cytoplasm, cytosol, Golgi apparatus, nucleoplasm, nucleus, ubiquitin ligase complex	Cytosol & Nucleus
Q6ZWU9	cytosol, cytosolic ribosome, cytosolic small ribosomal subunit, GABA-ergic synapse, glutamatergic synapse, nucleolus, nucleus, postsynapse, postsynaptic density, presynapse, ribosome, small-subunit processome, synapse	Cytosol & Nucleus
Q6ZWV3	cytoplasm, cytosol, cytosolic large ribosomal subunit, cytosolic ribosome, endoplasmic reticulum, nucleus, postsynapse, presynapse, protein-containing complex, ribosome, synapse	Cytosol & Nucleus
Q6ZWX6	cytoplasm, cytoplasmic stress granule, cytosol, eukaryotic 48S preinitiation complex, eukaryotic translation initiation factor 2 complex, glial limiting end-foot, nucleus, synapse, translation initiation ternary complex	Cytosol & Nucleus
Q6ZWY3	cytosol, cytosolic small ribosomal subunit, nucleus	Cytosol & Nucleus
Q76MZ3	chromosome, centromeric region, cytoplasm, cytosol, dendrite, glutamatergic synapse, lateral plasma membrane, neuron projection, neuronal cell body, nucleus, protein phosphatase type 2A complex, synapse	Cytosol & Nucleus
Q78PY7	cytoplasm, cytosol, dense body, melanosome, mitochondrion, nucleus, RISC complex	Cytosol & Nucleus
Q7TQK4	cytoplasm, cytoplasmic exosome (RNase complex), cytosol, euchromatin, exosome (RNase complex), nuclear exosome (RNase complex), nucleolar exosome (RNase complex), nucleolus, nucleoplasm, nucleus	Cytosol & Nucleus
Q8BFW7	cytosol, focal adhesion, nucleus, stress fiber	Cytosol & Nucleus
Q8BKC5	cytoplasm, cytosol, Golgi apparatus, nuclear membrane, nucleoplasm, nucleus	Cytosol & Nucleus
Q8BRK8	apical plasma membrane, axon, cytoplasm, cytoplasmic stress granule, cytosol, dendrite, Golgi apparatus, neuronal cell body, nuclear speck, nucleoplasm, nucleotide-activated protein kinase complex, nucleus, protein-containing complex	Cytosol & Nucleus
Q8BTM8	actin cytoskeleton, actin filament, actin filament bundle, apical dendrite, axonal growth cone, brush border, cell cortex, cell-cell junction, cortical cytoskeleton, cytoplasm, cytosol, dendritic shaft, glutamatergic synapse, glycoprotein Ib-IX-V complex, growth cone, Myb complex, neuronal cell body, nucleolus, nucleus, perikaryon, perinuclear region of cytoplasm, plasma membrane, postsynapse, tr…	Cytosol & Nucleus
Q8BUE4	cytoplasm, cytosol, lipid droplet, mitochondrial membrane, mitochondrial outer membrane, mitochondrion, nucleus, plasma membrane	Cytosol & Nucleus
Q8BWM0	cytosol, Golgi membrane, mitochondrion, nucleus	Cytosol & Nucleus
Q8BZ21	cytosol, MOZ/MORF histone acetyltransferase complex, nuclear speck, nucleolus, nucleosome, nucleus, PML body	Cytosol & Nucleus
Q8C0D7	cytosol, histone acetyltransferase complex, intermediate filament cytoskeleton, nucleoplasm, nucleus	Cytosol & Nucleus
Q8CAS9	cytoplasm, cytosol, mitochondrion, nucleoplasm, nucleus, protein-containing complex, site of DNA damage	Cytosol & Nucleus
Q8CD15	cytosol, nucleolus, nucleoplasm, nucleus, transcription regulator complex	Cytosol & Nucleus
Q8CGY8	cell projection, cerebellar granule cell to Purkinje cell synapse, cytoplasm, cytosol, euchromatin, GABA-ergic synapse, glutamatergic synapse, histone acetyltransferase complex, mitochondrial membrane, neuronal cell body, NSL complex, nucleoplasm, nucleus, plasma membrane, postsynaptic cytosol, presynaptic cytosol, protein N-acetylglucosaminyltransferase complex, protein-containing complex, Sin3 …	Cytosol & Nucleus
Q8CIB5	adherens junction, cell cortex, cell junction, cell surface, cytoplasm, cytoplasmic side of plasma membrane, cytosol, extrinsic component of cytoplasmic side of plasma membrane, focal adhesion, I band, lamellipodium membrane, nucleoplasm, nucleus, plasma membrane, stress fiber	Cytosol & Nucleus
Q8K1X1	axoneme, ciliary basal body, cilium, cytoplasm, cytoplasmic vesicle, cytosol, microtubule cytoskeleton, nucleus, trans-Golgi network	Cytosol & Nucleus
Q8N7N5	Cul4-RING E3 ubiquitin ligase complex, cytoplasm, cytosol, mitochondrion, nucleoplasm, nucleus	Cytosol & Nucleus
Q8R3L2	cytosol, nucleus, RQC complex	Cytosol & Nucleus
Q8VBV3	cytoplasm, cytoplasmic exosome (RNase complex), cytosol, exosome (RNase complex), nuclear exosome (RNase complex), nucleolar exosome (RNase complex), nucleolus, nucleoplasm, nucleus	Cytosol & Nucleus
Q8VCI5	brush border membrane, cytoplasm, cytosol, membrane, nucleoplasm, nucleus, peroxisomal membrane, peroxisome, protein-containing complex	Cytosol & Nucleus
Q8VCR7	cytoplasm, cytosol, nucleolus, nucleoplasm, nucleus	Cytosol & Nucleus
Q8VDD5	actin cytoskeleton, actin filament, actomyosin, actomyosin contractile ring, adherens junction, apical plasma membrane, brush border, cell cortex, cell leading edge, cleavage furrow, COP9 signalosome, cortical cytoskeleton, cortical granule, cytoplasm, cytoplasmic side of plasma membrane, cytosol, immunological synapse, lamellipodium, lateral plasma membrane, myosin complex, myosin filament, myos…	Cytosol & Nucleus
Q8VEK3	catalytic step 2 spliceosome, cell surface, centrosome, CRD-mediated mRNA stability complex, cytoplasmic ribonucleoprotein granule, cytosol, dendrite cytoplasm, inactive sex chromosome, kinetochore, midbody, mitotic spindle, mitotic spindle microtubule, mitotic spindle midzone, nuclear chromosome, nuclear matrix, nuclear speck, nucleoplasm, nucleus, protein-containing complex, ribonucleoprotein c…	Cytosol & Nucleus
Q91VJ4	cytoplasm, cytosol, glutamatergic synapse, nucleus	Cytosol & Nucleus
Q91VR5	cleavage body, cytoplasm, cytoplasmic stress granule, cytosol, mitochondrion, nucleoplasm, nucleus, ribonucleoprotein complex, tRNA-splicing ligase complex	Cytosol & Nucleus
Q91WQ3	cytoplasm, cytosol, nuclear body, nucleus	Cytosol & Nucleus
Q91X44	cytoplasm, cytosol, mitochondrion, nucleoplasm, nucleus	Cytosol & Nucleus
Q91ZP3	cytoplasm, cytosol, endoplasmic reticulum, endoplasmic reticulum membrane, mitochondrial outer membrane, nuclear membrane, nucleus, transcription regulator complex	Cytosol & Nucleus
Q91ZU6	actin cytoskeleton, axon, axon cytoplasm, cell cortex, cell leading edge, cytoplasm, cytoplasmic side of plasma membrane, cytoplasmic vesicle, cytosol, endoplasmic reticulum membrane, focal adhesion, H zone, hemidesmosome, intercalated disc, intermediate filament, intermediate filament cytoskeleton, membrane, microtubule cytoskeleton, microtubule plus-end, nuclear envelope, nucleoplasm, nucleus, …	Cytosol & Nucleus
Q922D4	cytosol, nucleoplasm, nucleus, plasma membrane	Cytosol & Nucleus
Q923D5	cytoplasm, cytosol, intracellular membrane-bounded organelle, nuclear speck, nucleoplasm, nucleus	Cytosol & Nucleus
Q93092	cytoplasm, cytosol, nucleus	Cytosol & Nucleus
Q99L85	cytoplasm, cytosol, elongator holoenzyme complex, nucleoplasm, nucleus	Cytosol & Nucleus
Q99LD4	COP9 signalosome, cytoplasm, cytosol, nucleoplasm, nucleus	Cytosol & Nucleus
Q99LF4	cytoplasm, cytosol, endoplasmic reticulum membrane, intracellular membrane-bounded organelle, nuclear envelope, nucleoplasm, nucleus, tRNA-splicing ligase complex	Cytosol & Nucleus
Q99LX0	axon, cell body, chromatin, cytoplasm, cytosol, endoplasmic reticulum, membrane raft, mitochondrial intermembrane space, mitochondrial matrix, mitochondrion, neuron projection, nucleoplasm, nucleus, perinuclear region of cytoplasm, plasma membrane, PML body, presynapse, sperm head	Cytosol & Nucleus
Q99M87	actin filament, cytoplasm, cytoplasmic side of plasma membrane, cytosol, intracellular membrane-bounded organelle, mitochondrial matrix, mitochondrial nucleoid, mitochondrion, neuromuscular junction, nucleus, plasma membrane, postsynaptic membrane	Cytosol & Nucleus
Q99PT1	cytosol, extracellular space, immunological synapse, membrane, nucleus, Schaffer collateral - CA1 synapse, synapse	Cytosol & Nucleus
Q9CQE8	centrosome, cytoplasm, cytosol, mitotic spindle, nucleoplasm, nucleus, perinuclear region of cytoplasm, tRNA-splicing ligase complex	Cytosol & Nucleus
Q9CQR4	cytosol, mitochondrial matrix, mitochondrion, nucleus, spindle	Cytosol & Nucleus
Q9CR16	cytoplasm, cytosol, nucleolus, nucleoplasm, nucleus	Cytosol & Nucleus
Q9CXS4	cytosol, kinetochore, microtubule cytoskeleton, midbody, nuclear membrane, nucleoplasm, nucleus, spindle midzone	Cytosol & Nucleus
Q9CY58	cytoplasm, cytosol, nucleus, perinuclear region of cytoplasm	Cytosol & Nucleus
Q9CZN7	BRISC complex, cytoplasm, cytosol, microtubule cytoskeleton, mitochondrial inner membrane, mitochondrial matrix, mitochondrial nucleoid, mitochondrion, nucleus	Cytosol & Nucleus
Q9D0I9	aminoacyl-tRNA synthetase multienzyme complex, cytoplasm, cytosol, mitochondrion, nucleolus, nucleoplasm, nucleus	Cytosol & Nucleus
Q9D0T1	box C/D RNP complex, cytosolic large ribosomal subunit, dense fibrillar component, nucleolus, nucleus, plasma membrane, precatalytic spliceosome, protein-containing complex, small-subunit processome, U2-type precatalytic spliceosome, U4/U6 x U5 tri-snRNP complex, U4atac snRNP	Cytosol & Nucleus
Q9D1M4	aminoacyl-tRNA synthetase multienzyme complex, cytoplasm, cytosol, nucleolus, nucleoplasm, nucleus	Cytosol & Nucleus
Q9D2G2	cytosol, mitochondrial matrix, mitochondrion, myelin sheath, nucleoplasm, nucleus, oxoglutarate dehydrogenase complex	Cytosol & Nucleus
Q9D7I5	cytosol, nuclear speck, nucleus	Cytosol & Nucleus
Q9D7S9	amphisome membrane, autophagosome membrane, cytosol, kinetochore, kinetochore microtubule, lysosomal membrane, midbody, multivesicular body, multivesicular body membrane, nuclear pore, nucleus, plasma membrane	Cytosol & Nucleus
Q9D8E6	A band, cytoplasm, cytosol, cytosolic large ribosomal subunit, cytosolic ribosome, large ribosomal subunit, nucleus, postsynapse, postsynaptic density, presynapse, ribonucleoprotein complex, ribosome, rough endoplasmic reticulum	Cytosol & Nucleus
Q9D8X1	cytoplasm, cytosol, nucleolus, nucleoplasm, nucleus	Cytosol & Nucleus
Q9DBF1	cytosol, mitochondrion, nucleus	Cytosol & Nucleus
Q9EPU0	chromatin, chromosome, telomeric region, cytoplasm, cytosol, exon-exon junction complex, nucleoplasm, nucleus, P-body, perinuclear region of cytoplasm, supraspliceosomal complex	Cytosol & Nucleus
Q9JHW4	cytosol, mitochondrion, nucleus, ribonucleoprotein complex	Cytosol & Nucleus
Q9JIX8	ASAP complex, cytosol, nuclear speck, nucleolus, nucleoplasm, nucleus, plasma membrane	Cytosol & Nucleus
Q9JJK2	cortical actin cytoskeleton, cytosol, nucleoplasm, nucleus, plasma membrane	Cytosol & Nucleus
Q9JLN9	cytoplasm, cytosol, dendrite, endomembrane system, endoplasmic reticulum membrane, glutamatergic synapse, Golgi membrane, lysosomal membrane, lysosome, membrane, mitochondrial outer membrane, nuclear envelope, nucleus, phagocytic vesicle, PML body, postsynaptic cytosol, protein-containing complex, TORC1 complex, TORC2 complex	Cytosol & Nucleus
Q9JLV1	cytoplasm, cytosol, membrane, nucleoplasm, nucleus, protein folding chaperone complex, stress fiber, Z disc	Cytosol & Nucleus
Q9QUM9	cytoplasm, cytosol, myofibril, nuclear matrix, nucleoplasm, nucleus, P-body, polysome, proteasome complex, proteasome core complex, proteasome core complex, alpha-subunit complex, sarcomere	Cytosol & Nucleus
Q9QUR6	cytoplasm, cytosol, nucleus	Cytosol & Nucleus
Q9QXB9	cytoplasm, cytosol, intracellular membrane-bounded organelle, mitochondrion, nucleoplasm, nucleus	Cytosol & Nucleus
Q9QXD6	cytoplasm, cytosol, extracellular space, nucleus	Cytosol & Nucleus
Q9R0Q7	actin filament, cytosol, neuronal cell body, nucleus, perinuclear region of cytoplasm, protein folding chaperone complex, protein-containing complex, telomerase holoenzyme complex	Cytosol & Nucleus
Q9R117	cytoplasm, cytoskeleton, cytosol, interleukin-12 receptor complex, interleukin-23 receptor complex, nucleus, plasma membrane	Cytosol & Nucleus
Q9R1P0	cytoplasm, cytosol, intracellular membrane-bounded organelle, nucleoplasm, nucleus, P-body, proteasome complex, proteasome core complex, proteasome core complex, alpha-subunit complex	Cytosol & Nucleus
Q9R1P1	cytoplasm, cytosol, nucleoplasm, nucleus, proteasome complex, proteasome core complex, proteasome core complex, beta-subunit complex	Cytosol & Nucleus
Q9R1P4	centrosome, cytoplasm, cytosol, nucleoplasm, nucleus, proteasome complex, proteasome core complex, proteasome core complex, alpha-subunit complex	Cytosol & Nucleus
Q9WTX5	centrosome, Cul7-RING ubiquitin ligase complex, cytoplasm, cytosol, gap junction, nucleoplasm, nucleus, PcG protein complex, SCF ubiquitin ligase complex	Cytosol & Nucleus
Q9WUU9	chromosome, cytoplasm, cytosol, nuclear membrane, nuclear pore nuclear basket, nucleoplasm, nucleus, transcription export complex 2	Cytosol & Nucleus
Q9WV70	chromosome, cytosol, Noc1p-Noc2p complex, Noc2p-Noc3p complex, nucleolus, nucleoplasm, nucleosome, nucleus	Cytosol & Nucleus
Q9WVJ2	cytosol, nucleus, proteasome accessory complex, proteasome complex, proteasome regulatory particle, proteasome regulatory particle, lid subcomplex	Cytosol & Nucleus
Q9Z0E6	actin cytoskeleton, cytoplasm, cytoplasmic vesicle, cytoplasmic vesicle membrane, cytosol, Golgi apparatus, Golgi membrane, nucleoplasm, nucleus, perinuclear region of cytoplasm, symbiont cell surface, symbiont-containing vacuole membrane, vesicle membrane	Cytosol & Nucleus
Q9Z0X1	cytoplasm, cytosol, mitochondrial inner membrane, mitochondrial intermembrane space, mitochondrial outer membrane, mitochondrion, nucleus, perinuclear region of cytoplasm	Cytosol & Nucleus
Q9Z1J3	centrosome, cytoplasm, cytosol, iron-sulfur cluster assembly complex, mitochondrial iron-sulfur cluster assembly complex, mitochondrial matrix, mitochondrion, nucleoplasm, nucleus	Cytosol & Nucleus
Q9Z2U1	cytoplasm, cytosol, nucleoplasm, nucleus, proteasome complex, proteasome core complex, proteasome core complex, alpha-subunit complex	Cytosol & Nucleus
A2AKQ0	endoplasmic reticulum, endoplasmic reticulum membrane, Golgi apparatus	ER
E9Q816	cell surface, cytoplasm, endoplasmic reticulum lumen, intracellular membrane-bounded organelle, plasma membrane	ER
O35728	apical plasma membrane, cytoplasm, endoplasmic reticulum membrane, extracellular space, intracellular membrane-bounded organelle	ER
O54749	cytoplasm, endoplasmic reticulum membrane, intracellular membrane-bounded organelle	ER
O54909	endoplasmic reticulum lumen, endoplasmic reticulum membrane, intracellular membrane-bounded organelle, organelle membrane	ER
O55143	apical ectoplasmic specialization, calcium ion-transporting ATPase complex, endoplasmic reticulum, endoplasmic reticulum membrane, extrinsic component of cytoplasmic side of plasma membrane, longitudinal sarcoplasmic reticulum, membrane, perinuclear region of cytoplasm, plasma membrane bounded cell projection, protein-containing complex, ribbon synapse, sarcoplasmic reticulum, sarcoplasmic reticu…	ER
O70252	endoplasmic reticulum membrane, plasma membrane	ER
O70503	endoplasmic reticulum, extracellular matrix, fatty acid elongase complex	ER
O88451	endoplasmic reticulum, intracellular membrane-bounded organelle	ER
O88455	endoplasmic reticulum, endoplasmic reticulum membrane, nuclear outer membrane	ER
O88822	endoplasmic reticulum membrane, membrane	ER
O88908	brush border, endoplasmic reticulum, endoplasmic reticulum membrane, membrane	ER
P00186	endoplasmic reticulum membrane, intracellular membrane-bounded organelle	ER
P07724	basement membrane, cytoplasm, endoplasmic reticulum, extracellular exosome, extracellular region, extracellular space, Golgi apparatus, myelin sheath, protein-containing complex	ER
P07758	collagen-containing extracellular matrix, endoplasmic reticulum, extracellular region, extracellular space, Golgi apparatus, intracellular membrane-bounded organelle	ER
P08003	cell surface, endoplasmic reticulum, endoplasmic reticulum chaperone complex, endoplasmic reticulum lumen, extracellular space, melanosome, smooth endoplasmic reticulum	ER
P11881	calcineurin complex, cytoplasm, dendrite, endoplasmic reticulum, endoplasmic reticulum membrane, GABA-ergic synapse, membrane, neuronal cell body, nuclear envelope, nuclear inner membrane, nucleolus, perinuclear region of cytoplasm, plasma membrane, platelet dense granule membrane, platelet dense tubular network, postsynapse, postsynaptic density, presynapse, protein-containing complex, sarcoplas…	ER
P14428	cell surface, cis-Golgi network membrane, early endosome, early endosome membrane, endoplasmic reticulum, endoplasmic reticulum exit site, external side of plasma membrane, extracellular space, Golgi apparatus, Golgi medial cisterna, Golgi membrane, lumenal side of endoplasmic reticulum membrane, lysosomal membrane, MHC class I peptide loading complex, MHC class I protein complex, MHC class Ib pr…	ER
P20852	cytoplasm, cytoplasmic microtubule, endoplasmic reticulum membrane, intracellular membrane-bounded organelle	ER
P22599	endoplasmic reticulum, extracellular region, extracellular space, Golgi apparatus, intracellular membrane-bounded organelle	ER
P27773	acrosomal vesicle, apical plasma membrane, cell surface, endoplasmic reticulum, endoplasmic reticulum lumen, extracellular region, extracellular space, melanosome, MHC class I peptide loading complex, myelin sheath, smooth endoplasmic reticulum, TAP complex, Tapasin-ERp57 complex	ER
P33267	cytoplasm, endoplasmic reticulum membrane, intracellular membrane-bounded organelle	ER
P34928	endoplasmic reticulum, extracellular region, high-density lipoprotein particle, very-low-density lipoprotein particle	ER
P35293	apical plasma membrane, endomembrane system, endoplasmic reticulum membrane, endoplasmic reticulum tubular network, Golgi apparatus, lipid droplet, synapse	ER
P35564	axon, dendrite cytoplasm, dendritic spine, endoplasmic reticulum, endoplasmic reticulum membrane, endoplasmic reticulum quality control compartment, glutamatergic synapse, lumenal side of endoplasmic reticulum membrane, melanosome, membrane, mitochondria-associated endoplasmic reticulum membrane, myelin sheath, neuronal cell body, nuclear membrane, postsynaptic membrane, presynaptic active zone m…	ER
P36536	COPII vesicle coat, endoplasmic reticulum, endoplasmic reticulum exit site, Golgi apparatus, sarcoplasmic reticulum	ER
P49429	endoplasmic reticulum, endoplasmic reticulum membrane, Golgi apparatus, Golgi membrane	ER
P50172	apical part of cell, endoplasmic reticulum membrane, intracellular membrane-bounded organelle, nuclear membrane	ER
P50285	endoplasmic reticulum membrane	ER
P51658	endoplasmic reticulum membrane, intracellular membrane-bounded organelle	ER
P53798	endoplasmic reticulum, endoplasmic reticulum membrane	ER
P53811	cytoplasm, endoplasmic reticulum membrane, Golgi apparatus, Golgi membrane	ER
P56593	cytoplasm, endoplasmic reticulum membrane, intracellular membrane-bounded organelle	ER
P56656	cytoplasm, endoplasmic reticulum membrane, intracellular membrane-bounded organelle, plasma membrane	ER
P56657	cytoplasm, endoplasmic reticulum membrane, intracellular membrane-bounded organelle	ER
P58710	endoplasmic reticulum membrane	ER
P61620	endoplasmic reticulum membrane, membrane, phagocytic vesicle membrane, Sec61 translocon complex	ER
Q4LDG0	basal plasma membrane, endoplasmic reticulum, endoplasmic reticulum membrane, protein-containing complex	ER
Q5XJY5	COPI vesicle coat, COPI-coated vesicle, endoplasmic reticulum, Golgi apparatus, Golgi membrane	ER
Q60870	endoplasmic reticulum, endoplasmic reticulum tubular network, junctional sarcoplasmic reticulum membrane, sarcoplasmic reticulum membrane	ER
Q62452	endoplasmic reticulum, endoplasmic reticulum membrane	ER
Q63880	endoplasmic reticulum lumen	ER
Q63886	cytochrome complex, endoplasmic reticulum, endoplasmic reticulum chaperone complex, endoplasmic reticulum membrane, plasma membrane	ER
Q64458	cytoplasm, endoplasmic reticulum membrane, intracellular membrane-bounded organelle, plasma membrane	ER
Q64464	cytoplasm, endoplasmic reticulum membrane	ER
Q64FW2	endoplasmic reticulum membrane, nuclear membrane, nuclear outer membrane	ER
Q6GV12	endoplasmic reticulum, endoplasmic reticulum membrane	ER
Q6XVG2	cytoplasm, endoplasmic reticulum membrane, intracellular membrane-bounded organelle	ER
Q8BGS7	endoplasmic reticulum membrane, Golgi apparatus, nuclear membrane	ER
Q8BHI7	dendrite, dendritic tree, endoplasmic reticulum, endoplasmic reticulum membrane, neuronal cell body	ER
Q8BVA5	endoplasmic reticulum, lipid droplet	ER
Q8CGF5	endoplasmic reticulum, membrane	ER
Q8CHQ9	endoplasmic reticulum, endoplasmic reticulum membrane, endoplasmic reticulum-Golgi intermediate compartment, endoplasmic reticulum-Golgi intermediate compartment membrane, Golgi apparatus, membrane	ER
Q8K1A5	endoplasmic reticulum membrane, mitochondria-associated endoplasmic reticulum membrane	ER
Q8K2C9	endoplasmic reticulum, endoplasmic reticulum membrane, nuclear membrane	ER
Q8K3K7	endoplasmic reticulum, endoplasmic reticulum membrane	ER
Q8QZR3	endoplasmic reticulum, intracellular membrane-bounded organelle	ER
Q8R3Q0	endoplasmic reticulum, endoplasmic reticulum membrane, endoplasmic reticulum-plasma membrane contact site	ER
Q8VCH7	cytoplasm, endoplasmic reticulum membrane, lipid droplet, membrane	ER
Q8VCR2	endoplasmic reticulum, lipid droplet	ER
Q8VDG7	cytoplasm, endoplasmic reticulum membrane	ER
Q8VDN2	apical plasma membrane, axon, basolateral plasma membrane, caveola, endoplasmic reticulum, endosome, Golgi apparatus, intercalated disc, lateral plasma membrane, melanosome, membrane, myelin sheath, organelle membrane, plasma membrane, postsynaptic density, protein-containing complex, sarcolemma, sodium:potassium-exchanging ATPase complex, sperm flagellum, T-tubule	ER
Q91VE0	brush border membrane, endoplasmic reticulum, endoplasmic reticulum membrane, microvillus, plasma membrane	ER
Q91X77	cytoplasm, endoplasmic reticulum membrane, intracellular membrane-bounded organelle, plasma membrane	ER
Q91XT4	endoplasmic reticulum exit site, endoplasmic reticulum membrane, ER to Golgi transport vesicle membrane, Golgi membrane, intracellular membrane-bounded organelle	ER
Q91YX5	cytoplasm, endomembrane system, endoplasmic reticulum, endoplasmic reticulum membrane	ER
Q921X9	endoplasmic reticulum, endoplasmic reticulum lumen	ER
Q99J23	cytoplasm, endoplasmic reticulum, nuclear envelope	ER
Q99JX3	endoplasmic reticulum membrane, Golgi apparatus, Golgi medial cisterna, Golgi membrane	ER
Q99PG0	endoplasmic reticulum membrane	ER
Q99PL5	endoplasmic reticulum, endoplasmic reticulum membrane	ER
Q9CRC0	endoplasmic reticulum, endoplasmic reticulum membrane	ER
Q9CXI5	endoplasmic reticulum, endoplasmic reticulum lumen, extracellular space, perinuclear region of cytoplasm, sarcoplasmic reticulum lumen	ER
Q9CY27	endoplasmic reticulum, endoplasmic reticulum membrane	ER
Q9CYN2	endoplasmic reticulum membrane, signal peptidase complex	ER
Q9D0F3	collagen-containing extracellular matrix, COPII-coated ER to Golgi transport vesicle, endoplasmic reticulum, endoplasmic reticulum membrane, endoplasmic reticulum-Golgi intermediate compartment, endoplasmic reticulum-Golgi intermediate compartment membrane, Golgi apparatus, Golgi membrane, sarcomere	ER
Q9D1M0	COPII vesicle coat, endoplasmic reticulum, endoplasmic reticulum membrane, GATOR2 complex, intracellular membrane-bounded organelle, kinetochore, lysosomal membrane, nuclear envelope, nuclear pore, nuclear pore outer ring, nucleoplasm, protein-containing complex	ER
Q9D379	endoplasmic reticulum membrane, intracellular membrane-bounded organelle, membrane	ER
Q9D517	endomembrane system, endoplasmic reticulum, endoplasmic reticulum membrane, nuclear envelope	ER
Q9DAV9	endoplasmic reticulum, endoplasmic reticulum membrane	ER
Q9DB25	endoplasmic reticulum membrane	ER
Q9DBG6	autophagosome membrane, endoplasmic reticulum, endoplasmic reticulum membrane, nuclear body, oligosaccharyltransferase complex	ER
Q9DBW0	endoplasmic reticulum membrane	ER
Q9DD20	endoplasmic reticulum membrane, lipid droplet	ER
Q9EP69	AMPA glutamate receptor complex, endoplasmic reticulum, endoplasmic reticulum membrane, endoplasmic reticulum-plasma membrane contact site, glutamatergic synapse, Golgi apparatus, Golgi membrane	ER
Q9EP75	apical plasma membrane, cytoplasm, endoplasmic reticulum membrane, intracellular membrane-bounded organelle	ER
Q9EQ06	cytoplasm, endoplasmic reticulum, lipid droplet	ER
Q9EQC1	endoplasmic reticulum membrane, lipid droplet	ER
Q9ES97	endoplasmic reticulum, endoplasmic reticulum membrane, glutamatergic synapse, Golgi apparatus, Golgi membrane, neuron projection, postsynaptic density, presynapse, synapse	ER
Q9JI99	endoplasmic reticulum, endoplasmic reticulum membrane, membrane, plasma membrane	ER
Q9JK38	endoplasmic reticulum, endoplasmic reticulum-Golgi intermediate compartment, endosome membrane, Golgi apparatus, Golgi membrane, late endosome	ER
Q9JMA7	endoplasmic reticulum membrane	ER
Q9QYF1	endoplasmic reticulum membrane, photoreceptor inner segment	ER
Q9QZ85	cytoplasm, endoplasmic reticulum membrane, Golgi cisterna membrane, nuclear membrane, symbiont-containing vacuole membrane	ER
Q9QZW0	early endosome membrane, endoplasmic reticulum, endoplasmic reticulum membrane, phospholipid-translocating ATPase complex, plasma membrane, recycling endosome, recycling endosome membrane	ER
Q9R099	endoplasmic reticulum	ER
Q9Z280	apical plasma membrane, cholinergic synapse, endocytic vesicle, endoplasmic reticulum membrane, endosome, Golgi apparatus, Golgi cisterna, Golgi membrane, intracellular membrane-bounded organelle, lamellipodium, late endosome membrane, perinuclear region of cytoplasm, synapse, vesicle	ER
A2AIL4	cytoplasm, mitochondrial inner membrane, mitochondrion, nucleus	Mitochondrion
A2AS89	mitochondrion	Mitochondrion
A2ATU0	mitochondrion	Mitochondrion
B1AR13	mitochondrion	Mitochondrion
B7ZMP1	cytoplasm, cytosol, mitochondrion	Mitochondrion
E9Q4Z2	mitochondrial fatty acid beta-oxidation multienzyme complex, mitochondrion, nucleus	Mitochondrion
O08553	axon, cytoskeleton, cytosol, dendrite, growth cone, mitochondrion, myelin sheath, neuronal cell body, plasma membrane, presynapse, protein-containing complex, synapse	Mitochondrion
O08600	mitochondrial inner membrane, mitochondrion, nucleus, perikaryon, perinuclear region of cytoplasm	Mitochondrion
O08715	endoplasmic reticulum, lipid droplet, membrane, mitochondrial crista, mitochondrial outer membrane, mitochondrion, neuromuscular junction, postsynaptic membrane, postsynaptic specialization, intracellular component	Mitochondrion
O08749	acetyltransferase complex, acrosomal matrix, cilium, dihydrolipoyl dehydrogenase complex, mitochondrial alpha-ketoglutarate dehydrogenase complex, mitochondrial matrix, mitochondrial pyruvate dehydrogenase complex, mitochondrion, motile cilium, myelin sheath, nucleus, oxoglutarate dehydrogenase complex, pyruvate dehydrogenase complex	Mitochondrion
O08756	endoplasmic reticulum, mitochondrial inner membrane, mitochondrial nucleoid, mitochondrial ribonuclease P complex, mitochondrion, tRNA methyltransferase complex	Mitochondrion
O09012	cytoplasm, cytosol, Golgi apparatus, membrane, mitochondrion, peroxisomal matrix, peroxisomal membrane, peroxisome, protein-containing complex	Mitochondrion
O09174	cytoplasm, intracellular membrane-bounded organelle, mitochondrion, peroxisome, plasma membrane	Mitochondrion
O35129	axon, cell periphery, cell surface, cytoplasm, GABA-ergic synapse, glutamatergic synapse, inner mitochondrial membrane protein complex, mitochondrial inner membrane, mitochondrial outer membrane, mitochondrial prohibitin complex, mitochondrion, nuclear matrix, nucleus, plasma membrane, postsynaptic density, presynaptic active zone, protein-containing complex	Mitochondrion
O35423	intracellular membrane-bounded organelle, mitochondrial matrix, mitochondrion, peroxisomal matrix, peroxisome	Mitochondrion
O35459	mitochondrion, peroxisome	Mitochondrion
O35488	endoplasmic reticulum, endoplasmic reticulum lumen, endoplasmic reticulum membrane, mitochondrion, peroxisomal membrane, peroxisome, plasma membrane	Mitochondrion
O35857	fibrillar center, mitochondrial inner membrane, mitochondrial matrix, mitochondrion	Mitochondrion
O55022	cell body, endomembrane system, endoplasmic reticulum, endoplasmic reticulum membrane, extracellular region, membrane, mitochondrial outer membrane, neuron projection, neuronal cell body, synapse	Mitochondrion
O55028	mitochondrial alpha-ketoglutarate dehydrogenase complex, mitochondrion	Mitochondrion
O55125	membrane, mitochondrial inner membrane, mitochondrion, synaptic membrane	Mitochondrion
O55126	cytoplasm, mitochondrial outer membrane, mitochondrion	Mitochondrion
O55137	cytoplasm, cytosol, mitochondrion	Mitochondrion
O55142	cytoplasm, cytosol, cytosolic large ribosomal subunit, cytosolic ribosome, mitochondrion, postsynapse, presynapse, ribosome, synapse	Mitochondrion
O88587	axon, cell body, cytosol, dendrite, dendritic spine, glutamatergic synapse, intracellular membrane-bounded organelle, membrane, mitochondrion, postsynapse, postsynaptic membrane, vesicle	Mitochondrion
O88696	endopeptidase Clp complex, mitochondrial matrix, mitochondrion	Mitochondrion
O88844	cytoplasm, cytosol, mitochondrion, peroxisome	Mitochondrion
O88986	mitochondrial inner membrane, mitochondrion, nuclear speck, nucleoplasm, nucleus	Mitochondrion
P00329	cytosol, mitochondrion, nucleoplasm, plasma membrane	Mitochondrion
P03930	mitochondrial proton-transporting ATP synthase complex, mitochondrial proton-transporting ATP synthase complex, coupling factor F(o), mitochondrion	Mitochondrion
P04627	cytosol, mitochondrion	Mitochondrion
P05063	axon, cytosol, mitochondrion, postsynaptic cytosol	Mitochondrion
P05202	cell surface, mitochondrial inner membrane, mitochondrial matrix, mitochondrion, myelin sheath, perikaryon, plasma membrane, protein-containing complex, sarcolemma, T-tubule	Mitochondrion
P06151	cytosol, mitochondrion, oxidoreductase complex, sperm fibrous sheath	Mitochondrion
P06801	cytoplasm, cytosol, mitochondrion	Mitochondrion
P08249	cytoplasm, membrane, mitochondrial inner membrane, mitochondrial matrix, mitochondrion, myelin sheath	Mitochondrion
P09671	mitochondrial inner membrane, mitochondrial matrix, mitochondrial nucleoid, mitochondrion, myelin sheath	Mitochondrion
P11352	cytoplasm, cytosol, Lewy body, mitochondrion	Mitochondrion
P11714	cytoplasm, endoplasmic reticulum membrane, intracellular membrane-bounded organelle, mitochondrion	Mitochondrion
P11725	mitochondrial inner membrane, mitochondrial matrix, mitochondrion	Mitochondrion
P12787	mitochondrial inner membrane, mitochondrial membrane, mitochondrial respiratory chain complex IV, mitochondrion, myelin sheath	Mitochondrion
P13707	cytosol, glycerol-3-phosphate dehydrogenase complex, mitochondrion	Mitochondrion
P14152	centrosome, cytoplasm, cytosol, mitochondrion, myelin sheath	Mitochondrion
P14824	apical plasma membrane, collagen-containing extracellular matrix, cytoplasm, cytosol, focal adhesion, intercalated disc, late endosome membrane, lysosomal membrane, melanosome, membrane, mitochondrion, perinuclear region of cytoplasm, protein-containing complex, sarcolemma	Mitochondrion
P15105	axon terminus, cell body, cell projection, cytoplasm, cytosol, endoplasmic reticulum, glial cell projection, mitochondrion, myelin sheath, perikaryon, plasma membrane, protein-containing complex	Mitochondrion
P16332	cytoplasm, mitochondrial matrix, mitochondrion	Mitochondrion
P16460	cell body fiber, cytoplasm, cytosol, mitochondrial outer membrane, mitochondrion, myelin sheath, neuronal cell body, nucleoplasm, perikaryon	Mitochondrion
P16675	intracellular membrane-bounded organelle, lysosome, mitochondrion	Mitochondrion
P17095	cytoplasm, male germ cell nucleus, mitochondrion, nucleus, RNA polymerase II transcription regulator complex, senescence-associated heterochromatin focus, SUMO ligase complex	Mitochondrion
P17717	endoplasmic reticulum, endoplasmic reticulum membrane, mitochondrial inner membrane, nuclear outer membrane	Mitochondrion
P19096	cytoplasm, cytosol, glycogen granule, Golgi apparatus, melanosome, mitochondrion, plasma membrane	Mitochondrion
P19536	mitochondrial inner membrane, mitochondrial membrane, mitochondrial respiratory chain complex IV, mitochondrion, myelin sheath	Mitochondrion
P19783	cytosol, mitochondrial inner membrane, mitochondrial membrane, mitochondrial respiratory chain complex IV, mitochondrion, nucleoplasm	Mitochondrion
P20108	cytoplasm, cytosol, early endosome, intracellular membrane-bounded organelle, mitochondrion, myelin sheath, nucleoplasm, plasma membrane, protein-containing complex	Mitochondrion
P22315	mitochondrial inner membrane, mitochondrion	Mitochondrion
P23589	cytoplasm, mitochondrion	Mitochondrion
P24270	catalase complex, cytoplasm, cytosol, extracellular space, intracellular membrane-bounded organelle, mitochondrion, peroxisomal membrane, peroxisome, protein-containing complex	Mitochondrion
P25688	cytosol, mitochondrion, peroxisome	Mitochondrion
P26150	cytoplasm, endoplasmic reticulum, endoplasmic reticulum membrane, intercellular bridge, intracellular membrane-bounded organelle, mitochondrial inner membrane, mitochondrial intermembrane space, nucleolus	Mitochondrion
P26443	cytoplasm, endoplasmic reticulum, mitochondrial inner membrane, mitochondrial matrix, mitochondrion	Mitochondrion
P28271	cytoplasm, cytosol, endoplasmic reticulum, Golgi apparatus, mitochondrion	Mitochondrion
P28474	cytosol, mitochondrion	Mitochondrion
P29758	cytoplasm, mitochondrial matrix, mitochondrion, nucleoplasm	Mitochondrion
P31786	contractile fiber, endoplasmic reticulum, extracellular space, Golgi apparatus, mitochondrion, perinuclear endoplasmic reticulum, protein-lipid complex, synaptic vesicle	Mitochondrion
P32020	cytoplasm, endoplasmic reticulum, mitochondrion, nucleoplasm, peroxisomal matrix, peroxisome, protein-containing complex	Mitochondrion
P35486	catalytic complex, mitochondrial pyruvate dehydrogenase complex, mitochondrion, myelin sheath, nucleolus, pyruvate dehydrogenase complex	Mitochondrion
P36552	cytoplasm, cytosol, membrane, mitochondrial inner membrane, mitochondrial intermembrane space, mitochondrion	Mitochondrion
P38060	mitochondrial inner membrane, mitochondrial matrix, mitochondrion, peroxisome, protein-containing complex	Mitochondrion
P38647	cytoplasm, mitochondrial matrix, mitochondrial nucleoid, mitochondrion, myelin sheath, nucleolus	Mitochondrion
P39749	mitochondrion, nucleolus, nucleoplasm, nucleus, protein-containing complex	Mitochondrion
P40630	mitochondrial matrix, mitochondrial nucleoid, mitochondrion, nucleus, protein-containing complex	Mitochondrion
P41216	endoplasmic reticulum, endoplasmic reticulum membrane, membrane, mitochondrial outer membrane, mitochondrion, peroxisomal membrane	Mitochondrion
P42125	mitochondrial inner membrane, mitochondrial matrix, mitochondrion	Mitochondrion
P45952	axon, cytoplasm, mitochondrial matrix, mitochondrial membrane, mitochondrion	Mitochondrion
P46656	mitochondrial crista, mitochondrial matrix, mitochondrion	Mitochondrion
P47738	mitochondrial matrix, mitochondrion	Mitochondrion
P47740	cytoplasm, endoplasmic reticulum, endoplasmic reticulum membrane, intracellular membrane-bounded organelle, membrane, mitochondrial inner membrane, mitochondrion, peroxisome	Mitochondrion
P47791	cytosol, external side of plasma membrane, mitochondrion	Mitochondrion
P47802	cytoplasm, mitochondrial inner membrane, mitochondrion, SAM complex	Mitochondrion
P47934	endoplasmic reticulum, mitochondrial inner membrane, mitochondrion, peroxisome	Mitochondrion
P48771	mitochondrial inner membrane, mitochondrial membrane, mitochondrial respirasome, mitochondrial respiratory chain complex IV, mitochondrion	Mitochondrion
P48962	membrane, membrane raft, mitochondrial inner membrane, mitochondrial membrane, mitochondrial outer membrane, mitochondrial permeability transition pore complex, mitochondrion, myelin sheath	Mitochondrion
P50544	mitochondrial inner membrane, mitochondrial membrane, mitochondrial nucleoid, mitochondrion, nucleolus, nucleoplasm	Mitochondrion
P51163	mitochondrion	Mitochondrion
P51174	cytoplasm, mitochondrial matrix, mitochondrial membrane, mitochondrion	Mitochondrion
P51660	mitochondrion, peroxisomal matrix, peroxisome	Mitochondrion
P51881	membrane, membrane raft, mitochondrial inner membrane, mitochondrial nucleoid, mitochondrial permeability transition pore complex, mitochondrion, MMXD complex, myelin sheath	Mitochondrion
P52196	mitochondrial inner membrane, mitochondrial matrix, mitochondrion	Mitochondrion
P52503	mitochondrial inner membrane, mitochondrial respiratory chain complex I, mitochondrion	Mitochondrion
P52825	mitochondrial inner membrane, mitochondrion, nucleolus, nucleoplasm	Mitochondrion
P53026	cytoplasm, cytosol, cytosolic large ribosomal subunit, cytosolic ribosome, mitochondrion, polysomal ribosome, postsynapse, postsynaptic density, presynapse, ribosome, synapse	Mitochondrion
P53395	cytoplasm, cytosol, microtubule cytoskeleton, mitochondrial alpha-ketoglutarate dehydrogenase complex, mitochondrial nucleoid, mitochondrion	Mitochondrion
P54071	cytosol, mitochondrial inner membrane, mitochondrion, peroxisome	Mitochondrion
P54797	cytoplasm, cytosol, Golgi apparatus, mitochondrion	Mitochondrion
P54822	cytosol, mitochondrion, protein-containing complex	Mitochondrion
P54869	mitochondrial inner membrane, mitochondrial matrix, mitochondrion	Mitochondrion
P55096	intracellular membrane-bounded organelle, mitochondrial inner membrane, mitochondrion, peroxisomal matrix, peroxisomal membrane, peroxisome	Mitochondrion
P56135	mitochondrial inner membrane, mitochondrial proton-transporting ATP synthase complex, mitochondrial proton-transporting ATP synthase complex, coupling factor F(o), mitochondrion, nuclear membrane	Mitochondrion
P56382	mitochondrial inner membrane, mitochondrial proton-transporting ATP synthase complex, mitochondrial proton-transporting ATP synthase complex, catalytic sector F(1), mitochondrion, proton-transporting ATP synthase complex, catalytic core F(1)	Mitochondrion
P56391	mitochondrial inner membrane, mitochondrial membrane, mitochondrial respiratory chain complex IV, mitochondrion, respiratory chain complex IV	Mitochondrion
P56395	cytosol, endoplasmic reticulum, endoplasmic reticulum membrane, intracellular membrane-bounded organelle, membrane, mitochondrial outer membrane, mitochondrion	Mitochondrion
P56480	cell surface, membrane, membrane raft, mitochondrial inner membrane, mitochondrial membrane, mitochondrial nucleoid, mitochondrial proton-transporting ATP synthase complex, mitochondrial proton-transporting ATP synthase complex, catalytic sector F(1), mitochondrion, myelin sheath, plasma membrane, proton-transporting ATP synthase complex, proton-transporting ATP synthase complex, catalytic core F…	Mitochondrion
P58044	cytoplasm, mitochondrion, peroxisome	Mitochondrion
P58281	cytoplasm, cytosol, dendrite, microtubule, mitochondrial crista, mitochondrial inner membrane, mitochondrial intermembrane space, mitochondrial membrane, mitochondrial outer membrane, mitochondrion, nucleoplasm	Mitochondrion
P59266	endoplasmic reticulum membrane, mitochondrion	Mitochondrion
P61222	cytoplasm, cytosol, cytosolic ribosome, mitochondrion	Mitochondrion
P61922	4-aminobutyrate transaminase complex, mitochondrial matrix, mitochondrion	Mitochondrion
P62075	fibrillar center, mitochondrial inner membrane, mitochondrial intermembrane space protein transporter complex, mitochondrion	Mitochondrion
P63030	mitochondrial inner membrane, mitochondrion	Mitochondrion
P63038	cell surface, clathrin-coated pit, coated vesicle, cytoplasm, cytosol, early endosome, extracellular exosome, extracellular space, Golgi cisterna, intracellular membrane-bounded organelle, lipopolysaccharide receptor complex, membrane, migrasome, mitochondrial crista, mitochondrial inner membrane, mitochondrial matrix, mitochondrion, myelin sheath, peroxisomal matrix, plasma membrane, protein-con…	Mitochondrion
P67778	cell surface, cytoplasm, early endosome, extrinsic component of presynaptic active zone membrane, GABA-ergic synapse, glutamatergic synapse, mitochondrial inner membrane, mitochondrial outer membrane, mitochondrial prohibitin complex, mitochondrion, myelin sheath, nucleoplasm, nucleus, plasma membrane, postsynaptic density, synapse	Mitochondrion
P80313	cell body, chaperonin-containing T-complex, microtubule, mitochondrion	Mitochondrion
P84091	AP-2 adaptor complex, clathrin-coated pit, cytoplasmic side of plasma membrane, cytoplasmic vesicle, extrinsic component of presynaptic endocytic zone membrane, glutamatergic synapse, mitochondrion, plasma membrane, postsynapse, secretory granule, synapse	Mitochondrion
P85094	cytoplasm, mitochondrion, nucleus	Mitochondrion
P97450	cell surface, extracellular space, mitochondrial inner membrane, mitochondrial proton-transporting ATP synthase complex, mitochondrial proton-transporting ATP synthase complex, coupling factor F(o), mitochondrion	Mitochondrion
P97494	cytosol, glutamate-cysteine ligase complex, mitochondrion	Mitochondrion
P97742	mitochondrial inner membrane, mitochondrial outer membrane, mitochondrion	Mitochondrion
P97823	cell surface, cytoplasm, cytosol, endoplasmic reticulum, mitochondrion, nuclear membrane, nucleoplasm, plasma membrane	Mitochondrion
P98192	mitochondrial membrane, peroxisomal matrix, peroxisomal membrane, peroxisome	Mitochondrion
P99028	mitochondrial inner membrane, mitochondrial respiratory chain complex III, mitochondrion	Mitochondrion
Q01768	cell periphery, cytoplasm, intermediate filament, lamellipodium, mitochondrial membrane, mitochondrion, myelin sheath, nucleus, perinuclear region of cytoplasm, ruffle	Mitochondrion
Q03265	cell surface, COP9 signalosome, membrane, membrane raft, mitochondrial inner membrane, mitochondrial proton-transporting ATP synthase complex, mitochondrial proton-transporting ATP synthase complex, catalytic sector F(1), mitochondrial proton-transporting ATP synthase, catalytic core, mitochondrion, myelin sheath, plasma membrane, proton-transporting ATP synthase complex, proton-transporting ATP …	Mitochondrion
Q04447	cytosol, dendrite, mitochondrion, myelin sheath, neuronal cell body, plasma membrane	Mitochondrion
Q05421	cytoplasm, endoplasmic reticulum, endoplasmic reticulum membrane, Golgi membrane, intracellular membrane-bounded organelle, mitochondrial inner membrane	Mitochondrion
Q05920	cytoplasm, mitochondrial inner membrane, mitochondrial matrix, mitochondrion	Mitochondrion
Q06185	mitochondrial proton-transporting ATP synthase complex, mitochondrial proton-transporting ATP synthase complex, coupling factor F(o), mitochondrion	Mitochondrion
Q07417	centrosome, mitochondrial matrix, mitochondrial membrane, mitochondrion, nucleoplasm	Mitochondrion
Q14AI6	mitochondrial matrix, mitochondrion, ribonucleoprotein granule	Mitochondrion
Q14C51	cytosol, mitochondrial inner membrane, mitochondrial small ribosomal subunit, mitochondrion, nucleoplasm, plasma membrane	Mitochondrion
Q14DH7	intracellular membrane-bounded organelle, mitochondrial matrix, mitochondrion	Mitochondrion
Q2TPA8	mitochondrion, peroxisome	Mitochondrion
Q3TC72	mitochondrion	Mitochondrion
Q3TL44	mitochondrial outer membrane, mitochondrion, plasma membrane	Mitochondrion
Q3TZX3	mitochondrial inner membrane, mitochondrial membrane, mitochondrion	Mitochondrion
Q3U186	mitochondrial matrix, mitochondrial membrane, mitochondrion	Mitochondrion
Q3U2A8	cytosol, mitochondrion	Mitochondrion
Q3U4I7	mitochondrial matrix	Mitochondrion
Q3UEG6	mitochondrion	Mitochondrion
Q3UIU2	mitochondrial inner membrane, mitochondrial membrane, mitochondrial respiratory chain complex I, mitochondrion, nucleoplasm	Mitochondrion
Q3ULD5	3-methylcrotonyl-CoA carboxylase complex, mitochondrial, methylcrotonoyl-CoA carboxylase complex, mitochondrial matrix, mitochondrion	Mitochondrion
Q3ULF4	axon cytoplasm, m-AAA complex, mitochondrial inner membrane, mitochondrial permeability transition pore complex, mitochondrion	Mitochondrion
Q3UMR5	calcium channel complex, mitochondrial inner membrane, mitochondrion, uniplex complex	Mitochondrion
Q3UNX5	mitochondrial matrix, mitochondrion	Mitochondrion
Q3UNZ8	mitochondrion	Mitochondrion
Q3URE1	mitochondrion, nucleoplasm	Mitochondrion
Q3URS9	mitochondrial ATP-gated potassium channel complex, mitochondrial inner membrane, mitochondrion, potassium channel complex	Mitochondrion
Q3UUI3	cytosol, mitochondrial inner membrane, mitochondrial intermembrane space, mitochondrion, ruffle membrane	Mitochondrion
Q3V3R1	cytosol, mitochondrion	Mitochondrion
Q571F8	mitochondrion	Mitochondrion
Q5F285	membrane, mitochondrial inner membrane	Mitochondrion
Q5FW57	mitochondrion	Mitochondrion
Q5SWU9	actin cytoskeleton, cytosol, fibrillar center, mitochondrion	Mitochondrion
Q60597	mitochondrial membrane, mitochondrion, nucleus, oxoglutarate dehydrogenase complex	Mitochondrion
Q60649	cytoplasm, mitochondrial intermembrane space, mitochondrion	Mitochondrion
Q60759	mitochondrial inner membrane, mitochondrial matrix, mitochondrion	Mitochondrion
Q60930	acrosomal vesicle, membrane, membrane raft, mitochondrial inner membrane, mitochondrial membrane, mitochondrial nucleoid, mitochondrial outer membrane, mitochondrion, myelin sheath, pore complex, sperm midpiece, synaptic vesicle	Mitochondrion
Q60931	membrane, mitochondrial inner membrane, mitochondrial outer membrane, mitochondrion, pore complex, synaptic vesicle	Mitochondrion
Q60932	membrane, membrane raft, mitochondrial inner membrane, mitochondrial membrane, mitochondrial nucleoid, mitochondrial outer membrane, mitochondrial permeability transition pore complex, mitochondrion, myelin sheath, plasma membrane, postsynaptic density membrane, presynaptic active zone membrane, protein-containing complex, synaptic vesicle	Mitochondrion
Q60936	membrane, mitochondrion	Mitochondrion
Q61035	cytoplasm, cytosol, mitochondrion	Mitochondrion
Q61102	mitochondrial inner membrane, mitochondrion	Mitochondrion
Q61171	cytosol, mitochondrion, myelin sheath	Mitochondrion
Q61335	clathrin-coated vesicle, endoplasmic reticulum, endoplasmic reticulum membrane, endoplasmic reticulum-Golgi intermediate compartment membrane, Golgi cisterna membrane, Golgi membrane, lipid droplet, mitochondria-associated endoplasmic reticulum membrane, mitochondrion, perinuclear endoplasmic reticulum, plasma membrane	Mitochondrion
Q61425	cytoplasm, mitochondrial inner membrane, mitochondrial matrix, mitochondrion, nucleoplasm	Mitochondrion
Q61578	mitochondrial inner membrane, mitochondrion	Mitochondrion
Q61586	mitochondrial inner membrane, mitochondrial membrane, mitochondrial outer membrane, mitochondrion, plasma membrane	Mitochondrion
Q61694	cytoplasm, endoplasmic reticulum, endoplasmic reticulum membrane, intercellular bridge, intracellular membrane-bounded organelle, mitochondrial inner membrane, mitochondrial intermembrane space, mitochondrion, nucleolus	Mitochondrion
Q61907	brush border membrane, cytosol, endoplasmic reticulum, endoplasmic reticulum membrane, intracellular membrane-bounded organelle, mitochondrial envelope, mitochondrial membrane, mitochondrion, sarcolemma	Mitochondrion
Q64105	cytosol, mitochondrion, nucleoplasm	Mitochondrion
Q64433	mitochondrial matrix, mitochondrion	Mitochondrion
Q64435	endoplasmic reticulum, endoplasmic reticulum membrane, intracellular membrane-bounded organelle, mitochondrial inner membrane, protein-containing complex	Mitochondrion
Q64442	cytosol, extracellular exosome, membrane, mitochondrial membrane, mitochondrion, motile cilium	Mitochondrion
Q66GT5	mitochondrial inner membrane, mitochondrion	Mitochondrion
Q68FD5	clathrin coat, clathrin coat of coated pit, clathrin coat of trans-Golgi network vesicle, clathrin complex, clathrin-coated endocytic vesicle, clathrin-coated pit, clathrin-coated vesicle, cytosol, endosome, extrinsic component of synaptic vesicle membrane, lysosome, melanosome, membrane, membrane coat, mitochondrion, mitotic spindle, mitotic spindle microtubule, Myb complex, myelin sheath, photo…	Mitochondrion
Q6P3A8	mitochondrial alpha-ketoglutarate dehydrogenase complex, mitochondrial inner membrane, mitochondrion, nucleolus, nucleoplasm	Mitochondrion
Q6PB66	condensed nuclear chromosome, cytoplasm, cytoskeleton, microtubule, mitochondrial nucleoid, mitochondrion, nuclear inner membrane, nuclear outer membrane, nucleoplasm, nucleus, perinuclear region of cytoplasm, ribonucleoprotein complex	Mitochondrion
Q71RI9	cytoplasm, mitochondrion	Mitochondrion
Q791V5	membrane, mitochondrial inner membrane, mitochondrial outer membrane, mitochondrion	Mitochondrion
Q7TMF3	cytosol, mitochondrial inner membrane, mitochondrial respiratory chain complex I, mitochondrion	Mitochondrion
Q7TNE1	mitochondrion	Mitochondrion
Q7TNG8	mitochondrial inner membrane, mitochondrion	Mitochondrion
Q80XL6	cytoplasm, mitochondrial membrane, mitochondrion, nucleus, peroxisome	Mitochondrion
Q80XN0	intracellular membrane-bounded organelle, matrix side of mitochondrial inner membrane, mitochondrial inner membrane, mitochondrial matrix, mitochondrion	Mitochondrion
Q80Y14	dendrite, iron-sulfur cluster assembly complex, mitochondrial matrix, mitochondrion, neuronal cell body	Mitochondrion
Q80YD1	mitochondrial degradosome, mitochondrial matrix, mitochondrial nucleoid, mitochondrion, nucleus	Mitochondrion
Q80ZS3	mitochondrial inner membrane, mitochondrial small ribosomal subunit, mitochondrion, nucleoplasm	Mitochondrion
Q811J3	axon, cytoplasm, cytosol, endoplasmic reticulum, Golgi apparatus, mitochondrion, neuronal cell body	Mitochondrion
Q8BFR5	mitochondrial inner membrane, mitochondrial nucleoid, mitochondrion, myelin sheath, synapse	Mitochondrion
Q8BG51	mitochondrial outer membrane, mitochondrion	Mitochondrion
Q8BGA8	mitochondrial matrix	Mitochondrion
Q8BGC4	mitochondrion, peroxisome	Mitochondrion
Q8BGH2	membrane, mitochondrial inner membrane, mitochondrial outer membrane, mitochondrion, SAM complex	Mitochondrion
Q8BGQ7	cytosol, mitochondrion	Mitochondrion
Q8BGT5	extracellular space, mitochondrion	Mitochondrion
Q8BH86	mitochondrial matrix, mitochondrion	Mitochondrion
Q8BH95	mitochondrial matrix, mitochondrion	Mitochondrion
Q8BHE8	mitochondrial inner membrane, mitochondrial matrix	Mitochondrion
Q8BIJ6	mitochondrial matrix, mitochondrion	Mitochondrion
Q8BIP0	mitochondrial matrix, mitochondrial membrane, mitochondrion, nucleoplasm	Mitochondrion
Q8BJ64	mitochondrial inner membrane, mitochondrion	Mitochondrion
Q8BK72	cytoplasm, mitochondrial inner membrane, mitochondrial small ribosomal subunit, mitochondrion, nucleolus	Mitochondrion
Q8BKZ9	acetyltransferase complex, dihydrolipoyl dehydrogenase complex, mitochondrial pyruvate dehydrogenase complex, mitochondrion, pyruvate dehydrogenase complex	Mitochondrion
Q8BMF3	mitochondrial matrix, mitochondrion	Mitochondrion
Q8BMF4	acetyltransferase complex, dihydrolipoyl dehydrogenase complex, intracellular membrane-bounded organelle, mitochondrial matrix, mitochondrial pyruvate dehydrogenase complex, mitochondrion, myelin sheath, pyruvate dehydrogenase complex	Mitochondrion
Q8BMG8	mitochondrial inner membrane, mitochondrion	Mitochondrion
Q8BMS1	mitochondrial fatty acid beta-oxidation multienzyme complex, mitochondrial inner membrane, mitochondrial nucleoid, mitochondrion	Mitochondrion
Q8BMS4	extrinsic component of mitochondrial inner membrane, mitochondrial inner membrane, mitochondrion, ubiquinone biosynthesis complex	Mitochondrion
Q8BP40	cytoplasm, mitochondrion	Mitochondrion
Q8BP47	cytoplasm, cytosol, mitochondrion	Mitochondrion
Q8BSE0	cytoplasm, cytosol, Golgi apparatus, membrane, mitochondrion, mitotic spindle, mitotic spindle pole, spindle microtubule	Mitochondrion
Q8BTY1	cytoplasm, cytosol, mitochondrion	Mitochondrion
Q8BVI4	cytoplasm, mitochondrion	Mitochondrion
Q8BWF0	mitochondrion, synapse	Mitochondrion
Q8BWT1	mitochondrial inner membrane, mitochondrial matrix, mitochondrion	Mitochondrion
Q8BWU8	mitochondrion	Mitochondrion
Q8BXV2	mitochondrial outer membrane, mitochondrion	Mitochondrion
Q8BYL4	cytosol, mitochondrial matrix, mitochondrion, nuclear body	Mitochondrion
Q8BZ09	mitochondrial inner membrane, mitochondrion	Mitochondrion
Q8C196	cytoplasm, mitochondrial inner membrane, mitochondrial nucleoid, mitochondrion, nucleolus, plasma membrane, protein-containing complex	Mitochondrion
Q8C3X2	mitochondrial membrane, mitochondrion	Mitochondrion
Q8C5H8	mitochondrion	Mitochondrion
Q8C7H1	cytoplasm, cytosol, mitochondrion	Mitochondrion
Q8CAK1	mitochondrial matrix, mitochondrion	Mitochondrion
Q8CAQ8	MICOS complex, mitochondrial inner membrane, mitochondrial intermembrane space, mitochondrion, myelin sheath	Mitochondrion
Q8CAY6	cytoplasm, cytosol, mitochondrion	Mitochondrion
Q8CC88	cytoplasm, mitochondrion, peroxisome	Mitochondrion
Q8CEE7	mitochondrial inner membrane, mitochondrion	Mitochondrion
Q8CFA2	mitochondrion, nucleoplasm	Mitochondrion
Q8CFI5	mitochondrial matrix, mitochondrion	Mitochondrion
Q8CG76	cytoplasm, cytosol, Golgi apparatus, mitochondrion, nuclear envelope	Mitochondrion
Q8CGK3	cytosol, mitochondrial matrix, mitochondrial nucleoid, mitochondrion, nucleoplasm	Mitochondrion
Q8CHT0	cytosol, mitochondrial matrix, mitochondrion	Mitochondrion
Q8CIM7	cytoplasm, endoplasmic reticulum membrane, intracellular membrane-bounded organelle, mitochondrion	Mitochondrion
Q8JZM0	mitochondrial matrix, mitochondrial nucleoid, mitochondrion	Mitochondrion
Q8JZN5	dendrite, mitochondrial inner membrane, mitochondrial membrane, mitochondrion, nucleus	Mitochondrion
Q8JZQ2	m-AAA complex, mitochondrial inner membrane, mitochondrion	Mitochondrion
Q8JZR0	endoplasmic reticulum, endoplasmic reticulum membrane, membrane, mitochondrial inner membrane, mitochondrial outer membrane, mitochondrion, nucleolus, nucleoplasm, plasma membrane	Mitochondrion
Q8JZU2	mitochondrial inner membrane, mitochondrion	Mitochondrion
Q8K1N1	endoplasmic reticulum membrane, membrane, mitochondrial membrane, mitochondrion, peroxisomal membrane, peroxisome	Mitochondrion
Q8K1R3	cytoplasm, cytosol, endoplasmic reticulum membrane, mitochondrial degradosome, mitochondrial intermembrane space, mitochondrial matrix, mitochondrion, polysomal ribosome	Mitochondrion
Q8K1Z0	mitochondrial inner membrane, mitochondrion, ubiquinone biosynthesis complex	Mitochondrion
Q8K215	iron-sulfur cluster assembly complex, L-cysteine desulfurase complex, mitochondrial iron-sulfur cluster assembly complex, mitochondrion, nuclear body, nucleus	Mitochondrion
Q8K2B3	mitochondrial inner membrane, mitochondrial respiratory chain complex II, succinate dehydrogenase complex (ubiquinone), mitochondrion, myelin sheath, nucleolus, succinate dehydrogenase complex (ubiquinone)	Mitochondrion
Q8K2Y7	mitochondrial inner membrane, mitochondrial large ribosomal subunit, mitochondrion	Mitochondrion
Q8K370	cytoplasm, mitochondrion	Mitochondrion
Q8K3J1	mitochondrial inner membrane, mitochondrial respiratory chain complex I, mitochondrion	Mitochondrion
Q8K411	mitochondrial matrix, mitochondrion	Mitochondrion
Q8K4F5	mitochondrial matrix, mitochondrion, oxoglutarate dehydrogenase complex	Mitochondrion
Q8QZS1	mitochondrion	Mitochondrion
Q8QZT1	endoplasmic reticulum, mitochondrial inner membrane, mitochondrial matrix, mitochondrion	Mitochondrion
Q8QZY2	cytoplasm, cytosol, Golgi apparatus, mitochondrion	Mitochondrion
Q8R035	mitochondrial inner membrane, mitochondrial large ribosomal subunit, mitochondrion, nucleoplasm, plasma membrane	Mitochondrion
Q8R086	mitochondrial intermembrane space, mitochondrion	Mitochondrion
Q8R0F8	cytosol, mitochondrial inner membrane, mitochondrial matrix, mitochondrion, nucleoplasm	Mitochondrion
Q8R0N6	mitochondrion	Mitochondrion
Q8R0Y6	cytosol, mitochondrion, protein-containing complex	Mitochondrion
Q8R0Y8	mitochondrial inner membrane, mitochondrion	Mitochondrion
Q8R164	mitochondrion	Mitochondrion
Q8R1S0	cell projection, extrinsic component of mitochondrial inner membrane, Golgi apparatus, mitochondrial inner membrane, mitochondrion, ubiquinone biosynthesis complex	Mitochondrion
Q8R2L5	mitochondrial inner membrane, mitochondrial small ribosomal subunit, mitochondrion	Mitochondrion
Q8R2Q4	mitochondrion	Mitochondrion
Q8R3Q6	mitochondrial intermembrane space, mitochondrion	Mitochondrion
Q8R4H7	mitochondrial matrix, mitochondrion	Mitochondrion
Q8R4N0	mitochondrion	Mitochondrion
Q8VBT2	cytosol, mitochondrion	Mitochondrion
Q8VC19	cytosol, mitochondrial inner membrane, mitochondrial matrix, mitochondrion, nucleoplasm	Mitochondrion
Q8VCF0	mitochondrial membrane, mitochondrial outer membrane, mitochondrion, peroxisomal membrane, peroxisome	Mitochondrion
Q8VCH0	mitochondrion, peroxisome	Mitochondrion
Q8VCM4	cytoplasm, mitochondrion	Mitochondrion
Q8VCW8	mitochondrion	Mitochondrion
Q8VCZ9	mitochondrial inner membrane, mitochondrion	Mitochondrion
Q8VDC0	mitochondrial matrix, mitochondrion	Mitochondrion
Q8VDK1	cytoplasm, mitochondrion	Mitochondrion
Q8VE22	mitochondrial inner membrane, mitochondrial small ribosomal subunit, mitochondrion, nuclear membrane	Mitochondrion
Q8VE38	mitochondrion	Mitochondrion
Q8VEM8	mitochondrial inner membrane, mitochondrion, myelin sheath	Mitochondrion
Q91V16	mitochondrion	Mitochondrion
Q91V92	cytosol, mitochondrion, nucleoplasm	Mitochondrion
Q91VA0	mitochondrial matrix, mitochondrion	Mitochondrion
Q91VD9	mitochondrial inner membrane, mitochondrial intermembrane space, mitochondrial respiratory chain complex I, mitochondrion, myelin sheath	Mitochondrion
Q91VM9	mitochondrion, synapse	Mitochondrion
Q91VR2	mitochondrial inner membrane, mitochondrial proton-transporting ATP synthase complex, mitochondrial proton-transporting ATP synthase complex, catalytic sector F(1), mitochondrion, myelin sheath, proton-transporting ATP synthase complex, catalytic core F(1)	Mitochondrion
Q91VS7	apical part of cell, endoplasmic reticulum, endoplasmic reticulum membrane, membrane, mitochondrial inner membrane, mitochondrial outer membrane, mitochondrion, peroxisomal membrane	Mitochondrion
Q91VT4	mitochondrial matrix, mitochondrion, oxidoreductase complex	Mitochondrion
Q91W43	glycine cleavage complex, mitochondrion, nucleoplasm, plasma membrane	Mitochondrion
Q91WD5	mitochondrial inner membrane, mitochondrial respiratory chain complex I, mitochondrion, nucleoplasm	Mitochondrion
Q91WK5	cytoplasm, glycine cleavage complex, mitochondrion	Mitochondrion
Q91WN4	extracellular space, mitochondrial inner membrane, mitochondrial outer membrane, mitochondrion	Mitochondrion
Q91WS0	cytoplasmic side of mitochondrial outer membrane, mitochondrial outer membrane, mitochondrion	Mitochondrion
Q91WU5	cytosol, mitochondrion	Mitochondrion
Q91XE0	mitochondrion	Mitochondrion
Q91YM4	mitochondrial matrix, mitochondrion, ribonucleoprotein granule	Mitochondrion
Q91YP0	membrane, mitochondrion	Mitochondrion
Q91YT0	cytosol, mitochondrial inner membrane, mitochondrial respiratory chain complex I, mitochondrion	Mitochondrion
Q91ZA3	catalytic complex, mitochondrial matrix, mitochondrion	Mitochondrion
Q91ZE0	mitochondrial matrix, mitochondrion	Mitochondrion
Q920A7	m-AAA complex, mitochondrial inner membrane, mitochondrion	Mitochondrion
Q920E5	cytoplasm, cytosol, mitochondrial matrix, mitochondrion, nucleoplasm, peroxisome	Mitochondrion
Q920L1	endoplasmic reticulum membrane, mitochondrion	Mitochondrion
Q921G7	membrane, mitochondrial electron transfer flavoprotein complex, mitochondrial inner membrane, mitochondrial membrane, mitochondrion	Mitochondrion
Q921H8	mitochondrion, peroxisomal matrix, peroxisome	Mitochondrion
Q921S7	mitochondrial inner membrane, mitochondrial large ribosomal subunit, mitochondrial ribosome, mitochondrion	Mitochondrion
Q922B1	mitochondrion, nucleoplasm, nucleus	Mitochondrion
Q922D8	cytosol, mitochondrion	Mitochondrion
Q922Q1	mitochondrial inner membrane, mitochondrial outer membrane, mitochondrion, peroxisome	Mitochondrion
Q922Q8	endoplasmic reticulum, endoplasmic reticulum membrane, mitochondrial nucleoid, nuclear envelope	Mitochondrion
Q924L1	mitochondrial inner membrane, mitochondrial outer membrane, mitochondrion, nucleolus, nucleoplasm, nucleus	Mitochondrion
Q924Y0	mitochondrion	Mitochondrion
Q925I1	mitochondrial inner membrane, mitochondrial nucleoid, mitochondrion	Mitochondrion
Q925N0	mitochondrial inner membrane, mitochondrion	Mitochondrion
Q925N2	mitochondrial inner membrane, mitochondrial outer membrane, mitochondrion	Mitochondrion
Q99J39	cytoplasm, mitochondrial matrix, mitochondrion, peroxisomal matrix, peroxisome	Mitochondrion
Q99J99	cytoplasm, mitochondrial inner membrane, mitochondrion, neuron projection, synapse	Mitochondrion
Q99JB2	actin cytoskeleton, immunological synapse, membrane raft, mitochondrial inner membrane, mitochondrial intermembrane space, mitochondrion, plasma membrane	Mitochondrion
Q99JY0	endoplasmic reticulum, mitochondrial fatty acid beta-oxidation multienzyme complex, mitochondrial inner membrane, mitochondrial nucleoid, mitochondrial outer membrane, mitochondrion	Mitochondrion
Q99K67	cytoplasm, intracellular membrane-bounded organelle, mitochondrion	Mitochondrion
Q99KB8	cytoplasm, mitochondrial matrix, mitochondrion	Mitochondrion
Q99KI0	cytosol, mitochondrial matrix, mitochondrion, myelin sheath	Mitochondrion
Q99KK9	cytosol, mitochondrion	Mitochondrion
Q99KR3	mitochondrial matrix, mitochondrion	Mitochondrion
Q99KR7	cytoplasm, mitochondrial inner membrane, mitochondrial matrix, mitochondrial permeability transition pore complex, mitochondrion	Mitochondrion
Q99L04	endoplasmic reticulum, mitochondrial inner membrane, mitochondrion	Mitochondrion
Q99L13	mitochondrion	Mitochondrion
Q99LB2	mitochondrion, nucleus, peroxisomal membrane, peroxisome	Mitochondrion
Q99LB7	cytoplasm, mitochondrial matrix, mitochondrion	Mitochondrion
Q99LC3	cytoplasm, mitochondrial inner membrane, mitochondrial matrix, mitochondrial respiratory chain complex I, mitochondrion, myelin sheath	Mitochondrion
Q99LC5	electron transfer flavoprotein complex, mitochondrial electron transfer flavoprotein complex, mitochondrial matrix, mitochondrion	Mitochondrion
Q99LP6	mitochondrial matrix, mitochondrion, nucleoplasm, PAM complex, Tim23 associated import motor	Mitochondrion
Q99MN9	catalytic complex, mitochondrial matrix, mitochondrion	Mitochondrion
Q99MR8	3-methylcrotonyl-CoA carboxylase complex, mitochondrial, methylcrotonoyl-CoA carboxylase complex, mitochondrial inner membrane, mitochondrial matrix, mitochondrion	Mitochondrion
Q99MZ7	intracellular membrane-bounded organelle, mitochondrion, peroxisomal membrane, peroxisome	Mitochondrion
Q99N84	cell junction, mitochondrial inner membrane, mitochondrial small ribosomal subunit, mitochondrion, nucleoplasm	Mitochondrion
Q99N85	mitochondrial inner membrane, mitochondrial large ribosomal subunit, mitochondrial small ribosomal subunit, mitochondrion	Mitochondrion
Q99N94	mitochondrial inner membrane, mitochondrial large ribosomal subunit, mitochondrion	Mitochondrion
Q99N96	mitochondrial inner membrane, mitochondrial large ribosomal subunit, mitochondrion	Mitochondrion
Q9CPP6	mitochondrial inner membrane, mitochondrial respiratory chain complex I, mitochondrion, protein-containing complex, respiratory chain complex I	Mitochondrion
Q9CPQ1	mitochondrial inner membrane, mitochondrial membrane, mitochondrial respiratory chain complex IV, mitochondrion	Mitochondrion
Q9CPQ8	mitochondrial inner membrane, mitochondrial proton-transporting ATP synthase complex, mitochondrial proton-transporting ATP synthase complex, coupling factor F(o), mitochondrion	Mitochondrion
Q9CPV4	mitochondrion	Mitochondrion
Q9CPY7	cytoplasm, mitochondrion, trans-Golgi network	Mitochondrion
Q9CQ62	catalytic complex, cytosol, mitochondrion, nucleoplasm	Mitochondrion
Q9CQ75	mitochondrial inner membrane, mitochondrial membrane, mitochondrial respiratory chain complex I, mitochondrion	Mitochondrion
Q9CQA3	mitochondrial inner membrane, mitochondrial membrane, mitochondrial respiratory chain complex II, succinate dehydrogenase complex (ubiquinone), mitochondrion, nucleoplasm, plasma membrane, respiratory chain complex II, succinate dehydrogenase complex (ubiquinone)	Mitochondrion
Q9CQB5	endoplasmic reticulum, endoplasmic reticulum membrane, mitochondrial outer membrane, perinuclear endoplasmic reticulum, perinuclear region of cytoplasm, protein-containing complex	Mitochondrion
Q9CQE1	cytosol, mitochondrion	Mitochondrion
Q9CQJ8	mitochondrial inner membrane, mitochondrial respiratory chain complex I, mitochondrion	Mitochondrion
Q9CQN1	cell periphery, mitochondrial inner membrane, mitochondrial intermembrane space, mitochondrial matrix, mitochondrion, nucleoplasm	Mitochondrion
Q9CQP0	cytosol, mitochondrial inner membrane, mitochondrial large ribosomal subunit, mitochondrion	Mitochondrion
Q9CQQ7	mitochondrial inner membrane, mitochondrial proton-transporting ATP synthase complex, mitochondrial proton-transporting ATP synthase complex, coupling factor F(o), mitochondrion, myelin sheath	Mitochondrion
Q9CQX2	intracellular membrane-bounded organelle, mitochondrial inner membrane, mitochondrial outer membrane, mitochondrion, nitric-oxide synthase complex	Mitochondrion
Q9CQZ5	mitochondrial inner membrane, mitochondrial membrane, mitochondrial respiratory chain complex I, mitochondrion	Mitochondrion
Q9CQZ6	mitochondrial inner membrane, mitochondrial respiratory chain complex I, mitochondrion	Mitochondrion
Q9CR21	iron-sulfur cluster assembly complex, mitochondrial inner membrane, mitochondrial respiratory chain complex I, mitochondrion, nucleoplasm	Mitochondrion
Q9CRA7	cytoplasm, mitochondrial inner membrane, mitochondrion, proton-transporting ATP synthase complex, coupling factor F(o)	Mitochondrion
Q9CRB3	mitochondrion, peroxisome	Mitochondrion
Q9CW42	mitochondrial inner membrane, mitochondrial outer membrane, mitochondrion, nitric-oxide synthase complex	Mitochondrion
Q9CWE0	mitochondrion	Mitochondrion
Q9CWS0	mitochondrion	Mitochondrion
Q9CWX2	cytosol, mitochondrial matrix, mitochondrion	Mitochondrion
Q9CXD6	mitochondrial inner membrane, mitochondrion	Mitochondrion
Q9CXF0	cytoplasm, cytosol, mitochondrion, nucleoplasm	Mitochondrion
Q9CXJ4	mitochondrial ATP-gated potassium channel complex, mitochondrial inner membrane, mitochondrial membrane, mitochondrion, nucleolus, nucleoplasm	Mitochondrion
Q9CXW2	mitochondrial inner membrane, mitochondrial small ribosomal subunit, mitochondrion	Mitochondrion
Q9CYH2	cytoplasm, extracellular region, mitochondrion	Mitochondrion
Q9CYK1	mitochondrial matrix, mitochondrion, nucleoplasm, plasma membrane	Mitochondrion
Q9CYR0	mitochondrial nucleoid, mitochondrion	Mitochondrion
Q9CZ13	mitochondrial inner membrane, mitochondrial respiratory chain complex III, mitochondrion, myelin sheath	Mitochondrion
Q9CZ42	mitochondrion	Mitochondrion
Q9CZD3	axon, cytoplasm, cytosol, extracellular exosome, mitochondrion, secretory granule	Mitochondrion
Q9CZL5	mitochondrion, nucleus	Mitochondrion
Q9CZN8	glutamyl-tRNA(Gln) amidotransferase complex, mitochondrion	Mitochondrion
Q9CZS1	cytosol, mitochondrial matrix, mitochondrion, nucleoplasm	Mitochondrion
Q9CZU6	mitochondrial matrix, mitochondrion	Mitochondrion
Q9CZW5	mitochondrial membrane, mitochondrial outer membrane, mitochondrion	Mitochondrion
Q9D023	mitochondrial inner membrane, mitochondrion	Mitochondrion
Q9D051	acetyltransferase complex, catalytic complex, dihydrolipoyl dehydrogenase complex, mitochondrial pyruvate dehydrogenase complex, mitochondrion, nucleoplasm, pyruvate dehydrogenase complex	Mitochondrion
Q9D0D3	intracellular membrane-bounded organelle, mitochondrion, nucleoplasm	Mitochondrion
Q9D0M3	mitochondrial inner membrane, mitochondrial respiratory chain complex III, mitochondrion	Mitochondrion
Q9D0Q7	mitochondrial inner membrane, mitochondrial large ribosomal subunit, mitochondrion	Mitochondrion
Q9D0S9	cytoplasm, mitochondrion	Mitochondrion
Q9D0Y8	mitochondrial inner membrane, mitochondrial large ribosomal subunit, mitochondrion, nucleoplasm	Mitochondrion
Q9D110	cytoplasm, cytosol, mitochondrial matrix, mitochondrial nucleoid, mitochondrion	Mitochondrion
Q9D172	mitochondrion	Mitochondrion
Q9D1H8	mitochondrial inner membrane, mitochondrial large ribosomal subunit, mitochondrion	Mitochondrion
Q9D1I5	mitochondrion	Mitochondrion
Q9D1R9	cytoplasm, cytosol, cytosolic large ribosomal subunit, cytosolic ribosome, endoplasmic reticulum, mitochondrion, nucleolus, postsynapse, presynapse, ribosome, synapse	Mitochondrion
Q9D273	mitochondrion	Mitochondrion
Q9D338	mitochondrial inner membrane, mitochondrial large ribosomal subunit, mitochondrial ribosome, mitochondrion, nucleus	Mitochondrion
Q9D3D9	mitochondrial envelope, mitochondrial inner membrane, mitochondrial proton-transporting ATP synthase complex, mitochondrial proton-transporting ATP synthase complex, catalytic sector F(1), mitochondrion, proton-transporting ATP synthase complex, proton-transporting ATP synthase complex, catalytic core F(1)	Mitochondrion
Q9D404	cytosol, mitochondrion	Mitochondrion
Q9D5T0	glutamatergic synapse, mitochondrial outer membrane, mitochondrion, peroxisomal membrane, postsynapse, postsynaptic membrane	Mitochondrion
Q9D6M3	mitochondrial inner membrane, mitochondrion	Mitochondrion
Q9D6R2	mitochondrial isocitrate dehydrogenase complex (NAD+), mitochondrion, myelin sheath	Mitochondrion
Q9D6U8	cytosol, mitochondrial membrane, mitochondrion	Mitochondrion
Q9D6Y7	actin cytoskeleton, cytoplasm, cytosol, intracellular membrane-bounded organelle, midbody, mitochondrion, nucleoplasm, plasma membrane	Mitochondrion
Q9D7B6	mitochondrion	Mitochondrion
Q9D7L8	adherens junction, cell surface, cytoplasm, cytosol, mitochondrion, neuron projection, plasma membrane	Mitochondrion
Q9D7N3	mitochondrial inner membrane, mitochondrial small ribosomal subunit, mitochondrion, nucleolus	Mitochondrion
Q9D7N6	mitochondrial inner membrane, mitochondrial large ribosomal subunit, mitochondrial ribosome, mitochondrion	Mitochondrion
Q9D855	mitochondrial inner membrane, mitochondrial respiratory chain complex III, mitochondrion	Mitochondrion
Q9D880	mitochondrial inner membrane, mitochondrion, nuclear speck, nucleoplasm, TIM23 mitochondrial import inner membrane translocase complex	Mitochondrion
Q9D8B6	membrane, mitochondrial outer membrane, mitochondrion	Mitochondrion
Q9D8S4	cytoplasm, focal adhesion, mitochondrial intermembrane space, mitochondrial matrix, mitochondrion, nucleolus, nucleus	Mitochondrion
Q9D8S9	iron-sulfur cluster assembly complex, mitochondrion	Mitochondrion
Q9D8W7	endosome, mitochondrial inner membrane, mitochondrion	Mitochondrion
Q9DB15	mitochondrial inner membrane, mitochondrial large ribosomal subunit, mitochondrial matrix, mitochondrial ribosome, mitochondrion	Mitochondrion
Q9DB20	cell surface, mitochondrial proton-transporting ATP synthase complex, mitochondrial proton-transporting ATP synthase complex, coupling factor F(o), mitochondrial proton-transporting ATP synthase, stator stalk, mitochondrion, myelin sheath, plasma membrane, proton-transporting ATP synthase complex, catalytic core F(1)	Mitochondrion
Q9DB77	mitochondrial inner membrane, mitochondrial respiratory chain complex III, mitochondrial respiratory chain complex IV, mitochondrion, myelin sheath, nucleoplasm	Mitochondrion
Q9DBC0	chromosome, mitochondrion	Mitochondrion
Q9DBG1	mitochondrial inner membrane, mitochondrion	Mitochondrion
Q9DBL1	mitochondrial matrix, mitochondrion	Mitochondrion
Q9DBL7	mitochondrial matrix, mitochondrial outer membrane	Mitochondrion
Q9DBM2	cytosol, mitochondrion, peroxisome	Mitochondrion
Q9DBT9	cytoplasm, mitochondrial matrix, mitochondrion	Mitochondrion
Q9DC50	intracellular membrane-bounded organelle, mitochondrion, peroxisome	Mitochondrion
Q9DC61	mitochondrial inner membrane, mitochondrial matrix, mitochondrion	Mitochondrion
Q9DC69	mitochondrial inner membrane, mitochondrial matrix, mitochondrial membrane, mitochondrial respiratory chain complex I, mitochondrion	Mitochondrion
Q9DC71	mitochondrial inner membrane, mitochondrial matrix, mitochondrial ribosome, mitochondrial small ribosomal subunit, mitochondrion, nucleolus, nucleoplasm	Mitochondrion
Q9DCI9	cytosol, mitochondrial inner membrane, mitochondrial large ribosomal subunit, mitochondrion	Mitochondrion
Q9DCJ5	mitochondrial inner membrane, mitochondrial intermembrane space, mitochondrial respiratory chain complex I, mitochondrion	Mitochondrion
Q9DCM0	cytoplasm, mitochondrial matrix, mitochondrion, nucleoplasm	Mitochondrion
Q9DCM2	mitochondrial inner membrane, mitochondrial matrix, mitochondrion, peroxisome	Mitochondrion
Q9DCN2	cytosol, endoplasmic reticulum, endoplasmic reticulum membrane, lipid droplet, mitochondrial inner membrane, mitochondrial membrane, mitochondrial outer membrane, mitochondrion, nitric-oxide synthase complex	Mitochondrion
Q9DCT2	mitochondrial inner membrane, mitochondrial membrane, mitochondrial respiratory chain complex I, mitochondrion, myelin sheath, nuclear body	Mitochondrion
Q9DCU9	mitochondrion	Mitochondrion
Q9DCW4	electron transfer flavoprotein complex, mitochondrial electron transfer flavoprotein complex, mitochondrial matrix, mitochondrion	Mitochondrion
Q9DCX2	mitochondrial inner membrane, mitochondrial proton-transporting ATP synthase complex, mitochondrial proton-transporting ATP synthase complex, coupling factor F(o), mitochondrial proton-transporting ATP synthase, stator stalk, mitochondrion, myelin sheath	Mitochondrion
Q9DCY0	centrosome, microtubule, mitochondrion	Mitochondrion
Q9EP71	anchoring junction, cell cortex, cytosol, fibrillar center, mitochondrion, nucleoplasm, stress fiber	Mitochondrion
Q9EP89	cytosol, mitochondrion	Mitochondrion
Q9EQ20	mitochondrion, nucleoplasm	Mitochondrion
Q9ER88	mitochondrial inner membrane, mitochondrial matrix, mitochondrial small ribosomal subunit, mitochondrion, nucleoplasm	Mitochondrion
Q9ERI6	cytosol, endoplasmic reticulum, mitochondrion, nucleoplasm	Mitochondrion
Q9ESW4	intracellular membrane-bounded organelle, membrane, mitochondrial inner membrane, mitochondrial intermembrane space, mitochondrial membrane, mitochondrion, TIM22 mitochondrial import inner membrane insertion complex	Mitochondrion
Q9JHI5	mitochondrial matrix, mitochondrial membrane, mitochondrion, nucleoplasm	Mitochondrion
Q9JHR7	basolateral plasma membrane, cell surface, cytoplasm, cytosol, cytosolic proteasome complex, endosome lumen, external side of plasma membrane, extracellular exosome, extracellular space, mitochondrion, peroxisomal matrix, peroxisome	Mitochondrion
Q9JHS4	cytosol, endopeptidase Clp complex, mitochondrial endopeptidase Clp complex, mitochondrial inner membrane, mitochondrial matrix, mitochondrial nucleoid, mitochondrion, nucleoplasm	Mitochondrion
Q9JHW2	centrosome, cytosol, mitochondrion	Mitochondrion
Q9JI39	mitochondrial inner membrane, mitochondrial membrane, mitochondrion	Mitochondrion
Q9JIZ0	endoplasmic reticulum, endoplasmic reticulum membrane, endoplasmic reticulum-Golgi intermediate compartment, endoplasmic reticulum-Golgi intermediate compartment membrane, Golgi apparatus, membrane, mitochondrial inner membrane	Mitochondrion
Q9JJL8	mitochondrial matrix, mitochondrion	Mitochondrion
Q9JLJ2	cytosol, mitochondrion	Mitochondrion
Q9JLT4	axon, cytoplasm, cytosol, dendrite, mitochondrion, neuronal cell body	Mitochondrion
Q9JLZ3	mitochondrion	Mitochondrion
Q9QX60	cytoplasm, cytosol, mitochondrion	Mitochondrion
Q9QXX4	mitochondrial inner membrane, mitochondrion	Mitochondrion
Q9QYA2	cytosol, membrane, mitochondria-associated endoplasmic reticulum membrane, mitochondrial inner membrane, mitochondrial membrane, mitochondrial outer membrane, mitochondrial outer membrane translocase complex, mitochondrion, pore complex	Mitochondrion
Q9QYB1	apical part of cell, cell surface, cell-cell junction, centrosome, chloride channel complex, cytoplasm, cytoplasmic vesicle membrane, cytosol, membrane, microvillus, midbody, mitochondrion, nuclear matrix, perinuclear region of cytoplasm, plasma membrane	Mitochondrion
Q9QYR9	mitochondrial matrix, mitochondrion	Mitochondrion
Q9QZD8	mitochondrial inner membrane, mitochondrion, nucleoplasm	Mitochondrion
Q9R0H0	cytoplasm, cytosol, mitochondrion, peroxisomal membrane, peroxisome	Mitochondrion
Q9R112	mitochondrial inner membrane, mitochondrion	Mitochondrion
Q9WTP6	cytoplasm, mitochondrial inner membrane, mitochondrial intermembrane space, mitochondrion, sperm flagellum, sperm mitochondrial sheath	Mitochondrion
Q9WTP7	cytoplasm, mitochondrial matrix, mitochondrion	Mitochondrion
Q9WU79	intracellular membrane-bounded organelle, mitochondrial inner membrane, mitochondrial matrix, mitochondrion, nucleoplasm	Mitochondrion
Q9WU84	cytoplasm, mitochondrial intermembrane space, nucleus	Mitochondrion
Q9WUM5	mitochondrial inner membrane, mitochondrion, protein-containing complex, succinate-CoA ligase complex (ADP-forming), succinate-CoA ligase complex (GDP-forming)	Mitochondrion
Q9WUR2	intracellular membrane-bounded organelle, mitochondrion, peroxisomal matrix, peroxisome	Mitochondrion
Q9WUR9	cytoplasm, mitochondrial matrix, mitochondrion	Mitochondrion
Q9WVA2	mitochondrial inner membrane, mitochondrial intermembrane space, mitochondrial intermembrane space protein transporter complex, mitochondrion	Mitochondrion
Q9WVD5	mitochondrial inner membrane, mitochondrion	Mitochondrion
Q9WVL0	mitochondrion	Mitochondrion
Q9WVM8	mitochondrion	Mitochondrion
Q9Z1P6	mitochondrial inner membrane, mitochondrial respiratory chain complex I, mitochondrial ribosome, mitochondrion	Mitochondrion
Q9Z1Q9	cytosol, mitochondrion	Mitochondrion
Q9Z210	intracellular membrane-bounded organelle, mitochondrion, nucleoplasm, peroxisomal membrane, peroxisome, protein-containing complex	Mitochondrion
Q9Z2I0	mitochondrial inner membrane, mitochondrion	Mitochondrion
Q9Z2I8	mitochondrion, plasma membrane, protein-containing complex, succinate-CoA ligase complex, succinate-CoA ligase complex (GDP-forming)	Mitochondrion
Q9Z2I9	mitochondrion, myelin sheath, succinate-CoA ligase complex, succinate-CoA ligase complex (ADP-forming)	Mitochondrion
Q9Z2Y8	cytosol, mitochondrion	Mitochondrion
Q9Z2Z6	cytosol, mitochondrial envelope, mitochondrial inner membrane, mitochondrion	Mitochondrion
D3YXK2	midbody, nucleoplasm, nucleus	Nucleus
E9Q5C9	box C/D RNP complex, box H/ACA snoRNP complex, Cajal body, cytoplasm, fibrillar center, nucleolus, nucleoplasm, small nuclear ribonucleoprotein complex	Nucleus
F6ZDS4	chromosome, centromeric region, cytoplasm, cytoplasmic dynein complex, mitotic spindle, nuclear envelope, nuclear inclusion body, nuclear membrane, nuclear periphery, nuclear pore, nuclear pore nuclear basket, nucleus	Nucleus
G5E8P1	dendrite, histone H3-K14 acetyltransferase complex, MOZ/MORF histone acetyltransferase complex, nuclear speck, nucleus, perikaryon	Nucleus
O35286	nuclear speck, nucleolus, spliceosomal complex, U12-type spliceosomal complex, U2-type post-mRNA release spliceosomal complex	Nucleus
O55131	axon terminus, axoneme, cell cortex, cell division site, cleavage furrow, glutamatergic synapse, kinetochore, microtubule cytoskeleton, midbody, myelin sheath, neuron projection, neuronal cell body, non-motile cilium, nucleus, postsynaptic septin cytoskeleton, presynaptic membrane, protein-containing complex, septin complex, septin cytoskeleton, septin filament array, septin ring, sperm annulus, …	Nucleus
O70475	nucleoplasm, nucleus	Nucleus
O88685	nucleus, P-body, perinuclear region of cytoplasm, proteasome accessory complex, proteasome complex, proteasome regulatory particle, base subcomplex	Nucleus
O88738	centrosome, endosome, Flemming body, membrane, microtubule organizing center, midbody, nucleus, spindle pole, trans-Golgi network	Nucleus
O88851	nucleoplasm	Nucleus
P0C0S6	euchromatin, heterochromatin, nucleosome, nucleus	Nucleus
P11031	nucleolus, nucleoplasm, nucleus, transcription regulator complex	Nucleus
P11679	apicolateral plasma membrane, cell periphery, cell-cell junction, costamere, cytoplasm, dystrophin-associated glycoprotein complex, intermediate filament, intermediate filament cytoskeleton, keratin filament, nuclear matrix, nucleoplasm, sarcolemma, Z disc	Nucleus
P14733	lamin filament, nuclear envelope, nuclear inner membrane, nuclear lamina, nuclear matrix, nuclear membrane, nuclear periphery, nucleoplasm, nucleus	Nucleus
P15864	euchromatin, nucleosome, nucleus	Nucleus
P18608	chromatin, cytoplasm, female germ cell nucleus, nucleoplasm, nucleus	Nucleus
P21619	lamin filament, nuclear envelope, nuclear lamina, nuclear membrane, nuclear periphery, nucleus	Nucleus
P26187	nucleoplasm, nucleus	Nucleus
P35550	box C/D RNP complex, Cajal body, chromosome, dense fibrillar component, fibrillar center, granular component, nucleolus, nucleoplasm, nucleus, small-subunit processome	Nucleus
P42208	actin cytoskeleton, actomyosin contractile ring, axoneme, cell cortex, cell division site, cell projection, cell surface, ciliary membrane, ciliary transition zone, cleavage furrow, cytoplasm, exocyst, intercellular bridge, kinetochore, microtubule cytoskeleton, midbody, myelin sheath, non-motile cilium, nucleoplasm, nucleus, perinuclear region of cytoplasm, photoreceptor connecting cilium, plasm…	Nucleus
P42669	cytoplasm, dendrite, dendrite cytoplasm, glutamatergic synapse, neuronal cell body, nucleus, postsynapse, postsynaptic density	Nucleus
P45481	chromatin, cytoplasm, histone acetyltransferase complex, nuclear body, nucleoplasm, nucleus, outer kinetochore, PML body, protein-containing complex, RNA polymerase II transcription regulator complex, transcription regulator complex	Nucleus
P48678	lamin filament, nuclear envelope, nuclear lamina, nuclear matrix, nuclear membrane, nuclear speck, nucleoplasm, nucleus, perinuclear region of cytoplasm, site of double-strand break	Nucleus
P49138	centrosome, cytoplasm, nucleoplasm, nucleus	Nucleus
P49312	catalytic step 2 spliceosome, cytoplasm, intracellular non-membrane-bounded organelle, nucleoplasm, nucleoplasmic periphery of the nuclear pore complex, nucleus, ribonucleoprotein complex, spliceosomal complex, synapse	Nucleus
P50580	cytoplasm, nucleolus, nucleus, ribonucleoprotein complex	Nucleus
P57780	actin cytoskeleton, cell junction, cell projection, cell-cell junction, cortical actin cytoskeleton, cortical cytoskeleton, cytoplasm, focal adhesion, neuron projection, nucleus, perinuclear region of cytoplasm, plasma membrane, protein-containing complex, pseudopodium, ribonucleoprotein complex, stress fiber, Z disc	Nucleus
P59598	nucleus, PR-DUB complex	Nucleus
P59999	Arp2/3 protein complex, cell projection, cytoplasm, nucleus, site of double-strand break	Nucleus
P60764	cell periphery, cytoplasmic vesicle, cytoskeleton, endomembrane system, filamentous actin, glutamatergic synapse, growth cone, lamellipodium, neuron projection, neuronal cell body, perinuclear region of cytoplasm, plasma membrane	Nucleus
P62806	CENP-A containing nucleosome, nucleoplasm, nucleosome, nucleus, protein-containing complex	Nucleus
P62880	cell body, cytoplasm, heterotrimeric G-protein complex, myelin sheath, perinuclear region of cytoplasm, plasma membrane, protein-containing complex	Nucleus
P63242	annulate lamellae, cytoplasm, dendrite, endoplasmic reticulum membrane, neuronal cell body, nuclear pore, nucleus, synapse	Nucleus
P68037	cytoplasm, nucleus, presynapse, ubiquitin ligase complex	Nucleus
P70441	apical part of cell, apical plasma membrane, brush border membrane, cell periphery, cytoplasm, endomembrane system, extracellular region, filopodium, membrane, microvillus, microvillus membrane, perinuclear region of cytoplasm, plasma membrane protein complex, ruffle, sperm midpiece, stereocilium, stereocilium tip	Nucleus
P84089	membrane, methylosome, midbody, nucleus	Nucleus
P84244	Barr body, chromatin, chromosome, chromosome, centromeric region, chromosome, telomeric region, inner kinetochore, nucleoplasm, nucleosome, nucleus, protein-containing complex	Nucleus
P97315	actin cytoskeleton, cytoplasm, nucleoplasm, nucleus, Z disc	Nucleus
P97499	chromosome, telomeric region, cytoplasm, nuclear matrix, ribonucleoprotein complex, telomerase holoenzyme complex	Nucleus
Q00731	adherens junction, basement membrane, cell surface, cytoplasm, endoplasmic reticulum, extracellular space, Golgi apparatus, nucleus, plasma membrane, secretory granule, VEGF-A complex, vesicle	Nucleus
Q00PI9	nucleoplasm, nucleus, synapse	Nucleus
Q02780	cell junction, nucleoplasm, nucleus	Nucleus
Q3THW5	nucleosome, nucleus	Nucleus
Q3TXS7	nucleus, proteasome accessory complex, proteasome complex, proteasome regulatory particle, base subcomplex, proteasome storage granule	Nucleus
Q3TY92	chromocenter, chromosome, fibrillar center, nucleoplasm, nucleus	Nucleus
Q3U1J4	Cul4-RING E3 ubiquitin ligase complex, Cul4A-RING E3 ubiquitin ligase complex, Cul4B-RING E3 ubiquitin ligase complex, cytoplasm, nucleolus, nucleoplasm, nucleus, protein-containing complex, site of double-strand break	Nucleus
Q3U319	HULC complex, nucleoplasm, nucleus, protein-containing complex, ubiquitin ligase complex	Nucleus
Q60710	nucleoplasm, nucleus, plasma membrane, site of double-strand break, tetraspanin-enriched microdomain	Nucleus
Q61026	cytoplasm, dendritic spine, nuclear body, nucleoplasm, nucleus, protein-containing complex, RNA polymerase II transcription regulator complex, transcription regulator complex	Nucleus
Q61029	chromatin, nuclear envelope, nuclear inner membrane, nuclear membrane, nucleus	Nucleus
Q61039	chromatin, nucleoplasm, nucleus, protein-containing complex, transcription regulator complex	Nucleus
Q61656	catalytic step 2 spliceosome, cytoplasm, nuclear speck, nucleolus, nucleoplasm, nucleus, ribonucleoprotein complex	Nucleus
Q61820	cytoplasm, nucleus	Nucleus
Q62318	chromatin, euchromatin, heterochromatin, nucleoplasm, nucleus, protein-containing complex, RNA polymerase II transcription regulator complex	Nucleus
Q62376	nuclear speck, nucleoplasm, nucleus, spliceosomal complex, U1 snRNP, U2-type prespliceosome	Nucleus
Q62446	nucleus	Nucleus
Q64374	cytoplasm, nucleus	Nucleus
Q64523	nucleosome, nucleus	Nucleus
Q69ZR2	nuclear speck	Nucleus
Q6A026	chromatin, nucleoplasm, nucleus, plasma membrane	Nucleus
Q6DIC0	bBAF complex, brahma complex, chromatin, GBAF complex, intermediate filament cytoskeleton, intracellular membrane-bounded organelle, nBAF complex, npBAF complex, nucleoplasm, nucleus, SWI/SNF complex	Nucleus
Q6NXM2	cytoplasm, nucleus	Nucleus
Q6P2B1	annulate lamellae, cytoplasm, intracellular membrane-bounded organelle, nuclear envelope	Nucleus
Q6P6M7	cytoplasm, nucleus	Nucleus
Q6PDG5	bBAF complex, brahma complex, chromatin, kinetochore, nBAF complex, npBAF complex, nuclear matrix, nucleoplasm, RSC-type complex, SWI/SNF complex	Nucleus
Q6PDI5	centrosome, COPII-coated ER to Golgi transport vesicle, cytoplasm, cytoplasmic vesicle, early endosome, endocytic vesicle, endoplasmic reticulum, endoplasmic reticulum-Golgi intermediate compartment, late endosome, multivesicular body, nucleoplasm, nucleus, proteasome complex	Nucleus
Q6PER3	cytoplasm, cytoplasmic microtubule, microtubule cytoskeleton, microtubule organizing center, microtubule plus-end, midbody, mitotic spindle astral microtubule end, perinuclear region of cytoplasm, spindle midzone	Nucleus
Q6WKZ7	cytoplasmic vesicle, cytoskeleton, nucleus, plasma membrane	Nucleus
Q76LS9	nuclear body, nucleoplasm	Nucleus
Q7TSG3	cytoplasm, meiotic spindle, nucleoplasm, nucleus, spindle	Nucleus
Q80W14	nuclear speck, U1 snRNP, U2-type prespliceosome	Nucleus
Q8BFU2	nucleosome, nucleus	Nucleus
Q8BG05	catalytic step 2 spliceosome, glutamatergic synapse, messenger ribonucleoprotein complex, nucleus, postsynapse, postsynaptic density, ribonucleoprotein granule	Nucleus
Q8BG81	cytoplasmic ribonucleoprotein granule, nuclear speck, nucleus	Nucleus
Q8BH69	cytoplasm, nuclear membrane, plasma membrane	Nucleus
Q8BI72	granular component, nucleolus, nucleoplasm, nucleus	Nucleus
Q8BIQ5	cleavage body, mRNA cleavage and polyadenylation specificity factor complex, nuclear body, nucleoplasm	Nucleus
Q8BJ71	centrosome, nuclear envelope, nuclear membrane, nuclear periphery, nuclear pore	Nucleus
Q8BP27	centrosome, nucleolus, nucleoplasm, nucleus, Swi5-Sfr1 complex	Nucleus
Q8BRB7	MOZ/MORF histone acetyltransferase complex, nucleosome, nucleus	Nucleus
Q8BTI8	Cajal body, catalytic step 2 spliceosome, nuclear speck, nucleus, U2-type catalytic step 2 spliceosome, U2-type precatalytic spliceosome	Nucleus
Q8C2Q3	cytoplasm, nuclear speck, nucleolus, nucleus, transcription regulator complex	Nucleus
Q8CBE3	cytoplasm, nucleus	Nucleus
Q8CCJ9	NSL complex, nucleus	Nucleus
Q8K4Z5	catalytic step 2 spliceosome, nuclear speck, nucleoplasm, nucleus, spliceosomal complex, U2 snRNP, U2-type precatalytic spliceosome, U2-type prespliceosome, U2-type spliceosomal complex	Nucleus
Q8R081	chromatin, cytoplasm, nucleoplasm, nucleus, perinuclear region of cytoplasm, pronucleus, ribonucleoprotein complex, ribonucleoprotein granule, synapse	Nucleus
Q8R0G9	kinetochore, nuclear envelope, nuclear membrane, nuclear pore, nuclear pore outer ring	Nucleus
Q8R326	cytoplasm, fibrillar center, nuclear matrix, nuclear speck, nucleoplasm, nucleus, paraspeckles	Nucleus
Q8R4E9	kinetochore, nuclear body, nucleoplasm, nucleus	Nucleus
Q8VCH6	cytoplasm, endoplasmic reticulum, endoplasmic reticulum membrane, Golgi membrane, nucleus	Nucleus
Q8VDJ3	cytoplasm, high-density lipoprotein particle, nucleus, polysome	Nucleus
Q8VIJ6	chromatin, dendrite cytoplasm, nuclear matrix, nuclear speck, nucleoplasm, nucleus, paraspeckles, RNA polymerase II transcription regulator complex	Nucleus
Q91V76	nuclear body, nucleoplasm, nucleus	Nucleus
Q91WT9	cytoplasm, nucleus	Nucleus
Q91ZW3	ACF complex, B-WICH complex, CHRAC, chromatin silencing complex, condensed chromosome, fibrillar center, ISWI-type complex, NoRC complex, nuclear replication fork, nucleolus, nucleoplasm, nucleus, NURF complex, pericentric heterochromatin, RSF complex, site of double-strand break, WICH complex	Nucleus
Q921I1	apical plasma membrane, basal part of cell, basal plasma membrane, basement membrane, cell surface, cell tip, clathrin-coated pit, cytoplasmic vesicle, dendrite, dense body, early endosome, endocytic vesicle, endosome, extracellular region, extracellular space, HFE-transferrin receptor complex, late endosome, membrane, perinuclear region of cytoplasm, plasma membrane, recycling endosome, vesicle,…	Nucleus
Q921M3	catalytic step 2 spliceosome, nucleolus, nucleoplasm, nucleus, SAGA complex, U12-type spliceosomal complex, U2 snRNP, U2-type precatalytic spliceosome, U2-type spliceosomal complex	Nucleus
Q99JY9	apical ectoplasmic specialization, apical tubulobulbar complex, Arp2/3 protein complex, basal ectoplasmic specialization, brush border, cell leading edge, cell-cell junction, concave side of sperm head, cytoplasm, excitatory synapse, glutamatergic synapse, Golgi membrane, hemidesmosome, lamellipodium, leading edge of lamellipodium, nucleus, perinuclear region of cytoplasm, podosome, podosome core…	Nucleus
Q99K43	contractile ring, cytoplasm, intercellular bridge, microtubule, microtubule cytoskeleton, midbody, mitotic spindle midzone, nucleoplasm, nucleus, plasma membrane, spindle, spindle pole	Nucleus
Q99K48	chromosome, fibrillar center, nuclear matrix, nuclear speck, nucleoplasm, nucleus, paraspeckles, RNA polymerase II transcription regulator complex	Nucleus
Q99KK2	nucleus	Nucleus
Q9CR11	NuA4 histone acetyltransferase complex, nuclear membrane, nucleoplasm, nucleosome, nucleus	Nucleus
Q9CVB6	actin filament branch point, apical dendrite, Arp2/3 protein complex, axon terminus, cell leading edge, cell surface, concave side of sperm head, dendritic shaft, dendritic spine, endosome, filamentous actin, focal adhesion, glutamatergic synapse, growth cone, lamellipodium, muscle cell projection membrane, nucleoplasm, nucleus, perikaryon, peripheral region of growth cone, plasma membrane, podos…	Nucleus
Q9D0E1	catalytic step 2 spliceosome, cell surface, collagen-containing extracellular matrix, cytoplasm, glutamatergic synapse, nuclear matrix, nucleoplasm, nucleus, paraspeckles, postsynaptic density, spliceosomal complex, synapse	Nucleus
Q9D0J8	nucleus	Nucleus
Q9D8N0	cytoplasm, endoplasmic reticulum, nucleus	Nucleus
Q9DA08	ATAC complex, mitotic spindle, nucleus, SAGA complex, SAGA-type complex	Nucleus
Q9DBN5	cytoplasm, nucleus, peroxisomal matrix, peroxisome	Nucleus
Q9DBR1	aggresome, nucleolus, nucleoplasm, nucleus	Nucleus
Q9DCN1	cytoplasm, nucleus, peroxisome	Nucleus
Q9JHU4	axon, axon cytoplasm, cell cortex, centrosome, cytoplasm, cytoplasmic dynein complex, cytoplasmic microtubule, dynein complex, filopodium, manchette, microtubule, neuronal cell body, nuclear envelope	Nucleus
Q9JIH2	nuclear envelope, nuclear membrane, nuclear pore, nucleoplasm, ribonucleoprotein complex	Nucleus
Q9JLC3	cytoplasm, cytoskeleton, nucleus	Nucleus
Q9JLC6	nucleus	Nucleus
Q9JM76	Arp2/3 protein complex, cell leading edge, cytoplasm, filamentous actin, growth cone leading edge, lamellipodium, nucleus, site of double-strand break	Nucleus
Q9QX47	nuclear speck	Nucleus
Q9QZE7	cytoplasm, endoribonuclease complex, Golgi apparatus, nucleoplasm, nucleus, perinuclear region of cytoplasm	Nucleus
Q9R0Q6	Arp2/3 protein complex, cytoplasm, muscle cell projection membrane, nucleus, site of double-strand break	Nucleus
Q9R226	nucleoplasm, nucleus, protein-containing complex	Nucleus
Q9WUQ2	endoplasmic reticulum exit site, endoplasmic reticulum membrane, nucleus	Nucleus
Q9Z1N5	cytoplasm, nuclear matrix, nuclear speck, nucleus, protein-containing complex, spliceosomal complex, transcription export complex, U4 snRNP, U6 snRNP	Nucleus
Q9Z277	B-WICH complex, condensed chromosome, nuclear replication fork, nucleolus, nucleoplasm, nucleus, pericentric heterochromatin, WICH complex	Nucleus
A2AKK5	peroxisome	Peroxisome
Q5XG73	cytoplasm, nucleoplasm, peroxisomal membrane, peroxisome	Peroxisome
Q99P30	peroxisomal matrix, peroxisome	Peroxisome
Q9D826	peroxisome	Peroxisome
Q9JJW0	peroxisomal membrane, peroxisome	Peroxisome
Q9QXE0	intracellular membrane-bounded organelle, nucleoplasm, peroxisome	Peroxisome
Q9WU19	intracellular membrane-bounded organelle, peroxisomal matrix, peroxisome	Peroxisome
Q9WV68	peroxisomal membrane, peroxisome	Peroxisome
P97452	chromosome, nucleolus, nucleoplasm, PeBoW complex, preribosome, large subunit precursor, ribonucleoprotein complex	Ribosome
Q5XG71	90S preribosome, nucleolus, plasma membrane, small-subunit processome	Ribosome
Q9DBE9	chromosome, nucleolus, nucleoplasm, preribosome, large subunit precursor, preribosome, small subunit precursor	Ribosome
A0JNU3
A0JP43
A2AJL3	cytoplasm
B2RPV6	collagen-containing extracellular matrix, extracellular region, multimerin complex, platelet alpha granule
E9Q3L2	cytoplasm, Golgi-associated vesicle membrane, plasma membrane
E9Q557	adherens junction, basolateral plasma membrane, cell-cell junction, cornified envelope, cytoplasm, cytoskeleton, desmosome, fascia adherens, intercalated disc, plasma membrane
G5E8Q8	apical part of cell, cell surface, cytoplasmic vesicle, plasma membrane
O09117	melanosome, membrane, secretory granule, synaptic vesicle membrane
O09172	glutamate-cysteine ligase complex
O09173
O35075	endosome
O35215	cytoplasm, extracellular space
O35684	cytoplasmic vesicle lumen, extracellular space, neuronal cell body, perikaryon, secretory granule lumen
O55023	axon, cytoplasm, neuronal cell body
O55060	cytoplasm
O88398	actin cytoskeleton, actin filament, axon, cell projection, cytoplasm, focal adhesion, lamellipodium, neuron projection
O88533	axon, cytoplasm, neuronal cell body, synaptic vesicle
O89051	endosome membrane, extracellular space, Golgi apparatus, Golgi membrane, Golgi-associated vesicle membrane, intracellular membrane-bounded organelle, organelle membrane, plasma membrane
P01027	cell surface, extracellular region, extracellular space, protein-containing complex
P01942	extracellular space, haptoglobin-hemoglobin complex, hemoglobin complex, myelin sheath
P02088	extracellular space, haptoglobin-hemoglobin complex, hemoglobin complex, myelin sheath
P02769	cytoplasm, extracellular region, extracellular space, protein-containing complex
P08032	axon, cell junction, cell projection, cortical actin cytoskeleton, cortical cytoskeleton, cuticular plate, cytoplasmic side of plasma membrane, membrane, plasma membrane, spectrin, spectrin-associated cytoskeleton
P08071	cell surface, cytoplasm, early endosome, extracellular space, plasma membrane, protein-containing complex, recycling endosome, secretory granule, specific granule
P1
P11862	actin filament, cytoplasm, membrane, stress fiber
P11983	acrosomal vesicle, cell body, centrosome, chaperonin-containing T-complex, Golgi apparatus, heterochromatin, microtubule, microtubule organizing center, myelin sheath, pericentriolar material, zona pellucida receptor complex
P16331
P17427	AP-2 adaptor complex, cytoplasmic side of plasma membrane, cytoplasmic vesicle, membrane coat, postsynapse, secretory granule, synaptic vesicle
P18581	cell junction, membrane, plasma membrane
P22723	axon, chloride channel complex, cytoplasmic vesicle membrane, dendrite membrane, GABA receptor complex, GABA-A receptor complex, GABA-ergic synapse, glutamatergic synapse, inhibitory synapse, neuron projection, plasma membrane, postsynapse, postsynaptic specialization membrane, synapse
P23591
P24472	cytoplasm
P26039	adherens junction, cell surface, cytoplasm, cytoskeleton, focal adhesion, plasma membrane, ruffle, ruffle membrane
P26516	nucleoplasm, proteasome complex, proteasome regulatory particle
P28571	apical plasma membrane, asymmetric synapse, basal plasma membrane, basolateral plasma membrane, dense core granule, endosome, hippocampal mossy fiber to CA3 synapse, lateral plasma membrane, membrane, parallel fiber to Purkinje cell synapse, plasma membrane, postsynaptic density, postsynaptic membrane, presynaptic membrane, synaptic vesicle membrane
P29699	collagen-containing extracellular matrix, extracellular matrix, extracellular region, extracellular space, Golgi apparatus, protein-containing complex
P31649	basolateral plasma membrane, plasma membrane
P32261	collagen-containing extracellular matrix, extracellular space
P35492	cytoplasm
P35505
P39087	axon, dendrite, dendrite cytoplasm, glutamatergic synapse, hippocampal mossy fiber to CA3 synapse, ionotropic glutamate receptor complex, kainate selective glutamate receptor complex, membrane, mossy fiber rosette, neuronal cell body, perikaryon, plasma membrane, postsynaptic density, postsynaptic density membrane, postsynaptic membrane, presynaptic membrane, synapse, terminal bouton
P43006	astrocyte projection, axolemma, axon, cell body, cell surface, dendritic shaft, dendritic spine, glutamatergic synapse, membrane, membrane protein complex, membrane raft, neuron projection terminus, plasma membrane, presynaptic membrane, synapse, vesicle
P47758	cytoplasm, cytoplasmic microtubule, membrane, signal recognition particle receptor complex
P48036	axon terminus, cell projection, collagen-containing extracellular matrix, cytoplasm, dendrite, endothelial microparticle, external side of plasma membrane, extracellular space, intercalated disc, neuronal cell body, perikaryon, sarcolemma, synaptic vesicle, synaptic vesicle membrane, Z disc
P48758	cytoplasm, microvillus
P50228	extracellular space
P50284	Golgi apparatus, plasma membrane
P50295	cytoplasm
P52430	extracellular space, high-density lipoprotein particle, spherical high-density lipoprotein particle
P58196	plasma membrane
P58459	collagen-containing extracellular matrix, extracellular matrix, extracellular region, microfibril
P68368	cytoplasm, cytoskeleton, microtubule, microtubule cytoskeleton
P68372	axonemal microtubule, cytoplasm, intercellular bridge, microtubule, microtubule cytoskeleton, mitotic spindle, myelin sheath, tubulin complex
P70194	external side of plasma membrane, plasma membrane
P70335	amyloid-beta complex, bleb, centriole, cytoplasm, cytoplasmic stress granule, cytoskeleton, Golgi membrane, lamellipodium, plasma membrane, ruffle, Schaffer collateral - CA1 synapse
P80316	cell body, centrosome, chaperonin-containing T-complex, microtubule, myelin sheath
P97364	cytoplasm
P97371	cytoplasm, nucleoplasm, proteasome activator complex
Q02566	cytoplasm, muscle myosin complex, myofibril, myosin complex, myosin filament, myosin II complex, stress fiber, Z disc
Q14DN9
Q3TMH2
Q3UD01	cytoplasm
Q3UGR5
Q3UQ44	cell cortex, cell surface, cytoplasm, filopodium, lamellipodium, microtubule, microvillus
Q3UZ09	extracellular space
Q3UZZ6	cytoplasm
Q5EBG8
Q5SSH7	cell surface, postsynapse, presynaptic active zone, synapse
Q5SUR0	cytoplasm
Q5SW19	cytoplasm
Q60866
Q61543	extracellular matrix, Golgi apparatus, Golgi medial cisterna, Golgi membrane, microtubule organizing center, plasma membrane
Q61598	cytoplasm, Golgi apparatus, membrane, myelin sheath, synapse
Q62087	extracellular space
Q6A070	axoneme, ciliary basal body, cilium, cytoplasmic microtubule
Q6PDK2	histone methyltransferase complex, MLL3/4 complex, nucleoplasm
Q6Q6R3	cytoplasm
Q6ZPK0	DNA repair complex, histone deacetylase complex
Q7TMC8
Q7TN83	membrane
Q7TT50	actomyosin, cell leading edge, cell-cell junction, cytoplasm, cytoskeleton, lamellipodium, plasma membrane
Q80W22
Q8BG17	nucleolus
Q8BH00	cytoplasm
Q8BH43	basolateral plasma membrane, cell-cell junction, cytoskeleton, early endosome, lamellipodium, protein-containing complex, ruffle, SCAR complex, synapse
Q8BH55	cytoplasm
Q8BWQ1	membrane
Q8BWQ6	endosome, membrane
Q8BYC6	cytoplasm
Q8CCG1
Q8CDU6
Q8CHP8	cytoplasm
Q8CIE6	axon, COPI vesicle coat, COPI-coated vesicle, cytoplasm, extracellular space, Golgi apparatus, Golgi membrane, growth cone, neuronal cell body
Q8JZK9	cytoplasm
Q8JZQ9	cytoplasmic stress granule, eukaryotic 43S preinitiation complex, eukaryotic 48S preinitiation complex, eukaryotic translation initiation factor 3 complex, eukaryotic translation initiation factor 3 complex, eIF3m, synapse
Q8JZZ0	UDP-N-acetylglucosamine transferase complex
Q8K190	cytoplasmic vesicle membrane, intracellular membrane-bounded organelle
Q8K202	fibrillar center, nucleolus, nucleoplasm, RNA polymerase I complex
Q8K274
Q8K2I4	extracellular space, lysosomal lumen, lysosome
Q8K2V1
Q8K2Z2	commitment complex, U1 snRNP, U2-type prespliceosome
Q8K441	Golgi membrane, intracellular membrane-bounded organelle, nucleoplasm, plasma membrane
Q8QZR5	cytoplasm, extracellular space
Q8QZY1	eukaryotic 43S preinitiation complex, eukaryotic 48S preinitiation complex, eukaryotic translation initiation factor 3 complex, fibrillar center, nucleolus, nucleoplasm, synapse
Q8R0W0	apicolateral plasma membrane, basal part of cell, basolateral plasma membrane, bicellular tight junction, cell junction, cell periphery, cell projection, cell-cell junction, cytoplasm, cytoskeleton, hemidesmosome, intermediate filament cytoskeleton, keratin filament, membrane, perinucleolar compartment
Q8R1A4	axon, neuromuscular junction
Q8R1B4	eukaryotic 43S preinitiation complex, eukaryotic 48S preinitiation complex, eukaryotic translation initiation factor 3 complex, eukaryotic translation initiation factor 3 complex, eIF3m
Q8VBZ3	endomembrane system, external side of plasma membrane, membrane
Q8VCA8
Q8VEC3	cytoplasmic vesicle, plasma membrane
Q91VA3	cytoplasm, Golgi apparatus
Q91X91	catalytic complex, cytoplasm
Q91XE8	membrane
Q91ZJ5	cytoplasm
Q922R1	dendrite, phagophore assembly site, synaptic vesicle membrane, trans-Golgi network
Q923B6	early endosome membrane, endosome, Golgi membrane, membrane, nucleoplasm, plasma membrane
Q99JW2	cytoplasm, extracellular exosome
Q99JX4	eukaryotic 43S preinitiation complex, eukaryotic 48S preinitiation complex, eukaryotic translation initiation factor 3 complex, eukaryotic translation initiation factor 3 complex, eIF3m
Q99KG5	bicellular tight junction, cell junction, chylomicron, low-density lipoprotein particle, plasma membrane, tight junction, tricellular tight junction, very-low-density lipoprotein particle
Q99L20	cytoplasm
Q99LS0	apical plasma membrane, cytoplasm, dense core granule, extracellular space
Q9CQ19	cell cortex, cytoplasm, myofibril, myosin II complex, stress fiber, Z disc
Q9CQ21	cytoplasm
Q9CTH6	nucleolus, small-subunit processome
Q9CXN7	cytoplasm
Q9CYR6
Q9CYS6
Q9D0M1	cytoplasm, protein-containing complex, ribose phosphate diphosphokinase complex
Q9D0R2	cytoplasm
Q9D4V3
Q9D665	membrane
Q9D6Z1	box C/D RNP complex, cytoplasm, fibrillar center, nucleoplasm, pre-snoRNP complex, small-subunit processome, sno(s)RNA-containing ribonucleoprotein complex
Q9D819	cytoplasm
Q9D8W5	cytoplasm, proteasome accessory complex, proteasome complex, proteasome regulatory particle, proteasome regulatory particle, lid subcomplex
Q9DB29
Q9DBA8	cytoplasm
Q9DBB8
Q9DBE0	cytoplasm
Q9DBG3	AP-2 adaptor complex, clathrin adaptor complex, clathrin coat, cytoplasmic side of plasma membrane, extrinsic component of presynaptic endocytic zone membrane, glutamatergic synapse, postsynapse, synapse
Q9DBU0	autophagosome membrane, cytoplasmic vesicle, lysosomal membrane, membrane
Q9DCL9	cytoplasm
Q9DCT8	cell cortex
Q9ET30	membrane
Q9JIL4	apical plasma membrane, brush border, brush border membrane, microvillus membrane, plasma membrane
Q9JIS8	membrane, plasma membrane, synapse
Q9JJL3	basal plasma membrane, basolateral plasma membrane, plasma membrane
Q9QXZ0	actin cytoskeleton, cell cortex, cytoplasm, Golgi apparatus, membrane, microtubule, microtubule cytoskeleton, plasma membrane, postsynaptic density, ruffle membrane
Q9QY30	apical part of cell, apical plasma membrane, cell surface, endosome, Golgi membrane, intercellular canaliculus, intracellular canaliculus, membrane, plasma membrane, recycling endosome, recycling endosome membrane
Q9QZD9	eukaryotic 43S preinitiation complex, eukaryotic 48S preinitiation complex, eukaryotic translation initiation factor 3 complex, eukaryotic translation initiation factor 3 complex, eIF3m, synapse
Q9QZK2	cytoplasm, focal adhesion, membrane
Q9QZS5	cytoplasm, nucleoplasm
Q9QZX7	apical part of cell, cytoplasm, neuronal cell body
Q9R0P5	actin cytoskeleton, cortical actin cytoskeleton, cytoplasm
Q9R1S7	apical plasma membrane, basal plasma membrane, basolateral plasma membrane, extracellular region, lateral plasma membrane, membrane, nucleoplasm, plasma membrane
Q9WUA2	phenylalanine-tRNA ligase complex
Q9Z0N1	cytoplasm, eukaryotic translation initiation factor 2 complex, synapse
Q9Z0S1
Q9Z0T9	cell junction, cell surface, centrosome, external side of plasma membrane, focal adhesion, integrin alphav-beta6 complex, nucleoplasm, receptor complex
Q9Z160	Golgi apparatus, Golgi membrane, Golgi transport complex
