# Supplementary material for: Acetylation of proximal cysteine-lysine pairs by alcohol metabolism
Source: Redox Biol. 2024 Dec 12;79:103462. doi: 10.1016/j.redox.2024.103462 (PMC11732177; doi:10.1016/j.redox.2024.103462)
Supplement: Multimedia component 3 — Supplemental 3 CysLys Motif. [file mmc3.xlsx]

## Sheet: cyslys
gene_name	accession_num	c_position	k_position	c_ptm	num_lys_sites	k_sites_per_cys	k_ptm	num_cys_sites	c_sites_per_lys	biological_process	molecular_function	subcell	binding	notes
Aadat	Q9WVM8	C117	K263	0	1	K263	1	1	C117	#N/A	Aminotransferase	Mitochondria	0	0
Aadat	Q9WVM8	C296	K69	0	1	K69	1	1	C296	#N/A	Aminotransferase	Mitochondria	0	0
Aass	Q99K67	C342	K212	1	1	K212	0	1	C342	Lysine degradation	Oxidoreductase	Mitochondria	0	0
Abcb8	Q9CXJ4	C670	K478	0	1	K478	1	1	C670	Potassium transport	ATP hydrolysis activity	Mitochondria	ATP	K495 - ATP
Abcc6	Q9R1S7	C1390	K1402	1	1	K1402	0	1	C1390	Xenobiotic transmembrane transport	Translocase	Basal cell membrane	0	K667, K1300 - ATP
Acaa1b	Q8VCH0	C177	K173	1	1	K173	0	1	C177	Lipid metabolism, Fatty acid metabolism	Acyltransferase, transferance	Peroxisome	CoA R249, T252, S276	0
Acaa2	Q8BWT1	C116	K13	0	1	K13	1	1	C116	Lipid metabolism	Hydrolase	Mitochondria	0	0
Acaa2	Q8BWT1	C382	K332	1	1	K332	0	1	C382	Lipid metabolism	Hydrolase	Mitochondria	0	0
Acad10	Q8K370	C838	K776	0	1	K776	1	1	C838	Fatty acid beta-oxidation using acyl-CoA dehydrogenase	Oxidoreductase	Mitochondria	FAD	0
Acad8	Q9D7B6	C32	K323	1	1	K323	0	1	C32	Branched-chain amino acid catabolism	Oxidoreductase	Mitochondria	0	0
Acad9	Q8JZN5	C275	K96	0	1	K96	1	1	C275	#N/A	Oxidoreductase	Mitochondria	0	0
Acadl	P51174	C342	K42	0	1	K42	1	1	C342	Lipid metabolism, Fatty acid metabolism	Oxidoreductase	Mitochondria	FAD 170-179, R317, Q328, 385-389	0
Acads	Q07417	C45	K72	0	1	K72	1	1	C45	Lipid metabolism	Oxidoreductase	Mitochondria	0	0
Acat1	Q8QZT1	C193	K199	0	1	K199	1	1	C193	Lipid metabolism	Transferase	Mitochondria	0	0
Acly	Q91V92	C122	K151	0	1	K151	1	1	C122	Lipid metabolism	Transferase	Cytoplasm	0	0
Acnat1	A2AKK5	C256	K403	0	1	K403	1	1	C256	Lipid metabolism	Transferase	Peroxisome	0	0
Aco2	Q99KI0	C410	K517	0	1	K517	1	1	C410	Tricarboxylic acid cycle	Lyase	Mitochondria	0	0
Acot12	Q9DBK0	C52	K235	0	1	K235	1	1	C52	Lipid metabolism	Hydrolase	Cytoplasm	0	0
Acox1	Q9R0H0	C559	K542	0	1	K542	1	1	C559	Lipid metabolism	Oxidoreductase	Peroxisome	0	0
Acsf2	Q8VCW8	C194	K199	0	1	K199	1	1	C194	Lipid metabolism	Ligase	Mitochondria	0	0
Acsm1	Q91VA0	C175	K142	0	1	K142	1	1	C175	Lipid metabolism, Fatty acid metabolism	Ligase	Mitochondria	ATP 222-230, D448, R463, K559	0
Acss3	Q14DH7	C423	K432	0	1	K432	1	1	C423	Lipid metabolism	Ligase	Mitochondria	0	0
Actn4	P57780	C496	K418	0	1	K418	1	1	C496	Vesicle transport	Actin binding	Cytoplasm	Ca2+	0
Adh1	P00329	C241	K229	0	1	K229	1	1	C241	Alcohol Metabolism	Oxidoreductase	Cystoplasm	NAD	NAD D224, K229, 293-295, R370
Adk	P55264	C105	K116	0	1	K116	1	1	C105	Purine salvage	Kinase, Transferase	Nucleus (iso 1), Cytoplasm (iso 2)	Mg2+	Mg2+ S48, N147
Adk	P55264	C142	K70	0	1	K70	1	1	C142	Purine salvage	Kinase, Transferase	Nucleus (iso 1), Cytoplasm (iso 2)	Mg2+	Mg2+ S48, N147
Adk	P55264	C352	K357	0	1	K357	1	1	C352	Purine salvage	Kinase, Transferase	Nucleus (iso 1), Cytoplasm (iso 2)	Mg2+	Mg2+ S48, N147
Afg3l2	Q8JZQ2	C524	K501	0	1	K501	1	1	C524	#N/A	Hydrolase	Mitochondria	0	0
Afg3l2	Q8JZQ2	C625	K718	0	1	K718	1	1	C625	#N/A	Hydrolase	Mitochondria	0	0
Ahcy	P50247	C195	K188	0	1	K188	1	1	C195	One-carbon metabolism	Hydrolase	Cytoplasm	0	0
Ak3	Q9WTP7	C85	K34	0	1	K34	1	1	C85	UTP metabolic process	Transferase	Mitochondria	GTP, AMP	K20 - GTP, K64 - AMP
Akr7a2	Q8CG76	C140	K136	0	1	K136	1	1	C140	Lipid metabolism	Oxidoreductase	Mitochondria	0	0
Alad	P10518	C223	K199	1	1	K199	0	1	C223	Heme biosynthesis	Lyase	#N/A	0	0
Alb	P07724	C277	K44	0	1	K44	1	1	C277	Transport	Carrier protein	Secretory	Cu, Ca, Zn	0
Aldh1l1	Q8R0Y6	C238	K241	1	1	K241	0	1	C238	One-carbon metabolism	Oxidoreductase	Cystoplasm	NADP	0
Aldh1l1	Q8R0Y6	C662	K660	0	1	K660	1	1	C662	One-carbon metabolism	Oxidoreductase	Cystoplasm	NADP	0
Aldh1l1	Q8R0Y6	C86	K55	1	1	K55	0	1	C86	One-carbon metabolism	Oxidoreductase	Cystoplasm	NADP	0
Aldh2	P47738	C388	K385	0	1	K385	1	1	C388	Alcohol Metabolism	Oxidoreductase	Mitochondria	NAD	0
Aldh2	P47738	C68	K54	1	1	K54	0	1	C68	Alcohol Metabolism	Oxidoreductase	Mitochondria	NAD	0
Aldh5a1	Q8BWF0	C422	K382	0	1	K382	1	1	C422	Xenobiotic Metabolism AHR Signaling Pathway	Oxidoreductase	Mitochondria	0	0
Aldh5a1	Q8BWF0	C519	K172	0	1	K172	1	1	C519	Xenobiotic Metabolism AHR Signaling Pathway	Oxidoreductase	Mitochondria	0	0
Aldh6a1	Q9EQ20	C149	K113	0	1	K113	1	1	C149	Xenobiotic Metabolism AHR Signaling Pathway	Oxidoreductase	Mitochondria	0	0
Aldh6a1	Q9EQ20	C86	K47	0	1	K47	1	1	C86	Xenobiotic Metabolism AHR Signaling Pathway	Oxidoreductase	Mitochondria	0	0
Aldh7a1	Q9DBF1	C154	K124	0	1	K124	1	1	C154	Xenobiotic Metabolism AHR Signaling Pathway	Oxidoreductase	Mitochondria	0	0
Aldh9a1	Q9JLJ2	C267	K303	0	1	K303	1	1	C267	Amine & Polyamine biosynthesis, Carnitine biosynthesis	Oxidoreductase	Cystoplasm	NAD	0
Aldh9a1	Q9JLJ2	C45	K30	0	1	K30	1	1	C45	Amine & Polyamine biosynthesis, Carnitine biosynthesis	Oxidoreductase	Cystoplasm	NAD	0
Amacr	O09174	C283	K276	0	1	K276	1	1	C283	#N/A	Isomerase	Mitochondria	0	0
Anxa6	P14824	C358	K354	1	1	K354	0	1	C358	Calcium transport	Actin filament binding	Cytoplasm	0	0
Aox3	G3X982	C1099	K1104	0	1	K1104	1	1	C1099	Xenobiotic metabolic process	Oxidoreductase	Cytoplasm	2Fe - 2S	C47, C52, C55, C77, C117, C120, C152, C154 - 2Fe - 2S
Aox3	G3X982	C931	K895	0	1	K895	1	1	C931	Xenobiotic metabolic process	Oxidoreductase	Cytoplasm	2Fe - 2S	C47, C52, C55, C77, C117, C120, C152, C154 - 2Fe - 2S
Arf6	P62331	C155	K32	0	1	K32	1	1	C155	Protein transport, cell cycle	Hydrolase	Cytoplasm	GTP	K26, K123 - GTP
Arpc4	P59999	C87	K89	0	1	K89	1	1	C87	Actin filament polymerization	Actin binding	Cytoskeleton	0	0
Atp5f1e	P56382	C19	K32	0	1	K32	1	1	C19	ATP Synthesis, Complex 5	Ion transport, Transport	Mitochondria	0	Transmembrane
Atp6v1g1	Q9CR51	C69	K75	1	1	K75	0	1	C69	Hydrogen ion transport	Transporter	Apical cell membrane	0	Complex V1
Bdh1	Q80XN0	C288	K280	0	1	K280	1	1	C288	Lipid metabolism	Oxidoreductase	Mitochondria	NAD	Requires phosphatidylcholine for allosteric activation
Bhmt	O35490	C217	K258	1	1	K258	0	1	C217	Amino-acid biosynthesis	Transferase	Cytoplasm	Zn2+	C217, C299, C300 - Zn2+
Bhmt	O35490	C256	K258	1	1	K258	0	1	C256	Amino-acid biosynthesis	Transferase	Cytoplasm	Zn2+	C217, C299, C300 - Zn2+
Bphl	Q8R164	C206	K184	0	1	K184	1	1	C206	#N/A	Hydrolase	Cytoplasm	0	0
Bpnt1	Q9Z0S1	C28	K49	0	1	K49	1	1	C28	Sulfur metabolism	Hydrolase	Cystoplasm	Mg	Inhibited by lithium
Ca3	P16015	C66	K224	0	1	K224	1	1	C66	One-carbon metabolism	Lyase	Cytoplasm	Zn2+	0
Cat	P24270	C377	K135	1	1	K135	0	1	C377	Alcohol Metabolism	Oxidoreductase	Peroxisome	NADP, Fe	0
Cat	P24270	C425	K430	0	1	K430	1	1	C425	Alcohol Metabolism	Oxidoreductase	Peroxisome	NADP, Fe	0
Cbr1	P48758	C150	K157	0	1	K157	1	1	C150	Lipid metabolism	Oxidoreductase	Cytoplasm	0	0
Cbr1	P48758	C26	K49	0	1	K49	1	1	C26	Lipid metabolism	Oxidoreductase	Cytoplasm	0	0
Cct5	P80316	C181	K223	0	1	K223	1	1	C181	Protien folding	Chaperone	Cytoplasm	0	0
Cct8	P42932	C187	K400	0	1	K400	1	1	C187	Protien folding	Chaperone	Cytoplasm	0	0
Cisd3	B1AR13	C110	K130	0	1	K130	1	1	C110	Protein maturation	#N/A	Mitochondria	2Fe - 2S	C70, C72, C81, C108, C110, C119 - 2Fe-2S
Clpb	Q60649	C617	K559	0	1	K559	1	1	C617	Protein trafficking	Hydrolase	Mitochondria	ATP	0
Coasy	Q9DBL7	C466	K461	0	1	K461	1	1	C466	Co enzyme A biosynthesis	Multifunctional enzyme, transferase	Mitochondria	0	0
Cox5b	P19536	C112	K85	0	1	K85	1	1	C112	Electron transport	#N/A	Mitochondria	Zn2+	C90, C92, C112, C115 - Zn2+
Cps1	Q8C196	C1327	K1168	1	1	K1168	0	1	C1327	Urea cycle	Ligase, Urea cycle	Mitochondria	ATP	Desuccinylation by SIRT5
Cps1	Q8C196	C1337	K1486	0	1	K1486	1	1	C1337	Urea cycle	Ligase, Urea cycle	Mitochondria	ATP	Desuccinylation by SIRT5
Cps1	Q8C196	C225	K207	0	1	K207	1	1	C225	Urea cycle	Ligase, Urea cycle	Mitochondria	ATP	Desuccinylation by SIRT5
Cps1	Q8C196	C711	K553	0	1	K553	1	1	C711	Urea cycle	Ligase, Urea cycle	Mitochondria	ATP	Desuccinylation by SIRT5
Cps1	Q8C196	C816	K793	0	1	K793	1	1	C816	Urea cycle	Ligase, Urea cycle	Mitochondria	ATP	Desuccinylation by SIRT5
Cryzl2	Q3UNZ8	C202	K203	0	1	K203	1	1	C202	#N/A	Oxidoreductase	Mitochondria	0	0
Cstb	Q62426	C64	K34	0	1	K34	1	1	C64	Negative regulation of proteolysis	Protease inhibitor	Cytoplasm	0	0
Cycs	P62897	C15	K100	0	1	K100	1	1	C15	Electron transport	Transporter	Mitochondria	0	0
Cyp	E9Q816	C436	K439	0	1	K439	1	1	C436	Lipid metabolism	Oxidoreductase	Microsome	0	0
Cyp1a2	P00186	C456	K453	0	1	K453	1	1	C456	Lipid metabolism	Oxidoreductase	Microsome	0	0
Cyp2a5	P20852	C439	K436	0	1	K436	1	1	C439	Xenobiotic metabolic process	Oxidoreductase	Microsome	Fe	0
Cyp2c29	Q64458	C435	K432	0	1	K432	1	1	C435	Lipid metabolism	Oxidoreductase	Microsome	0	0
Cyp2c50	Q91X77	C435	K121	0	1	K121	1	1	C435	Arachidonic & Linoleic acid metabolism	Oxidoreductase, Monooxygenase	Endoplasmic retiulum	Fe	0
Cyp2c54	Q6XVG2	C51	K48	1	1	K48	0	1	C51	Arachidonic & Linoleic acid metabolism	Oxidoreductase	Microsome	Fe	C435 - Fe
Cyp2d26	Q8CIM7	C496	K169	1	1	K169	0	1	C496	Arachidonic acid metabolism	Oxidoreductase	Microsome	Fe	C446 - Fe
Cyp4a14	O35728	C502	K504	0	1	K504	1	1	C502	Arachidonic & Linoleic acid metabolism	Oxidoreductase	Microsome	Fe	C454 - Fe
Cyp4v2	Q9DBW0	C383	K376	0	1	K376	1	1	C383	Lipid metabolism	Oxidoreductase	Endoplasmic reticulum	0	0
Dctn1	O08788	C1255	K1250	1	1	K1250	0	1	C1255	Mitosis, Cell cycle	Tubilin binding	Cytoplasm	0	0
Dcxr	Q91X52	C150	K153	1	1	K153	0	1	C150	Carbohydrate metabolism	Oxidoreductase	Apical cell membrane	NADP+	K17, K28 - NADP+, K153 - active site
Ddi2	A2ADY9	C361	K248	1	1	K248	0	1	C361	Regulation of DNA & protein stability	Hydrolase	Cytoplasm	0	0
Ddt	O35215	C24	K33	0	1	K33	1	1	C24	Melanin biosynthetic process	Lyase	Cytoplasm	0	0
Ddx5	Q61656	C234	K40	0	1	K40	1	1	C234	Transcription, mRNA processing/splicing, Biological rhythms	Hydrolase, Helicase	Nucleus	ATP	0
Decr1	Q9CQ62	C86	K110	0	1	K110	1	1	C86	Lipid metabolism	Oxidoreductase	Mitochondria	0	0
Dguok	Q9QX60	C42	K56	0	1	K56	1	1	C42	Nucleobase-containing compound metabolic process	Transferase	Mitochondria	0	K51 - active site
Dhrs1	Q99L04	C63	K72	1	1	K72	0	1	C63	Carbonyl reductase (NADPH) activity	Oxidoreductase	Endoplasmic reticulum	NAD	K167 - NAD+
Dhrs4	Q99LB2	C249	K217	0	1	K217	1	1	C249	Steroid & retinal metabolic process	Oxidoreductase	Peroxisome	NADP+	K187 - NADP+
Dhrs4	Q99LB2	C89	K99	0	1	K99	1	1	C89	Steroid & retinal metabolic process	Oxidoreductase	Peroxisome	NADP+	K187 - NADP+
Dhtkd1	A2ATU0	C809	K819	0	1	K819	1	1	C809	Glycolysis	Oxidoreductase	Mitochondria	0	0
Dnpep	Q9Z2W0	C269	K21	0	1	K21	1	1	C269	Proteolysis	Hydrolase	Cytoplasm	Zn2+	K372 - binding site
Dock7	Q8R1A4	C1934	K1952	0	1	K1952	1	1	C1934	Regulation of neurogenesis	Guanine-nucleotide releasing factor	Cell projection, axon	0	0
Dpys	Q9EQF5	C182	K153	0	1	K153	1	1	C182	CMP catabolic process	Hydrolase	Cytosol	Zn2+	K159 - Zn2+
Ech1	O35459	C170	K76	0	1	K76	1	1	C170	Lipid metabolism	Isomerase	Mitochondria	0	0
Ech1	O35459	C91	K147	0	1	K147	1	1	C91	Lipid metabolism	Isomerase	Mitochondria	0	0
Echs1	Q8BH95	C62	K101	0	1	K101	1	1	C62	Lipid metabolism, Fatty acid metabolism	Lyase, Isomerase	Mitochondria	0	0
Eci1	P42125	C148	K222	0	1	K222	1	1	C148	Lipid metabolism	Isomerase	Mitochondria	0	0
Eci2	Q9WUR2	C195	K158	0	1	K158	1	1	C195	#N/A	Isomerase	Mitochondria	0	0
Eef1e1	Q9D1M4	C147	K138	0	1	K138	1	1	C147	Protein biosynthesis	Elongation factor	Cytoplasm	0	0
Ehhadh	Q9DBM2	C231	K248	0	1	K248	1	1	C231	Lipid metabolism, fatty acid beta-oxidation	Oxidoreductase, Lyase, Isomerase	Peroxisome	NAD	0
Eif4g1	Q6NZJ6	C1487	K1505	0	1	K1505	1	1	C1487	Protein biosynthesis	#N/A	Cytoplasm	0	0
Elovl5	Q8BHI7	C163	K108	0	1	K108	1	1	C163	Lipid metabolism	Transferase	Endoplasmic reticulum	0	0
Ephx1	Q9D379	C182	K210	0	1	K210	1	1	C182	Lipid metabolism	Hydrolase	Microsome	0	0
Etfa	Q99LC5	C60	K59	0	1	K59	1	1	C60	Electron transport	Transporter	Mitochondria	FAD	Heterodimer
Etfb	Q9DCW4	C66	K110	0	1	K110	1	1	C66	Amino Acid Degradation	Transport	Mitochondria	AMP	0
Etfdh	Q921G7	C501	K496	0	1	K496	1	1	C501	Electron transport	Oxidoreductase	Mitochondria	0	0
Fcsk	Q7TMC8	C970	K969	0	1	K969	1	1	C970	GDP-L-fucose salvage	Transferase	#N/A	0	0
Fdx1	P46656	C119	K76	0	1	K76	1	1	C119	Lipid metabolism, Electron transport	Transport	Mitochondria	Fe	0
Fdx1	P46656	C159	K70	0	1	K70	1	1	C159	Lipid metabolism, Electron transport	Transport	Mitochondria	Fe	0
Fh	P97807	C431	K218	0	1	K218	1	1	C431	TCA	Lyase	Mitochondria	0	0
Fkbp3	Q62446	C133	K170	0	1	K170	1	1	C133	#N/A	Isomerase	Nucleus	0	0
Fmo5	P97872	C21	K394	0	1	K394	1	1	C21	Lipid metabolism	Oxidoreductase	Microsome	0	0
Gapdh	P16858	C150	K213	1	1	K213	0	1	C150	Glycolysis, Carbohydrate degradation	Oxidoreductase, Transferase	Cystoplasm	NAD	0
Gars1	Q9CZD3	C221	K214	0	1	K214	1	1	C221	Protein biosynthesis	Ligase	Mitochondria	0	0
Gas2	P11862	C223	K237	0	1	K237	1	1	C223	Apotosis, cell cycle	Actin filament binding	Cytoskeleton	0	0
Gatd3	Q9D172	C151	K149	0	1	K149	1	1	C151	#N/A	Transferase	Mitochondria	0	0
Gatd3	Q9D172	C219	K231	0	1	K231	1	1	C219	#N/A	Transferase	Mitochondria	0	0
Gcat	O88986	C215	K184	0	1	K184	1	1	C215	Amino-acid degradation	Transferase	Mitochondria	Ac-CoA	C131, K262 - pyridoxal 5'-phosphate
Gcat	O88986	C401	K365	0	1	K365	1	1	C401	Amino-acid degradation	Transferase	Mitochondria	Ac-CoA	C131, K262 - pyridoxal 5'-phosphate
Gcat	O88986	C68	K42	0	1	K42	1	1	C68	Amino-acid degradation	Transferase	Mitochondria	Ac-CoA	C131, K262 - pyridoxal 5'-phosphate
Gcdh	Q60759	C350	K361	0	1	K361	1	1	C350	Tryptophan metabolic process	Oxidoreductase	Mitochondria	FAD	0
Gckr	Q91X44	C523	K531	1	1	K531	0	1	C523	Carbohydrate metabolism	#N/A	Mitochondria	0	0
Gclc	P97494	C152	K64	1	1	K64	0	1	C152	Sulfur metabolism, glutathione biosynthesis	Ligase	Cytosol, Mitochondria	0	0
Gclc	P97494	C553	K560	1	1	K560	0	1	C553	Sulfur metabolism, glutathione biosynthesis	Ligase	Cytosol, Mitochondria	0	0
Gldc	Q91W43	C305	K519	0	1	K519	1	1	C305	#N/A	Oxidoreductase	Mitochondria	0	0
Glo1	Q9CPU0	C139	K148	0	1	K148	1	1	C139	Methylglyoxal degradation	Lyase	Cytosol	Zn2+	K157 - binding site
Glrx5	Q80Y14	C63	K55	1	1	K55	0	1	C63	Protein maturation by 2Fe-2S cluster transfer	Oxidoreductase	Mitochondria	2Fe - 2S	K55, K97 - glutathione, C63, C119 - 2Fe - 2S
Glud1	P26443	C254	K211	0	1	K211	1	1	C254	Amino-acid biosynthesis, Nitrogen metabolism	Oxidoreductase	Mitochondria, Endoplasmic reticulum	NAD+, GTP	K147, K171 - Substrate, K183 - Active site, K444 - NAD+
Glyat	Q91XE0	C208	K167	0	1	K167	1	1	C208	Detoxification	Transferase	Mitochondria	0	0
Glyat	Q91XE0	C286	K267	0	1	K267	1	1	C286	Detoxification	Transferase	Mitochondria	0	0
Gm4952	Q5FW57	C200	K41	0	1	K41	1	1	C200	#N/A	Transferase	Mitochondria	0	0
Gnmt	Q9QXF8	C186	K201	1	1	K201	0	1	C186	Selenoamino acid metabolism	Transferase	Cytoplasm	0	0
Gnmt	Q9QXF8	C247	K213	1	1	K213	0	1	C247	Selenoamino acid metabolism	Transferase	Cytoplasm	0	0
Got2	P05202	C272	K234	0	1	K234	1	1	C272	Kynurenine pathway, Lipid transport	Transferase, Aminotransferase	Mitochondria	pyridoxal 5'-phosphate	0
Got2	P05202	C295	K122	0	1	K122	1	1	C295	Kynurenine pathway, Lipid transport	Transferase, Aminotransferase	Mitochondria	pyridoxal 5'-phosphate	0
Got2	P05202	C382	K404	0	1	K404	1	1	C382	Kynurenine pathway, Lipid transport	Transferase, Aminotransferase	Mitochondria	pyridoxal 5'-phosphate	0
Gpt	Q8QZR5	C29	K169	1	1	K169	0	1	C29	Alanine metabolism	Aminotransferase	Cytoplasm	0	0
Gpt	Q8QZR5	C450	K476	0	1	K476	1	1	C450	Alanine metabolism	Aminotransferase	Cytoplasm	0	0
Gpt2	Q8BGT5	C476	K502	0	1	K502	1	1	C476	Amino-acid degradation	Transferase, Aminotransferase	Mitochondria	0	0
Grhpr	Q91Z53	C226	K233	0	1	K233	1	1	C226	Glyoxylate metabolic process	Oxidoreductase	Cytosol	NADP+	0
Gsr	P47791	C378	K379	0	1	K379	1	1	C378	Selenoamino acid metabolism	Oxidoreductase	Mitochondria	0	0
Gss	P51855	C132	K138	0	1	K138	1	1	C132	Sulfur metabolism, glutathione biosynthesis	Ligase	Cytosol	Mg2+	K305, K364, K400, K452 - ATP
Gstm3	P19639	C174	K129	0	1	K129	1	1	C174	Xenobiotic metabolism	Transferase	Cytoplasm	0	K50 - glutathione
Gstm4	Q8R5I6	C87	K94	0	1	K94	1	1	C87	Lipid metabolism	Lyase	Cytoplasm	0	0
Gsto1	O09131	C90	K43	0	1	K43	1	1	C90	Xenobiotic catabolic process	Oxidoreductase	Cytoplasm	0	C32 - Nucleophile, K59 - glutathione
Gstt2	Q61133	C206	K22	0	1	K22	1	1	C206	Glutathione metabolic process	Transferase	Cytoplasm	0	0
Gstz1	Q9WVL0	C165	K191	1	1	K191	0	1	C165	Phenyl alanine catabolism	Multifunctional enzyme	Cytoplasm	0	0
Gulo	P58710	C360	K211	0	1	K211	1	1	C360	Ascorbate biosynthesis	Oxidoreductase	Microsome	0	0
Haao	Q78JT3	C23	K25	1	1	K25	0	1	C23	Pyridine nucleotide biosynthesis	Oxidoreductase	Cytoplasm	0	0
Hacd3	Q8K2C9	C266	K146	0	1	K146	1	1	C266	Lipid metabolism	Lyase	Endoplasmic reticulum	0	0
Hadha	Q8BMS1	C156	K129	0	1	K129	1	1	C156	Lipid metabolism, fatty acid beta-oxidation	Oxidoreductase, Lyase, Transferase	Mitochondria	NAD	0
Hadha	Q8BMS1	C470	K386	0	1	K386	1	1	C470	Lipid metabolism, fatty acid beta-oxidation	Oxidoreductase, Lyase, Transferase	Mitochondria	NAD	0
Hadha	Q8BMS1	C747	K728	0	1	K728	1	1	C747	Lipid metabolism, fatty acid beta-oxidation	Oxidoreductase, Lyase, Transferase	Mitochondria	NAD	0
Hagh	Q99KB8	C153	K123	0	1	K123	1	1	C153	Oxygen transport	Hydrolase	Extracellular space	Fe	0
Hba	P01942	C105	K100	0	1	K100	1	1	C105	Oxygen transport	Transport	Extracellular space	Fe	0
Hgd	O09173	C35	K27	1	1	K27	0	1	C35	Phenyl alanine catabolism	Oxidoreductase	#N/A	0	0
Hibadh	Q99L13	C250	K241	0	1	K241	1	1	C250	Branched-chain amino acid catabolism	Oxidoreductase	Mitochondria	0	0
Hibadh	Q99L13	C74	K78	0	1	K78	1	1	C74	Branched-chain amino acid catabolism	Oxidoreductase	Mitochondria	0	0
Hibch	Q8QZS1	C270	K296	0	1	K296	1	1	C270	Branched-chain amino acid catabolism	Hydrolase	Mitochondria	0	0
Hmgcl	P38060	C141	K137	1	1	K137	0	1	C141	Lipid metabolism	Lyase	Mitochondria, Peroxisome	0	0
Hmgcl	P38060	C197	K190	0	1	K190	1	1	C197	Lipid metabolism	Lyase	Mitochondria, Peroxisome	0	0
Hmgcs2	P54869	C305	K83	0	1	K83	1	1	C305	Lipid metabolism, Steroid Metabolism, Cholesterol metabolism	Transferase	Mitochondria	0	acetyl-coa
Hsd17b13	Q8VCR2	C94	K70	0	1	K70	1	1	C94	Lipid metabolism	Oxidoreductase	Endoplasmic reticulum	0	0
Hsd3b5	Q61694	C183	K164	0	1	K164	1	1	C183	Lipid metabolism	Oxidoreductase	Mitochondria	0	0
Hsd3b5	Q61694	C279	K207	0	1	K207	1	1	C279	Lipid metabolism	Oxidoreductase	Mitochondria	0	0
Hspa9	P38647	C317	K345	0	1	K345	1	1	C317	Iron-sulfur cluster (ISC) biogenesis	Chaperone	Mitochondria, Nucleus	ATP	0
Hspa9	P38647	C366	K360	0	1	K360	1	1	C366	Iron-sulfur cluster (ISC) biogenesis	Chaperone	Mitochondria, Nucleus	ATP	0
Htatip2	Q9Z2G9	C124	K158	0	1	K158	1	1	C124	#N/A	Oxidoreductase	Cytoplasm	0	0
Iars2	Q8BIJ6	C110	K775	0	1	K775	1	1	C110	Protein biosynthesis	Ligase	Mitochondria	0	0
Idh1	O88844	C363	K406	0	1	K406	1	1	C363	TCA	Oxidoreductase	Cytoplasm	0	0
Idh2	P54071	C235	K275	0	1	K275	1	1	C235	TCA	Oxidoreductase	Mitochondria	NADP, Mn2+	0
Idh3a	Q9D6R2	C331	K336	0	1	K336	1	1	C331	TCA	Oxidoreductase	Mitochondria	0	0
Idi1	P58044	C172	K176	0	1	K176	1	1	C172	Lipid metabolism	Isomerase	Peroxisome	0	0
Immt	Q8CAQ8	C602	K564	1	1	K564	0	1	C602	Mitochondrial calcium ion hemeostasis	#N/A	Mitochondria	0	0
Iqgap2	Q3UQ44	C246	K328	1	1	K328	0	1	C246	Actin cytoskeleton organization	Actin filament binding	Cytosol	Calmodulin	0
Isoc2a	P85094	C107	K46	0	1	K46	1	1	C107	Protein destabilization	#N/A	Cytoplasm	0	0
Isoc2a	P85094	C84	K82	1	1	K82	0	1	C84	Protein destabilization	#N/A	Cytoplasm	0	0
Ivd	Q9JHI5	C134	K149	0	1	K149	1	1	C134	#N/A	Oxidoreductase	Mitochondria	0	0
Ivd	Q9JHI5	C252	K239	0	1	K239	1	1	C252	#N/A	Oxidoreductase	Mitochondria	0	0
Ivd	Q9JHI5	C259	K183	0	1	K183	1	1	C259	#N/A	Oxidoreductase	Mitochondria	0	0
Keg1	Q9DCY0	C199	K194	0	1	K194	1	1	C199	#N/A	Transferase	Cytoplasm	0	0
Keg1	Q9DCY0	C292	K124	0	1	K124	1	1	C292	#N/A	Transferase	Cytoplasm	0	0
Kyat3	Q71RI9	C417	K427	0	1	K427	1	1	C417	Kynurenine pathway, Amino acid Degradation	Transferase, Aminotransferase, Lyase	Cytoplasm, mitochondria	pyridoxal 5'-phosphate	0
L2hgdh	Q91YP0	C180	K174	0	1	K174	1	1	C180	#N/A	Oxidoreductase	Mitochondria	0	0
Lap3	Q9CPY7	C313	K221	0	1	K221	1	1	C313	#N/A	Hydrolase	Cytoplasm	0	0
Lars2	Q8VDC0	C340	K332	0	1	K332	1	1	C340	Protein biosynthesis	Ligase	Mitochondria	0	0
Ldha	P06151	C163	K232	1	1	K232	0	1	C163	Sirtuin Signaling Pathway, TCA	Oxidoreductase	Cytoplasm	0	0
Lipt1	Q8VCM4	C178	K131	0	1	K131	1	1	C178	#N/A	Transferase	Mitochondria	0	0
Lonp1	Q8CGK3	C565	K567	0	1	K567	1	1	C565	#N/A	Hydrolase	Mitochondria	0	0
Lrpprc	Q6PB66	C1042	K1036	0	1	K1036	1	1	C1042	ATP synthesis	#N/A	Mitochondria	0	0
Lrpprc	Q6PB66	C862	K867	0	1	K867	1	1	C862	ATP synthesis	#N/A	Mitochondria	0	0
Macrod1	Q922B1	C302	K151	0	1	K151	1	1	C302	#N/A	Hydrolase	#N/A	0	0
Maip1	Q8BHE8	C162	K180	0	1	K180	1	1	C162	#N/A	#N/A	Mitochondria	0	0
Manba	Q8K2I4	C153	K156	1	1	K156	0	1	C153	#N/A	Hydrolase	#N/A	0	0
Mccc1	Q99MR8	C186	K193	0	1	K193	1	1	C186	Leucine degradation	Ligase	Mitochondria	0	0
Mccc1	Q99MR8	C505	K577	0	1	K577	1	1	C505	Leucine degradation	Ligase	Mitochondria	0	0
Mdh2	P08249	C275	K301	0	1	K301	1	1	C275	TCA	Oxidoreductase	Mitochondria	0	0
Mdh2	P08249	C93	K296	0	1	K296	1	1	C93	TCA	Oxidoreductase	Mitochondria	0	0
Mlycd	Q99J39	C359	K388	0	1	K388	1	1	C359	Lipid metabolism	Lyase	Mitochondria	0	0
Mmut	P16332	C286	K341	0	1	K341	1	1	C286	#N/A	Isomerase	Mitochondria	0	0
Mmut	P16332	C469	K463	0	1	K463	1	1	C469	#N/A	Isomerase	Mitochondria	0	0
Mmut	P16332	C740	K744	0	1	K744	1	1	C740	#N/A	Isomerase	Mitochondria	0	0
Mocs1	Q5RKZ7	C608	K528	0	1	K528	1	1	C608	Molybdenum cofactor biosynthesis	Lyase	Cytosol	Iron-sulfur, GTP	C80, C84, C87, C312, C317, C329 - 4Fe-4S, K215 - GTP
Mpst	Q99J99	C264	K230	0	1	K230	1	1	C264	#N/A	Transferase	Mitochondria	0	0
Mrpl19	Q9D338	C137	K178	0	1	K178	1	1	C137	#N/A	Ribosomal protein	Mitochondria	0	0
Mrpl47	Q8K2Y7	C89	K146	0	1	K146	1	1	C89	#N/A	Ribosomal protein	Mitochondria	0	0
Mrpl53	Q9D1H8	C49	K14	0	1	K14	1	1	C49	#N/A	Ribosomal protein	Mitochondria	0	0
Mrpl58	Q8R035	C150	K153	0	1	K153	1	1	C150	Protein biosynthesis	Hydrolase	Mitochondria	0	0
Mrpl58	Q8R035	C82	K94	0	1	K94	1	1	C82	Protein biosynthesis	Hydrolase	Mitochondria	0	0
Mrpl9	Q99N94	C167	K162	0	1	K162	1	1	C167	#N/A	Ribosomal protein	Mitochondria	0	0
Mrps15	Q9DC71	C183	K181	0	1	K181	1	1	C183	#N/A	Ribosomal protein	Mitochondria	0	0
Mrps15	Q9DC71	C211	K220	0	1	K220	1	1	C211	#N/A	Ribosomal protein	Mitochondria	0	0
Mrps18b	Q99N84	C158	K154	0	1	K154	1	1	C158	#N/A	Ribosomal protein	Mitochondria	0	0
Mrps23	Q8VE22	C96	K73	0	1	K73	1	1	C96	#N/A	Ribosomal protein	Mitochondria	0	0
Mrps27	Q8BK72	C116	K118	0	1	K118	1	1	C116	Translation regulation	Ribosomal protein	Mitochondria	0	0
Mrps9	Q9D7N3	C227	K174	0	1	K174	1	1	C227	#N/A	Ribosomal protein	Mitochondria	0	0
Msra	Q9D6Y7	C107	K110	0	1	K110	1	1	C107	#N/A	Oxidoreductase	Mitochondria	0	0
Mtap	Q9CQ65	C163	K157	0	1	K157	1	1	C163	#N/A	Transferase	Cytoplasm	0	0
Mthfs	Q9D110	C160	K158	0	1	K158	1	1	C160	#N/A	Ligase	Cytoplasm	0	0
Mtpap	Q9D0D3	C82	K89	0	1	K89	1	1	C82	#N/A	Transferase	Mitochondria	0	0
Mttp	O08601	C397	K414	0	1	K414	1	1	C397	Lipid metabolism	#N/A	Endoplasmic reticulum	0	0
Nadk2	Q8C5H8	C181	K64	0	1	K64	1	1	C181	#N/A	Transferase	Mitochondria	0	0
Nags	Q8R4H7	C106	K358	1	1	K358	0	1	C106	Amino-acid biosynthesis, Urea cycle	Transferase, Acyltransferase	Mitochondria	0	Acetyl-coa
Ndufa10	Q99LC3	C183	K191	0	1	K191	1	1	C183	Electron transport	#N/A	Mitochondria	0	0
Ndufa10	Q99LC3	C253	K277	0	1	K277	1	1	C253	Electron transport	#N/A	Mitochondria	0	0
Ndufab1	Q9CR21	C140	K97	0	1	K97	1	1	C140	Iron-sulfur cluster (ISC) biogenesis, Lipid metabolism	Carrier protein	Mitochondria	0	Finally, the [2Fe-2S] cluster is transferred from ISCU to chaperone proteins, including HSCB, HSPA9 and GLRX5
Ndufaf1	Q9CWX2	C184	K154	0	1	K154	1	1	C184	Chaperone-mediated protein complex assemly	Chaperone	Mitochondria	0	0
Ndufs1	Q91VD9	C463	K467	0	1	K467	1	1	C463	Electron transport	Oxidoreductase	Mitochondria	0	0
Ndufs1	Q91VD9	C710	K709	0	1	K709	1	1	C710	Electron transport	Oxidoreductase	Mitochondria	0	0
Ndufs1	Q91VD9	C78	K108	0	1	K108	1	1	C78	Electron transport	Oxidoreductase	Mitochondria	0	0
Ndufs1	Q91VD9	C92	K55	1	1	K55	0	1	C92	Electron transport	Oxidoreductase	Mitochondria	0	0
Ndufs2	Q91WD5	C347	K350	0	1	K350	1	1	C347	Electron transport	Oxidoreductase	Mitochondria	0	0
Ndufs6	P52503	C104	K97	0	1	K97	1	1	C104	Electron transport	#N/A	Mitochondria	0	0
Nipsnap1	O55125	C138	K146	0	1	K146	1	1	C138	Sensory perception of pain	Neurotransmitter binding	Mitochondria	0	0
Nipsnap2	O55126	C88	K276	0	1	K276	1	1	C88	Oxidative phosphorylation	#N/A	Mitochondria, Cytoplasm	0	0
Nono	Q99K48	C147	K200	0	1	K200	1	1	C147	DNA damage	DNA/RNA binding	Nucleus	0	0
Nop56	Q9D6Z1	C142	K143	1	1	K143	0	1	C142	#N/A	Ribonucleo protein	Cytoplasm	0	0
Npm1	Q61937	C273	K265	0	1	K265	1	1	C273	Ribosome biogenesis	Chaperone	Cytoplasm, nucleus	0	0
Oat	P29758	C330	K107	0	1	K107	1	1	C330	Retinoate biosynthesis	Aminotransferase	Mitochondria	0	0
Ogdh	Q60597	C331	K577	0	1	K577	1	1	C331	Glycolysis	Oxidoreductase	Mitochondria	0	0
Ogdh	Q60597	C566	K564	0	1	K564	1	1	C566	Glycolysis	Oxidoreductase	Mitochondria	0	0
Oplah	Q8K010	C156	K154	1	1	K154	0	1	C156	Glutathione metabolic process	Hydrolase	#N/A	ATP	0
Oxnad1	Q8VE38	C298	K267	0	1	K267	1	1	C298	#N/A	Oxidoreductase	Mitochondria	NAD+	0
P4hb	P09103	C58	K105	0	1	K105	1	1	C58	#N/A	Isomerase	Endoplasmic reticulum	0	0
Pa2g4	P50580	C296	K287	0	1	K287	1	1	C296	Translation regulation	Ribonucleo protein	Cytoplasm	0	0
Pacsin3	Q99JB8	C421	K392	1	1	K392	0	1	C421	Endocytosis	#N/A	Cytoplasm	Lipid binding	0
Pc	Q05920	C1138	K1124	0	1	K1124	1	1	C1138	Gluconeogenesis, Carbohydrate biosynthesis	Ligase	Mitochondria	ATP	Mn2+, biotin
Pc	Q05920	C739	K741	1	1	K741	0	1	C739	Gluconeogenesis, Carbohydrate biosynthesis	Ligase	Mitochondria	ATP	Mn2+, biotin
Pc	Q05920	C850	K855	1	1	K855	0	1	C850	Gluconeogenesis, Carbohydrate biosynthesis	Ligase	Mitochondria	ATP	Mn2+, biotin
Pcca	Q91ZA3	C78	K61	0	1	K61	1	1	C78	Lipid metabolism	Ligase	Mitochondria	0	0
Pecr	Q99MZ7	C43	K97	0	1	K97	1	1	C43	Lipid metabolism	Oxidoreductase	Peroxisome	0	0
Pelo	Q80X73	C258	K276	0	1	K276	1	1	C258	Translation regulation	#N/A	Cytoplasm	0	0
Pex11b	Q9Z210	C216	K224	1	1	K224	0	1	C216	Peroxisome biogenesis	#N/A	Peroxisome	0	0
Pfkfb1	P70266	C199	K195	0	1	K195	1	1	C199	Fructose metabolic process	Transferase, Hydrolase, Multifunctional enzyme	Cytosol	ATP	K55, K172, K175 - ATP, C161 - Active site, K175, K357 - beta-D-fructose 6-phosphate
Pfkl	P12382	C708	K726	0	1	K726	1	1	C708	Glycolysis	Transferase	Cytoplasm	0	0
Pfkm	P47857	C223	K678	0	1	K678	1	1	C223	Glycolysis	Transferase	Cytoplasm	0	0
Pgk1	P09411	C50	K191	0	1	K191	1	1	C50	Glycolysis, Carbohydrate degradation	Transferase, Kinase	Cytoplasm	ATP	0
Pgk1	P09411	C99	K146	0	1	K146	1	1	C99	Glycolysis, Carbohydrate degradation	Transferase, Kinase	Cytoplasm	ATP	0
Pipox	Q9D826	C20	K153	0	1	K153	1	1	C20	#N/A	Oxidoreductase	Peroxisome	0	0
Pitrm1	Q8K411	C34	K41	0	1	K41	1	1	C34	Axonal Guidance Signaling	Hydrolase	Mitochondria	0	0
Pitrm1	Q8K411	C477	K483	0	1	K483	1	1	C477	Axonal Guidance Signaling	Hydrolase	Mitochondria	0	0
Pld1	Q9Z280	C403	K406	0	1	K406	1	1	C403	Lipid metabolism	Hydrolase	Cytoplasm	0	0
Plin2	P43883	C84	K85	1	1	K85	0	1	C84	Long-chain fatty acid transport	#N/A	Plasma membrane	0	0
Plin3	Q9DBG5	C60	K65	0	1	K65	1	1	C60	Lipid storage	Transport	Cytoplasm	0	0
Pmpca	Q9DC61	C326	K477	0	1	K477	1	1	C326	Protein processing	#N/A	Mitochondria	0	0
Pnpt1	Q8K1R3	C359	K357	0	1	K357	1	1	C359	#N/A	Hydrolase	Mitochondria	0	0
Ppa1	Q9D819	C242	K228	0	1	K228	1	1	C242	Pyrophosphate hydrolysis	Hydrolase	Cytoplasm	Mg2+	0
Ppia	P17742	C161	K44	0	1	K44	1	1	C161	Apoptosis	Isomerase, Rotamase	Cytoplasm, Nucleus, Secreted	0	0
Prdx3	P20108	C128	K92	0	1	K92	1	1	C128	Hydrogen peroxide catabolic process	Oxidoreductase	Mitochondria	0	0
Prdx3	P20108	C230	K254	0	1	K254	1	1	C230	Hydrogen peroxide catabolic process	Oxidoreductase	Mitochondria	0	0
Prodh	Q9WU79	C207	K356	0	1	K356	1	1	C207	Proline metabolism	Oxidoreductase	Mitochondria	0	0
Prodh2	Q8VCZ9	C205	K171	1	1	K171	0	1	C205	Proline metabolism	Oxidoreductase	#N/A	0	0
Prpf39	Q8K2Z2	C538	K509	0	1	K509	1	1	C538	mRNA processing	#N/A	Nucleus	0	0
Prpsap1	Q9D0M1	C19	K24	1	1	K24	0	1	C19	Nucleotide biosynthesis	Kinase, Ribose phosphate diphosphokinase activity	Cytoplasm	0	0
Psmc3	O88685	C124	K128	0	1	K128	1	1	C124	Proteasome-mediated ubiquitin-dependent protein catabolic process	Proteasome-activation activity	Cytoplasm, Nucleus	ATP	K236 - ATP
Ptpmt1	Q66GT5	C81	K85	0	1	K85	1	1	C81	Lipid metabolism	Hydrolase	Mitochondria	0	0
Ptpn11	P35235	C486	K482	0	1	K482	1	1	C486	MAPK cascade	Hydrolase	Cytoplasm	C459 - Phosphocysteine intermediate, K459 - Substrate	0
Pura	P42669	C271	K272	0	1	K272	1	1	C271	Transcription regulation	DNA binding	Nucleus	0	0
Pygl	Q9ET01	C79	K78	0	1	K78	1	1	C79	Carbohydrate metabolism	Transferase	Cytoplasm	0	0
Qdpr	Q8BVI4	C101	K99	0	1	K99	1	1	C101	Tetrahydrobiopterin biosynthesis	Oxidoreductase	Cytoplasm, Mitochondria	NADP+	0
Qrsl1	Q9CZN8	C27	K32	0	1	K32	1	1	C27	Protein biosynthesis	Ligase	Mitochondria	0	0
Rack1	P68040	C182	K183	0	1	K183	1	1	C182	Translation regulation	Ribosomal protein	Cytoplasm	0	0
Ran	P62827	C120	K99	0	1	K99	1	1	C120	Mitosis, Protein transport	GTPase, Hydrolase	Cytoplasm	GTP, Mg2+	K23, K37, K38, K123, K152 - GTP
Rdh16	O54909	C220	K248	0	1	K248	1	1	C220	Lipid metabolism	Oxidoreductase	Microsome	0	0
Rgn	Q64374	C218	K198	0	1	K198	1	1	C218	Ascorbate biosynthesis	Hydrolase	Cytoplasm	0	0
Rida	P52760	C71	K60	0	1	K60	1	1	C71	Lipid metabolism	Hydrolase	Mitochondria	0	0
Rmdn2	Q8BSE0	C106	K102	1	1	K102	0	1	C106	#N/A	Microtubule binding	Cytoplasm	0	0
Rpl13a	P19253	C190	K191	0	1	K191	1	1	C190	Translation regulation	Ribosomal protein	Cytoplasm	0	0
Rpl14	Q9CR57	C42	K85	0	1	K85	1	1	C42	Selenoamino acid metabolism	Ribosomal protein	Cytoplasm	0	0
Rpl28	P41105	C13	K19	0	1	K19	1	1	C13	#N/A	Ribosomal protein	Cytoplasm	0	0
Rpl30	P62889	C85	K26	0	1	K26	1	1	C85	Translation, Selenoamino acid metabolism	Ribosomal protein	Cytoplasm	0	0
Rps17	P63276	C35	K19	0	1	K19	1	1	C35	Translation, Selenoamino acid metabolism	Ribosomal protein	Cytoplasm	0	0
Rps2	P25444	C229	K238	1	1	K238	0	1	C229	Translation, Selenoamino acid metabolism	Ribosomal protein	Cytoplasm	0	0
Rps20	P60867	C36	K34	0	1	K34	1	1	C36	#N/A	Ribosomal protein	Cytoplasm	0	0
Rps4x	P62702	C65	K62	0	1	K62	1	1	C65	#N/A	Ribosomal protein	Cytoplasm	0	0
Rpsa	P14206	C163	K52	0	1	K52	1	1	C163	Translation, Selenoamino acid metabolism	Ribosomal protein	Cytoplasm	0	0
Rrbp1	Q99PL5	C1136	K1133	0	1	K1133	1	1	C1136	Protein transport	Translocase	Endoplasmic reticulum	0	0
RTRAF	Q9CQE8	C69	K72	0	1	K72	1	1	C69	Transcription	RNA binding	Cytoplasm	0	0
Sdha	Q8K2B3	C311	K335	0	1	K335	1	1	C311	TCA	Oxidoreductase	Mitochondria	0	0
Sdha	Q8K2B3	C654	K179	0	1	K179	1	1	C654	TCA	Oxidoreductase	Mitochondria	0	0
Selenbp1	P17563	C8	K89	1	1	K89	0	1	C8	Protein transport	Oxidoreductase	Cytoplasm	0	0
Sephs1	Q8BH69	C337	K341	0	1	K341	1	1	C337	Selenocysteine biosynthesis	Transferase	Cytoplasm	ATP, Mg2+	C31 - Active site, K32 - ATP, K32 - Catalytic activity
Serpina1b	P22599	C250	K292	0	1	K292	1	1	C250	Serine protease inhibitor	Protease inhibitor	Secretory	0	0
Sf3a1	Q8K4Z5	C244	K251	1	1	K251	0	1	C244	mRNA processing	RNA binding	Nucleus	0	0
Slc25a20	Q9Z2Z6	C155	K157	0	1	K157	1	1	C155	Lipid transport	Transporter	Mitochondria	0	0
Slc25a3	Q8VEM8	C86	K94	0	1	K94	1	1	C86	Phosphate ion transport	Transporter	Mitochondria	0	0
Slc25a5	P51881	C57	K147	0	1	K147	1	1	C57	ATP Synthesis	Transporter	Mitochondria	Imports ADP into the mitochondria	0
Stard10	Q9JMD3	C121	K197	0	1	K197	1	1	C121	Lipid transport	#N/A	Cytoplasm	0	0
Sucla2	Q9Z2I9	C158	K88	0	1	K88	1	1	C158	TCA	Ligase	Mitochondria	Mg2+	0
Sucla2	Q9Z2I9	C320	K368	0	1	K368	1	1	C320	TCA	Ligase	Mitochondria	Mg2+	0
Suclg1	Q9WUM5	C172	K182	1	1	K182	0	1	C172	TCA	Ligase	Mitochondria	0	0
Sugct	Q7TNE1	C293	K322	0	1	K322	1	1	C293	#N/A	Transferase	Mitochondria	0	0
Supv3l1	Q80YD1	C149	K99	0	1	K99	1	1	C149	#N/A	Hydrolase	Mitochondria	0	0
Tab1	Q8CF89	C235	K249	0	1	K249	1	1	C235	MAPK cascade	Transferase	Cytoplasm	0	0
Taldo1	Q93092	C250	K225	0	1	K225	1	1	C250	#N/A	Transferase	Cytoplasm	0	0
Tango2	P54797	C231	K260	0	1	K260	1	1	C231	Lipid metabolism	Transporter	Mitochondria	0	0
Tars1	Q9D0R2	C655	K659	0	1	K659	1	1	C655	Protein biosynthesis	Ligase	Cytoplasm	0	0
Tf	Q921I1	C350	K157	1	1	K157	0	1	C350	Iron ion transport	Transport	Secretory	Fe3+	0
Them4	Q3UUI3	C59	K65	0	1	K65	1	1	C59	Lipid metabolism	Hydrolase	Mitochondria	0	0
Tmem256	Q5F285	C79	K43	0	1	K43	1	1	C79	#N/A	#N/A	Membrane	0	Extracellular - 30-63, Topological domain - 64-84
Tpp2	Q64514	C1231	K1222	0	1	K1222	1	1	C1231	#N/A	Hydrolase	Cytoplasm	0	0
Trap1	Q9CQN1	C529	K468	0	1	K468	1	1	C529	#N/A	#N/A	Mitochondria	0	0
Tubb4b	P68372	C12	K19	1	1	K19	0	1	C12	Microtubule cytoskeleton organization	GTPase binding	Cytoplasm	GTP, Mg2+	0
Tubb5	P99024	C12	K19	1	1	K19	0	1	C12	Microtubule cytoskeleton organization	GTPase binding	Cytoplasm	Mg2+	0
Ube2n	P61089	C87	K94	0	1	K94	1	1	C87	#N/A	Transferase	Cytoplasm	0	0
Ugdh	O70475	C112	K107	0	1	K107	1	1	C112	Conjugation	Oxidoreductase	Nucleus	NAD	K220 - Active site, K267, K339 - substrate, C276 - active site, K276 - NAD+
Ugdh	O70475	C196	K190	0	1	K190	1	1	C196	Conjugation	Oxidoreductase	Nucleus	NAD	K220 - Active site, K267, K339 - substrate, C276 - active site, K276 - NAD+
Ugt2a3	Q8BWQ1	C282	K455	0	1	K455	1	1	C282	Cellular glucuronidation	Transferase	Membrane	0	0
Uox	P25688	C188	K185	0	1	K185	1	1	C188	#N/A	Oxidoreductase	Mitochondria	0	0
Usp5	P56399	C471	K468	0	1	K468	1	1	C471	Ubiquitin binding	Hydrolase	Cytoplasm, nucleus	Zn	C199, C202, C219 - Zn2+, C335 - nucleophile
Vwa8	Q8CC88	C1743	K1887	0	1	K1887	1	1	C1743	#N/A	ATP hydrolysis activity	Mitochondria	ATP	K448, K452 - ATP
Vwa8	Q8CC88	C684	K640	0	1	K640	1	1	C684	#N/A	ATP hydrolysis activity	Mitochondria	ATP	K448, K452 - ATP
Wdr37	Q8CBE3	C419	K423	1	1	K423	0	1	C419	Lymphocyte homeostasis	#N/A	Nucleus	Ca	0
Xdh	Q00519	C636	K629	0	1	K629	1	1	C636	Xanthine catabolic process, Iron-sulfur cluster assembly	Oxidoreductase	Peroxisome	2Fe-2S, FAD	C46, C51, C54, C76, C115, C118, C150, C152 - 2Fe-2S, K424 - FAD
Xpnpep3	B7ZMP1	C417	K411	0	1	K411	1	1	C417	Proteolysis	Hydrolase	Mitochondria	Mn2+	0
Xpo1	Q6P5F9	C699	K693	0	1	K693	1	1	C699	Transport, Protein trabsport	RNA binding	Cytoplasm	0	0
Zadh2	Q8BGC4	C55	K35	1	1	K35	1	1	C55	Lipid Metabolism	Oxidoreductase	Peroxisome	NADP+	0

## Sheet: xcyslys
gene_name	accession_num	c_position	k_position	c_ptm	num_lys_sites	k_sites_per_cys	k_ptm	num_cys_sites	c_sites_per_lys	biological_process	molecular_function	subcell	binding	notes
Sord	Q64442	C106	K107	0	1	K107	1	2	C106, C301	Sorbitol metabolic process	Oxidoreductase	Mitochondria	Zn2+, NAD	C45 -Zn2+
Sord	Q64442	C120	K134	0	1	K134	1	3	C120, C130, C140	Sorbitol metabolic process	Oxidoreductase	Mitochondria	Zn2+, NAD	C45 -Zn2+
Alb	P02769	C484	K489	0	1	K489	1	2	C484, C500	Regulaton of mitochondrial depolarization	0	Cytoplasm	Zn2+, Ca2+	Disulfide bond 77-86, 99-115
Alb	P02769	C288	K304	0	1	K304	1	3	C288, C312, C302	Regulaton of mitochondrial depolarization	0	Cytoplasm	Zn2+, Ca2+	Disulfide bond 77-86, 99-115
Alb	P02769	C114	K117	0	1	K117	1	4	C114, C125, C115, C99	Regulaton of mitochondrial depolarization	0	Cytoplasm	Zn2+, Ca2+	Disulfide bond 77-86, 99-115
Ca3	P16015	C202	K64	0	1	K64	1	2	C202, C66	One-carbon metabolism	Lyase	Cytoplasm	Zn2+	0
Pter	Q60866	C249	K225	0	1	K225	1	2	C249, C196	Catabolic process	Hydrolase	#N/A	Zn	0
Kyat3	Q71RI9	C244	K204	0	1	K204	1	2	C244, C237	Kynurenine pathway, Amino acid Degradation	Transferase, Aminotransferase, Lyase	Cytoplasm, mitochondria	pyridoxal 5'-phosphate	0
Dhdh	Q9DBB8	C181	K97	0	1	K97	1	2	C181, C95	D-xylose catabolic process	Oxidoreductase	#N/A	NADP+	K97 - coenzyme binding
Zadh2	Q8BGC4	C198	K197	0	1	K197	1	2	C198, C218	Lipid Metabolism	Oxidoreductase	Peroxisome	NADP+	0
Cbr3	Q8K354	C160	K157	0	1	K157	1	2	C160, C150	Phylloquinone catabolic process	Oxidoreductase	Cytoplasm	NADP+	K15, K28, K198 - NADP+
Idh2	P54071	C402	K155	0	1	K155	1	3	C402, C418, C154	TCA	Oxidoreductase	Mitochondria	NADP, Mn2+	0
Dpyd	Q8CHR6	C324	K315	0	1	K315	1	3	C324, C354, C322	Amino-acid biosynthesis, beta-alanine biosynthesis	Oxidoreductase	Cystoplasm	NADP	0
Dpyd	Q8CHR6	C385	K384	0	1	K384	1	3	C385, C52, C49	Amino-acid biosynthesis, beta-alanine biosynthesis	Oxidoreductase	Cystoplasm	NADP	0
Oxnad1	Q8VE38	C113	K224	0	1	K224	1	2	C113, C240	#N/A	Oxidoreductase	Mitochondria	NAD+	0
Oxnad1	Q8VE38	C144	K78	0	1	K78	1	3	C144, C68, C113	#N/A	Oxidoreductase	Mitochondria	NAD+	0
Aldh2	P47738	C322	K443	0	1	K443	1	2	C322, C321	Alcohol Metabolism	Oxidoreductase	Mitochondria	NAD	0
Aldh9a1	Q9JLJ2	C150	K63	0	1	K63	1	2	C150, C173	Amine & Polyamine biosynthesis, Carnitine biosynthesis	Oxidoreductase	Cystoplasm	NAD	0
Aldh9a1	Q9JLJ2	C376	K310	0	1	K310	1	2	C376, C355	Amine & Polyamine biosynthesis, Carnitine biosynthesis	Oxidoreductase	Cystoplasm	NAD	0
Aldh9a1	Q9JLJ2	C381	K298	0	1	K298	1	2	C381, C267	Amine & Polyamine biosynthesis, Carnitine biosynthesis	Oxidoreductase	Cystoplasm	NAD	0
Aldh9a1	Q9JLJ2	C355	K344	0	1	K344	1	3	C355, C381, C376	Amine & Polyamine biosynthesis, Carnitine biosynthesis	Oxidoreductase	Cystoplasm	NAD	0
Aldh8a1	Q8BH00	C271	K305	0	1	K305	1	3	C271, C354, C398	Amino Acid Degradation, L-kynurenine Degradation	Oxidoreductase	Cystoplasm	NAD	0
Ugdh	O70475	C27	K173	0	1	K173	1	2	C27, C64	Conjugation	Oxidoreductase	Nucleus	NAD	K220 - Active site, K267, K339 - substrate, C276 - active site, K276 - NAD+
Ugdh	O70475	C276	K129	0	1	K129	1	5	C276, C112, C196, C8, C9	Conjugation	Oxidoreductase	Nucleus	NAD	K220 - Active site, K267, K339 - substrate, C276 - active site, K276 - NAD+
Aldh1a1	P24549	C186	K131	0	1	K131	1	4	C186, C464, C133, C126	Lipid metabolism	Oxidoreductase	Cystoplasm	NAD	0
Bdh1	Q80XN0	C63	K91	0	1	K91	1	2	C63, C86	Lipid metabolism	Oxidoreductase	Mitochondria	NAD	Requires phosphatidylcholine for allosteric activation
Agxt2	Q3UEG6	C240	K261	0	1	K261	1	6	C240, C227, C257, C253, C258, C251	Amino Acid Synthesis	Aminotransferase, Transferase	Mitochondria	NA	0
Xpnpep1	Q6P1B1	C309	K287	0	1	K287	1	3	C309, C308, C279	Proteolysis	Hydrolase	Cytoplasm	Mn2+	0
Clybl	Q8R4N0	C103	K56	0	1	K56	1	3	C103, C67, C72	Cobalamin metabolic process	Lyase, Transferase	Mitochondria	Mg2+	K55, K59 - substrate
Sucla2	Q9Z2I9	C430	K438	0	1	K438	1	2	C430, C320	TCA	Ligase	Mitochondria	Mg2+	0
Mocs1	Q5RKZ7	C87	K79	0	1	K79	1	3	C87, C80, C84	Molybdenum cofactor biosynthesis	Lyase	Cytosol	Iron-sulfur, GTP	C80, C84, C87, C312, C317, C329 - 4Fe-4S, K215 - GTP
Septin7	O55131	C279	K207	0	1	K207	1	2	C279, C203	Mitosis, Cell cycle	GTPase activity	Cytoplasm	GTP	K62, K194 - GTP
Mtarc2	Q922Q1	C68	K66	0	1	K66	1	5	C68, C211, C148, C160, C274	Nitric oxide Detoxification	Oxidoreductase	Mitochondria, Peroxisome	Fe2+	0
Cyp2c54	Q6XVG2	C175	K247	0	1	K247	1	2	C175, C179	Arachidonic & Linoleic acid metabolism	Oxidoreductase	Microsome	Fe	C435 - Fe
Cyp2e1	Q05421	C174	K159	0	1	K159	1	2	C174, C488	Lipid metabolism	Oxidoreductase	Microsome, Endoplasmic reticulum, Mitochondria	Fe	C437 - Fe
Cyp2e1	Q05421	C261	K255	0	1	K255	1	2	C261, C268	Lipid metabolism	Oxidoreductase	Microsome, Endoplasmic reticulum, Mitochondria	Fe	C437 - Fe
Cyp2e1	Q05421	C268	K249	0	1	K249	1	2	C268, C196	Lipid metabolism	Oxidoreductase	Microsome, Endoplasmic reticulum, Mitochondria	Fe	C437 - Fe
Cyp2e1	Q05421	C177	K194	0	1	K194	1	3	C177, C196, C174	Lipid metabolism	Oxidoreductase	Microsome, Endoplasmic reticulum, Mitochondria	Fe	C437 - Fe
Etfa	Q99LC5	C109	K162	0	1	K162	1	2	C109, C159	Electron transport	Transporter	Mitochondria	FAD	Heterodimer
Etfa	Q99LC5	C159	K164	0	1	K164	1	2	C159, C109	Electron transport	Transporter	Mitochondria	FAD	Heterodimer
Etfa	Q99LC5	C53	K62	0	1	K62	1	3	C53, C68, C60	Electron transport	Transporter	Mitochondria	FAD	Heterodimer
Etfa	Q99LC5	C60	K69	0	1	K69	1	3	C60, C68, C53	Electron transport	Transporter	Mitochondria	FAD	Heterodimer
Chdh	Q8BJ64	C518	K438	0	1	K438	1	2	C518, C516	Glycine betaine biosynthestic process from choline	Oxidoreductase	Mitochondria	FAD	0
Gcdh	Q60759	C289	K371	0	1	K371	1	3	C289, C375, C350	Tryptophan metabolic process	Oxidoreductase	Mitochondria	FAD	0
Alb	P07724	C224	K236	0	1	K236	1	2	C224, C270	Transport	Carrier protein	Secretory	Cu, Ca, Zn	0
Alb	P07724	C472	K212	0	1	K212	1	2	C472, C313	Transport	Carrier protein	Secretory	Cu, Ca, Zn	0
Alb	P07724	C485	K490	0	1	K490	1	2	C485, C501	Transport	Carrier protein	Secretory	Cu, Ca, Zn	0
Alb	P07724	C302	K309	0	1	K309	1	4	C302, C303, C289, C313	Transport	Carrier protein	Secretory	Cu, Ca, Zn	0
Cutc	Q9D8X1	C136	K99	0	1	K99	1	2	C136, C129	Protein tetramerization	#N/A	Cytoplasm	Cu	0
Fahd2	Q3TC72	C236	K233	0	1	K233	1	3	C236, C300, C235	#N/A	Hydrolase	Mitochondria	Ca2+, Mg2+	0
Spta1	P08032	C1877	K1905	0	1	K1905	1	2	C1877, C1837	Actin cytoskeleton organization	Actin binding	Cytoplasm	Ca2+	0
Anxa2	P07356	C223	K227	0	1	K227	1	2	C223, C262	#N/A	Cytoskeletal protein binding	Melanosome	Ca	0
Glul	P15105	C359	K276	0	1	K276	1	2	C359, C269	Amino acid Synthesis, Glutamine metabolism	Transferase, Ligase	Cytoplasm, microsome, mitochondria	ATP, Mn, Mg	0
Cdk5	P49615	C117	K56	0	1	K56	1	2	C117, C53	Apoptosis, cell cycle	Transferase, Kinase	Cytoplasm	ATP	K33 - ATP
Smarca5	Q91ZW3	C1000	K923	0	1	K923	1	2	C1000, C956	DNA helicase	Hydrolase, Helicase	Nucleus	ATP	0
Pc	Q05920	C372	K442	0	1	K442	1	2	C372, C376	Gluconeogenesis, Carbohydrate biosynthesis	Ligase	Mitochondria	ATP	Mn2+, biotin
Pgk1	P09411	C367	K361	0	1	K361	1	2	C367, C380	Glycolysis, Carbohydrate degradation	Transferase, Kinase	Cytoplasm	ATP	0
Psmc2	P46471	C389	K356	0	1	K356	1	3	C389, C180, C377	Proteasome-mediated ubiquitin-dependent protein catabolic process	Proteasome-activation activity	Proteasome, Cytoplasm	ATP	K22 - ATP
Tcp1	P11983	C236	K317	0	1	K317	1	2	C236, C218	Protien folding	Chaperone	Cytoplasm	ATP	0
Hspa8	P63017	C603	K601	0	1	K601	1	2	C603, C574	Transcription, mRNA processing/splicing, Autophagy	Chaperone, Hydrolase	Cytoplasm, Nucleus	ATP	0
Cps1	Q8C196	C1052	K1074	0	1	K1074	1	2	C1052, C1049	Urea cycle	Ligase, Urea cycle	Mitochondria	ATP	Desuccinylation by SIRT5
Cps1	Q8C196	C1126	K1168	0	1	K1168	1	2	C1126, C1327	Urea cycle	Ligase, Urea cycle	Mitochondria	ATP	Desuccinylation by SIRT5
Etfb	Q9DCW4	C131	K11	0	1	K11	1	4	C131, C71, C66, C42	Amino Acid Degradation	Transport	Mitochondria	AMP	0
Cisd1	Q91WS0	C83	K104	0	1	K104	1	2	C83, C72	Autophagy	Transferase	Mitochondria	2Fe - 2S	K55 - active site
Cisd3	B1AR13	C119	K124	0	1	K124	1	3	C119, C108, C110	Protein maturation	#N/A	Mitochondria	2Fe - 2S	C70, C72, C81, C108, C110, C119 - 2Fe-2S
Cisd3	B1AR13	C72	K96	0	1	K96	1	4	C72, C108, C70, C81	Protein maturation	#N/A	Mitochondria	2Fe - 2S	C70, C72, C81, C108, C110, C119 - 2Fe-2S
Slc25a13	Q9QXX4	C378	K581	0	1	K581	1	2	C378, C566	Amino acid transport	Transporter	Mitochondria	0	0
Slc25a13	Q9QXX4	C490	K409	0	1	K409	1	2	C490, C438	Amino acid transport	Transporter	Mitochondria	0	0
Slc25a22	Q9D6M3	C116	K83	0	1	K83	1	2	C116, C111	Amino acid transport	Transporter	Mitochondria	0	0
Gpt2	Q8BGT5	C476	K509	0	1	K509	1	2	C476, C466	Amino-acid degradation	Transferase, Aminotransferase	Mitochondria	0	0
Cmas	Q99KK2	C327	K336	0	1	K336	1	2	C327, C339	Amino-sugar metabolism	Transferase	Nucleus	0	0
Tomm70	Q9CZW5	C445	K436	0	1	K436	1	2	C445, C478	Apoptosis	Translocase	Mitochondria	0	0
Tgm2	P21981	C290	K30	0	1	K30	1	3	C290, C10, C27	Aryl Hydrocarbon Receptor Signaling	Hydrolase	Mitochondria	0	0
Gulo	P58710	C402	K409	0	1	K409	1	3	C402, C354, C418	Ascorbate biosynthesis	Oxidoreductase	Microsome	0	0
Lrpprc	Q6PB66	C1289	K1317	0	1	K1317	1	2	C1289, C1321	ATP synthesis	#N/A	Mitochondria	0	0
Lrpprc	Q6PB66	C720	K755	0	1	K755	1	2	C720, C721	ATP synthesis	#N/A	Mitochondria	0	0
Pitrm1	Q8K411	C692	K770	0	1	K770	1	3	C692, C775, C619	Axonal Guidance Signaling	Hydrolase	Mitochondria	0	0
Pitrm1	Q8K411	C775	K769	0	1	K769	1	4	C775, C627, C692, C619	Axonal Guidance Signaling	Hydrolase	Mitochondria	0	0
Ndufaf6	A2AIL4	C236	K166	0	1	K166	1	2	C236, C216	Biosynthetic process	Transferase	Mitochondria	0	0
Pygl	Q9ET01	C446	K370	0	1	K370	1	2	C446, C450	Carbohydrate metabolism	Transferase	Cytoplasm	0	0
Stip1	Q60864	C282	K284	0	1	K284	1	2	C282, C278	Cellular response to IL-7	Chaperone	Cytoplasm	0	0
Inmt	P40936	C116	K128	0	1	K128	1	2	C116, C76	Detoxification	Transferase	Cytoplasm	0	0
Inmt	P40936	C236	K219	0	1	K219	1	3	C236, C238, C254	Detoxification	Transferase	Cytoplasm	0	0
Rpl34	Q9D1R9	C86	K85	0	1	K85	1	4	C86, C83, C49, C46	EIF2 Signaling	Ribosomal protein	Cytoplasm	0	0
Ndufv1	Q91YT0	C187	K64	0	1	K64	1	2	C187, C255	Electron transport	Oxidoreductase	Mitochondria	0	0
Dglucy	Q8BH86	C252	K91	1	1	K91	1	3	C252, C97, C240	Glutamate Metabolism	Lyase	Mitochondria	0	0
Ogdh	Q60597	C802	K970	0	1	K970	1	3	C802, C956, C904	Glycolysis	Oxidoreductase	Mitochondria	0	0
Iba57	Q8CAK1	C234	K222	0	1	K222	1	3	C234, C166, C50	Heme biosynthesis	Transferase	Mitochondria	0	0
Gchfr	P99025	C80	K59	0	1	K59	1	2	C80, C62	Kynurenine pathway, Xanthurenic pathway	Hydrolase	Nucleus, Cytoplasm	0	GTP cyclohydrolase I feedback regulatory protein binds to and mediates tetrahydrobiopterin inhibition of GTP cyclohydrolase I
Mccc2	Q3ULD5	C431	K433	0	1	K433	1	3	C431, C392, C453	Leucine degradation	Ligase	Mitochondria	0	0
Acadm	P45952	C156	K79	0	1	K79	1	2	C156, C244	Lipid metabolism	Oxidoreductase	Mitochondria	0	0
Acadsb	Q9DBL1	C234	K284	0	1	K284	1	2	C234, C175	Lipid metabolism	Oxidoreductase	Mitochondria	0	0
Acot13	Q9CQR4	C74	K37	0	1	K37	1	2	C74, C40	Lipid metabolism	Hydrolase	Mitochondria	0	0
Acsf2	Q8VCW8	C194	K206	0	1	K206	1	2	C194, C172	Lipid metabolism	Ligase	Mitochondria	0	0
Acsl5	Q8JZR0	C614	K611	0	1	K611	1	2	C614, C610	Lipid metabolism	Ligase	Mitochondria	0	0
Acsm5	Q8BGA8	C134	K96	0	1	K96	1	2	C134, C215	Lipid metabolism	Ligase	Mitochondria	0	0
Acsm5	Q8BGA8	C318	K302	0	1	K302	1	2	C318, C309	Lipid metabolism	Ligase	Mitochondria	0	0
Acsm5	Q8BGA8	C309	K335	0	1	K335	1	3	C309, C342, C338	Lipid metabolism	Ligase	Mitochondria	0	0
Adhfe1	Q8R0N6	C260	K443	0	1	K443	1	2	C260, C327	Lipid metabolism	Oxidoreductase	Mitochondria	0	0
Akr1c6	P70694	C154	K161	0	1	K161	1	2	C154, C188	Lipid metabolism	Oxidoreductase	Cytosol, Nucleus	0	0
Cyp2c29	Q64458	C172	K192	0	1	K192	1	2	C172, C175	Lipid metabolism	Oxidoreductase	Microsome	0	0
Cyp2c29	Q64458	C226	K105	0	1	K105	1	2	C226, C216	Lipid metabolism	Oxidoreductase	Microsome	0	0
Cyp2c39	P56656	C179	K247	0	1	K247	1	2	C179, C289	Lipid metabolism	Oxidoreductase	Microsome	0	0
Cyp4v2	Q9DBW0	C467	K471	0	1	K471	1	2	C467, C383	Lipid metabolism	Oxidoreductase	Endoplasmic reticulum	0	C467 - Fe
Decr1	Q9CQ62	C86	K97	0	1	K97	1	2	C86, C116	Lipid metabolism	Oxidoreductase	Mitochondria	0	0
Decr2	Q9WV68	C13	K64	0	1	K64	1	2	C13, C80	Lipid metabolism	Oxidoreductase	Peroxisome	0	0
Ech1	O35459	C158	K94	0	1	K94	1	3	C158, C101, C91	Lipid metabolism	Isomerase	Mitochondria	0	0
Ephx2	P34914	C476	K473	0	1	K473	1	2	C476, C312	Lipid metabolism	Multifunctional enzyme	Peroxisome	0	0
Fdps	Q920E5	C91	K144	0	1	K144	1	2	C91, C147	Lipid metabolism	Transferase	Cytoplasm	0	0
Hadh	Q61425	C211	K185	0	1	K185	1	2	C211, C201	Lipid metabolism	Oxidoreductase	Mitochondria	0	0
Hmgcl	P38060	C170	K184	0	1	K184	1	2	C170, C174	Lipid metabolism	Lyase	Mitochondria, Peroxisome	0	0
Hmgcl	P38060	C307	K48	0	1	K48	1	2	C307, C266	Lipid metabolism	Lyase	Mitochondria, Peroxisome	0	0
Hsd3b5	Q61694	C73	K175	0	1	K175	1	2	C73, C112	Lipid metabolism	Oxidoreductase	Mitochondria	0	0
Hsd3b5	Q61694	C68	K70	0	1	K70	1	4	C68, C112, C6, C73	Lipid metabolism	Oxidoreductase	Mitochondria	0	0
Iah1	Q9DB29	C145	K148	0	1	K148	1	2	C145, C150	Lipid metabolism	Hydrolase	#N/A	0	0
Ptges3	Q9R0Q7	C76	K33	0	1	K33	1	3	C76, C58, C75	Lipid metabolism	Isomerase	Cytoplasm	0	0
Scp2	P32020	C307	K183	0	1	K183	1	3	C307, C224, C225	Lipid metabolism	Transferase	Mitochondria	0	0
Slc27a5	Q4LDG0	C152	K159	0	1	K159	1	3	C152, C198, C248	Lipid metabolism	Ligase	Microsome	0	0
Echs1	Q8BH95	C225	K211	0	1	K211	1	2	C225, C149	Lipid metabolism, Fatty acid metabolism	Lyase, Isomerase	Mitochondria	0	0
Hmgcs2	P54869	C305	K310	0	1	K310	1	2	C305, C261	Lipid metabolism, Steroid Metabolism, Cholesterol metabolism	Transferase	Mitochondria	0	acetyl-coa
Nat8f2	Q8CHQ9	C82	K204	0	1	K204	1	2	C82, C73	Negative regulation of cell adhesion	Transferase	Endoplasmic reticulum	0	0
Nit2	Q9JHW2	C44	K68	0	1	K68	1	3	C44, C97, C25	Neutrophil degranulation	Hydrolase	Cytoplasm	0	0
Mat1a	Q91X83	C312	K304	0	1	K304	1	2	C312, C150	One-carbon metabolism	Transferase	#N/A	0	0
Shmt1	P50431	C378	K369	0	1	K369	1	2	C378, C374	One-carbon metabolism	Transferase	Cytoplasm	0	0
Aldh4a1	Q8CHT0	C314	K530	0	1	K530	1	2	C314, C347	Proline metabolism	Oxidoreductase	Mitochondria	0	0
Aldh4a1	Q8CHT0	C94	K98	0	1	K98	1	2	C94, C65	Proline metabolism	Oxidoreductase	Mitochondria	0	0
Eif2s1	Q6ZWX6	C98	K87	0	1	K87	1	2	C98, C70	Protein biosynthesis	#N/A	Cytoplasm	0	0
Eif5a	P63242	C73	K34	0	1	K34	1	3	C73, C22, C38	Protein biosynthesis	Elongation factor	Cytoplasm	0	0
Eprs1	Q8CGC7	C337	K300	0	1	K300	1	3	C337, C350, C336	Protein biosynthesis	Ligase	Cytoplasm	0	0
Farsb	Q9WUA2	C335	K88	0	1	K88	1	2	C335, C28	Protein biosynthesis	Ligase	Cytoplasm	0	0
Iars2	Q8BIJ6	C211	K194	0	1	K194	1	2	C211, C155	Protein biosynthesis	Ligase	Mitochondria	0	0
Iars2	Q8BIJ6	C521	K241	0	1	K241	1	2	C521, C414	Protein biosynthesis	Ligase	Mitochondria	0	0
Iars2	Q8BIJ6	C819	K812	0	1	K812	1	3	C819, C808, C1005	Protein biosynthesis	Ligase	Mitochondria	0	0
Vars2	Q3U2A8	C426	K441	0	1	K441	1	3	C426, C308, C444	Protein biosynthesis	Ligase	Mitochondria	0	0
Cct6a	P80317	C366	K287	0	1	K287	1	2	C366, C282	Protien folding	Chaperone	Cytoplasm	0	0
Cct6a	P80317	C366	K365	0	1	K365	1	2	C366, C328	Protien folding	Chaperone	Cytoplasm	0	0
Oat	P29758	C330	K102	0	1	K102	1	2	C330, C93	Retinoate biosynthesis	Aminotransferase	Mitochondria	0	0
Oat	P29758	C388	K392	0	1	K392	1	2	C388, C394	Retinoate biosynthesis	Aminotransferase	Mitochondria	0	0
Oat	P29758	C394	K405	0	1	K405	1	2	C394, C388	Retinoate biosynthesis	Aminotransferase	Mitochondria	0	0
Nipsnap1	O55125	C138	K141	0	1	K141	1	2	C138, C106	Sensory perception of pain	Neurotransmitter binding	Mitochondria	0	0
Park7	Q99LX0	C106	K148	0	1	K148	1	2	C106, C121	Stress response	Hydrolase	Mitochondria	0	0
Cs	Q9CZU6	C359	K103	0	1	K103	1	2	C359, C101	TCA	Transferase	Mitochondria	0	0
Idh3a	Q9D6R2	C215	K214	0	1	K214	1	2	C215, C222	TCA	Oxidoreductase	Mitochondria	0	0
Mdh2	P08249	C132	K297	0	1	K297	1	3	C132, C138, C93	TCA	Oxidoreductase	Mitochondria	0	0
Pdha1	P35486	C261	K267	0	1	K267	1	7	C261, C190, C218, C100, C41, C101, C273	TCA	Oxidoreductase	Mitochondria	0	0
Sdha	Q8K2B3	C266	K517	0	1	K517	1	2	C266, C536	TCA	Oxidoreductase	Mitochondria	0	0
Suclg1	Q9WUM5	C181	K192	0	1	K192	1	2	C181, C223	TCA	Ligase	Mitochondria	0	0
Suclg1	Q9WUM5	C223	K54	0	1	K54	1	2	C223, C181	TCA	Ligase	Mitochondria	0	0
Suclg1	Q9WUM5	C60	K57	0	1	K57	1	2	C60, C181	TCA	Ligase	Mitochondria	0	0
Rps11	P62281	C116	K45	0	1	K45	1	2	C116, C60	Translation	Ribosomal protein	Nucleus, Cytoplasm	0	0
RCC1	Q6NXM2	C526	K522	0	1	K522	1	3	C526, C495, C491	Translation regulation, Cell cycle	Chromatin regulator	Nucleus	0	0
Rpl18a	P62717	C64	K41	0	1	K41	1	2	C64, C16	Translation, Selenoamino acid metabolism	Ribosomal protein	Cytoplasm	0	0
Cand1	Q6ZQ38	C592	K574	0	1	K574	1	3	C592, C571, C527	Ubiquitin conjugation pathway	TATA-binding protein	Cytoplasm	0	0
Aldh6a1	Q9EQ20	C86	K87	0	1	K87	1	2	C86, C179	Xenobiotic Metabolism AHR Signaling Pathway	Oxidoreductase	Mitochondria	0	0
Aldh7a1	Q9DBF1	C215	K94	0	1	K94	1	2	C215, C248	Xenobiotic Metabolism AHR Signaling Pathway	Oxidoreductase	Mitochondria	0	0
Abat	P61922	C440	K470	0	1	K470	1	2	C440, C467	#N/A	Aminotransferase	Mitochondria	0	0
Cryzl2	Q3UNZ8	C32	K328	0	1	K328	1	2	C32, C61	#N/A	Oxidoreductase	Mitochondria	0	0
Echdc1	Q9D9V3	C127	K232	1	1	K232	1	2	C127, C133	#N/A	Lyase	Cytoplasm	0	0
Gatd3	Q9D172	C175	K221	0	1	K221	1	4	C175, C174, C242, C219	#N/A	Transferase	Mitochondria	0	0
Gm4952	Q5FW57	C85	K80	0	1	K80	1	2	C85, C286	#N/A	Transferase	Mitochondria	0	0
Gps1	Q99LD4	C258	K228	0	1	K228	1	4	C258, C182, C231, C249	#N/A	#N/A	Cytoplasm	0	0
Letmd1	Q924L1	C238	K209	0	1	K209	1	2	C238, C218	#N/A	#N/A	Mitochondria	0	0
Lonp1	Q8CGK3	C693	K707	0	1	K707	1	2	C693, C671	#N/A	Hydrolase	Mitochondria	0	0
Lta4h	P24527	C469	K337	0	1	K337	1	2	C469, C330	#N/A	Hydrolase	Cytoplasm	0	0
Mrps18b	Q99N84	C103	K110	0	1	K110	1	2	C103, C106	#N/A	Ribosomal protein	Mitochondria	0	0
Mrps18c	Q8R2L5	C101	K71	0	1	K71	1	3	C101, C69, C66	#N/A	Ribosomal protein	Mitochondria	0	0
Msra	Q9D6Y7	C107	K104	0	1	K104	1	2	C107, C72	#N/A	Oxidoreductase	Mitochondria	0	0
Nadk2	Q8C5H8	C321	K407	0	1	K407	1	3	C321, C409, C403	#N/A	Transferase	Mitochondria	0	0
Nit1	Q8VDK1	C247	K188	0	1	K188	1	2	C247, C76	#N/A	Hydrolase	Mitochondria	0	0
Nudt12	Q9DCN1	C302	K299	0	1	K299	1	2	C302, C284	#N/A	Hydrolase	Peroxisome	0	0
Ociad2	Q9D8W7	C46	K41	0	1	K41	1	2	C46, C106	#N/A	#N/A	Endosome	0	0
Ppif	Q99KR7	C81	K85	0	1	K85	1	2	C81, C202	#N/A	Isomerase	Mitochondria	0	0
Rexo2	Q9D8S4	C137	K148	0	1	K148	1	2	C137, C65	#N/A	Hydrolase	Mitochondria	0	0
Rpl35a	O55142	C47	K45	0	1	K45	1	2	C47, C7	#N/A	Ribosomal protein	Cytoplasm	0	0
Rtcb	Q99LF4	C408	K496	0	1	K496	1	4	C408, C427, C255, C485	#N/A	Ligase	Cytoplasm	0	0
Sardh	Q99LB7	C565	K776	0	1	K776	1	3	C565, C828, C562	#N/A	Oxidoreductase	Mitochondria	0	0
Uox	P25688	C195	K158	0	1	K158	1	2	C195, C141	#N/A	Oxidoreductase	Mitochondria	0	0
Vkorc1	Q9CRC0	C43	K30	2	1	K30	0	2	C43, C51	#N/A	Oxidoreductase	Endoplasmic reticulum	0	0

## Sheet: cysxlys
gene_name	accession_num	c_position	k_position	c_ptm	num_lys_sites	k_sites_per_cys	k_ptm	num_cys_sites	c_sites_per_lys	biological_process	molecular_function	subcell	binding	notes
Aars1	Q8BGQ7	C403	K432	1	3	K432, K404, K396	0	1	C403	Protein biosynthesis	Ligase	Cytoplasm	0	0
Aass	Q99K67	C87	K56	0	2	K56, K99	2	1	C87	Lysine degradation	Oxidoreductase	Mitochondria	0	0
Abca6	Q8K441	C1281	K1338	1	3	K1338, K1284, K1326	0	1	C1281	Lipid transport	Translocase	Golgi apparatus membrane	ATP	K520, K1326 - ATP
Abcc6	Q9R1S7	C1406	K1376	1	3	K1376, K1414, K1402	0	1	C1406	Xenobiotic transmembrane transport	Translocase	Basal cell membrane	0	K667, K1300 - ATP
Abhd14b	Q8VCR7	C138	K173	1	2	K173, K141	0	1	C138	Positive regulation of transcription by RNA polymerase II	Transferase	Cytoplasm	0	0
Acaa1b	Q8VCH0	C218	K395	1	2	K395, K209	1	1	C218	Lipid metabolism, Fatty acid metabolism	Acyltransferase, transferance	Peroxisome	CoA R249, T252, S276	0
Acacb	E9Q4Z2	C355	K330	1	3	K330, K349, K356	0	1	C355	Lipid metabolism	Ligase	Mitochondria	0	0
Acadl	P51174	C166	K156	0	2	K156, K92	2	1	C166	Lipid metabolism, Fatty acid metabolism	Oxidoreductase	Mitochondria	FAD 170-179, R317, Q328, 385-389	0
Acadl	P51174	C166	K165	1	4	K165, K92, K95, K156	0	1	C166	Lipid metabolism, Fatty acid metabolism	Oxidoreductase	Mitochondria	FAD 170-179, R317, Q328, 385-389	0
Acads	Q07417	C151	K148	1	3	K148, K183, K227	0	1	C151	Lipid metabolism	Oxidoreductase	Mitochondria	0	0
Acadsb	Q9DBL1	C261	K248	0	2	K248, K88	2	1	C261	Lipid metabolism	Oxidoreductase	Mitochondria	0	0
Acadvl	P50544	C238	K240	1	2	K240, K317	0	1	C238	Lipid metabolism	Oxidoreductase	Mitochondria	0	0
Acat1	Q8QZT1	C116	K80	1	3	K80, K84, K128	0	1	C116	Lipid metabolism	Transferase	Mitochondria	0	0
Acat1	Q8QZT1	C410	K121	1	3	K121, K128, K332	0	1	C410	Lipid metabolism	Transferase	Mitochondria	0	0
Aco2	Q99KI0	C740	K723	0	2	K723, K739	2	1	C740	Tricarboxylic acid cycle	Lyase	Mitochondria	0	0
Aco2	Q99KI0	C277	K304	0	3	K304, K305, K309	3	1	C277	Tricarboxylic acid cycle	Lyase	Mitochondria	0	0
Acot13	Q9CQR4	C40	K27	0	2	K27, K43	2	1	C40	Lipid metabolism	Hydrolase	Mitochondria	0	0
Acsf2	Q8VCW8	C503	K429	1	2	K429, K504	0	1	C503	Lipid metabolism	Ligase	Mitochondria	0	0
Acsf2	Q8VCW8	C553	K544	0	2	K544, K614	2	1	C553	Lipid metabolism	Ligase	Mitochondria	0	0
Acsl1	P41216	C109	K341	1	2	K341, K125	0	1	C109	Lipid metabolism	Ligase	Mitochondria	0	0
Acsl1	P41216	C626	K629	1	2	K629, K633	0	1	C626	Lipid metabolism	Ligase	Mitochondria	0	0
Acsm1	Q91VA0	C175	K181	1	5	K181, K144, K156, K142, K179	0	1	C175	Lipid metabolism, Fatty acid metabolism	Ligase	Mitochondria	ATP 222-230, D448, R463, K559	0
Acy3	Q91XE4	C73	K171	1	3	K171, K91, K103	0	1	C73	#N/A	Hydrolase	Cytoplasm	0	0
Adh1	P00329	C83	K89	1	4	K89, K160, K85, K326	0	1	C83	Alcohol Metabolism	Oxidoreductase	Cystoplasm	NAD	NAD D224, K229, 293-295, R370
Adh1	P00329	C98	K326	1	4	K326, K324, K105, K160	0	1	C98	Alcohol Metabolism	Oxidoreductase	Cystoplasm	NAD	NAD D224, K229, 293-295, R370
Adk	P55264	C139	K62	1	2	K62, K60	0	1	C139	Purine salvage	Kinase, Transferase	Nucleus (iso 1), Cytoplasm (iso 2)	Mg2+	Mg2+ S48, N147
Adk	P55264	C159	K161	1	3	K161, K164, K162	0	1	C159	Purine salvage	Kinase, Transferase	Nucleus (iso 1), Cytoplasm (iso 2)	Mg2+	Mg2+ S48, N147
Adk	P55264	C352	K87	1	3	K87, K118, K357	0	1	C352	Purine salvage	Kinase, Transferase	Nucleus (iso 1), Cytoplasm (iso 2)	Mg2+	Mg2+ S48, N147
Agk	Q9ESW4	C72	K171	1	5	K171, K82, K75, K73, K99	0	1	C72	Lipid metabolism	Transferase	Mitochondria	0	0
Agpat2	Q8K3K7	C248	K185	1	3	K185, K186, K243	1	1	C248	Lipid biosynthesis, Lipid metabolism	Acyltransferase, transferance	Endoplasmic retiulum	NA	Transmembrane
Agxt2	Q3UEG6	C257	K261	1	3	K261, K303, K299	0	1	C257	Amino Acid Synthesis	Aminotransferase, Transferase	Mitochondria	NA	0
Ahcyl1	Q80SW1	C272	K247	1	7	K247, K239, K270, K240, K267, K246, K478	0	1	C272	One-carbon metabolism	Hydrolase	Cytoplasm	0	0
Ahsg	P29699	C336	K344	1	3	K344, K67, K65	0	1	C336	Differentiation	#N/A	Secretory	0	0
Ak2	Q9WTP6	C92	K121	1	5	K121, K119, K85, K14, K93	0	1	C92	ATP & AMP metabolic process	Transferase	Mitochondria	ATP, AMP	K28 - ATP, K72 - AMP
Akr1c13	Q8VC28	C242	K246	1	3	K246, K247, K249	0	1	C242	Steroid & retinal metabolic process	Oxidoreductase	Cytosol	NAD, NADP	K84 - site, K274 - binding site
Akr1c6	P70694	C98	K59	1	6	K59, K84, K153, K104, K123, K155	0	1	C98	Lipid metabolism	Oxidoreductase	Cytosol, Nucleus	0	0
Alb	P07724	C385	K347	1	4	K347, K376, K383, K341	0	1	C385	Transport	Carrier protein	Secretory	Cu, Ca, Zn	0
Alb	P07724	C461	K413	1	4	K413, K409, K460, K421	0	1	C461	Transport	Carrier protein	Secretory	Cu, Ca, Zn	0
Alb	P07724	C289	K305	1	6	K305, K298, K310, K309, K257, K286	0	1	C289	Transport	Carrier protein	Secretory	Cu, Ca, Zn	0
Aldh1a1	P24549	C126	K128	1	4	K128, K91, K131, K179	0	1	C126	Lipid metabolism	Oxidoreductase	Cystoplasm	NAD	0
Aldh1b1	Q9CZS1	C37	K40	1	2	K40, K228	0	1	C37	Xenobiotic Metabolism AHR Signaling Pathway	Oxidoreductase	Mitochondria	0	0
Aldh1l1	Q8R0Y6	C774	K733	1	2	K733, K726	1	1	C774	One-carbon metabolism	Oxidoreductase	Cystoplasm	NADP	0
Aldh1l1	Q8R0Y6	C451	K411	1	3	K411, K608, K437	0	1	C451	One-carbon metabolism	Oxidoreductase	Cystoplasm	NADP	0
Aldh1l1	Q8R0Y6	C152	K128	1	4	K128, K174, K129, K150	1	1	C152	One-carbon metabolism	Oxidoreductase	Cystoplasm	NADP	0
Aldh1l1	Q8R0Y6	C662	K669	1	5	K669, K645, K660, K668, K656	0	1	C662	One-carbon metabolism	Oxidoreductase	Cystoplasm	NADP	0
Aldh1l1	Q8R0Y6	C707	K703	1	6	K703, K865, K876, K882, K802, K677	0	1	C707	One-carbon metabolism	Oxidoreductase	Cystoplasm	NADP	0
Aldh2	P47738	C181	K80	0	2	K80, K83	2	1	C181	Alcohol Metabolism	Oxidoreductase	Mitochondria	NAD	0
Aldh2	P47738	C388	K377	1	3	K377, K346, K385	1	1	C388	Alcohol Metabolism	Oxidoreductase	Mitochondria	NAD	0
Aldh3a2	P47740	C241	K211	1	3	K211, K357, K233	0	1	C241	Lipid metabolism	Oxidoreductase	Microsome	0	0
Aldh5a1	Q8BWF0	C328	K320	1	2	K320, K496	0	1	C328	Xenobiotic Metabolism AHR Signaling Pathway	Oxidoreductase	Mitochondria	0	0
Aldh5a1	Q8BWF0	C81	K251	1	3	K251, K216, K253	0	1	C81	Xenobiotic Metabolism AHR Signaling Pathway	Oxidoreductase	Mitochondria	0	0
Aldh5a1	Q8BWF0	C260	K251	1	6	K251, K253, K216, K267, K289, K278	0	1	C260	Xenobiotic Metabolism AHR Signaling Pathway	Oxidoreductase	Mitochondria	0	0
Aldh6a1	Q9EQ20	C368	K389	1	3	K389, K364, K376	0	1	C368	Xenobiotic Metabolism AHR Signaling Pathway	Oxidoreductase	Mitochondria	0	0
Aldh8a1	Q8BH00	C247	K248	1	2	K248, K249	0	1	C247	Amino Acid Degradation, L-kynurenine Degradation	Oxidoreductase	Cystoplasm	NAD	0
Aldh8a1	Q8BH00	C354	K305	1	3	K305, K313, K315	0	1	C354	Amino Acid Degradation, L-kynurenine Degradation	Oxidoreductase	Cystoplasm	NAD	0
Aldh9a1	Q9JLJ2	C45	K180	1	3	K180, K30, K49	0	1	C45	Amine & Polyamine biosynthesis, Carnitine biosynthesis	Oxidoreductase	Cystoplasm	NAD	0
Aldh9a1	Q9JLJ2	C289	K258	1	4	K258, K389, K462, K461	0	1	C289	Amine & Polyamine biosynthesis, Carnitine biosynthesis	Oxidoreductase	Cystoplasm	NAD	0
Aldh9a1	Q9JLJ2	C288	K101	1	5	K101, K389, K462, K258, K461	0	1	C288	Amine & Polyamine biosynthesis, Carnitine biosynthesis	Oxidoreductase	Cystoplasm	NAD	0
Aldh9a1	Q9JLJ2	C220	K249	1	6	K249, K180, K49, K239, K246, K227	0	1	C220	Amine & Polyamine biosynthesis, Carnitine biosynthesis	Oxidoreductase	Cystoplasm	NAD	0
Aldob	Q91Y97	C158	K121	1	2	K121, K208	0	1	C158	Glycolysis	Lyase	Cytoplasm	0	0
Aldob	Q91Y97	C202	K208	1	3	K208, K243, K242	0	1	C202	Glycolysis	Lyase	Cytoplasm	0	0
Aldob	Q91Y97	C269	K297	1	4	K297, K230, K147, K28	0	1	C269	Glycolysis	Lyase	Cytoplasm	0	0
Ap1b1	O35643	C863	K942	1	2	K942, K873	0	1	C863	Protein development	Transporter	Golgi apparatus	0	0
Apeh	Q8R146	C30	K103	1	3	K103, K411, K434	0	1	C30	Proteolysis	Hydrolase	Cytoplasm	0	0
Asl	Q91YI0	C129	K131	0	2	K131, K192	2	1	C129	Amino-acid biosynthesis, Urea cycle	Lyase	Cytosol	0	0
Ass1	P16460	C132	K112	1	2	K112, K140	1	1	C132	Amino Acid Biosynthesis, Urea cycle	Ligase	Cystoplasm	ATP	0
Atad1	Q9D5T0	C137	K144	1	4	K144, K263, K139, K300	0	1	C137	#N/A	Translocase	Mitochondria	0	0
Atox1	O08997	C41	K68	1	4	K68, K3, K38, K39	0	1	C41	Copper transport	Chaperone, Transporter	Cytosol	Cu	C12 C15 - Cu
Atp1a1	Q8VDN2	C663	K625	1	4	K625, K612, K629, K661	0	1	C663	Sodium/potassium transport	Translocase	Melanosome	ATP	K487 - ATP
Atp2a2	O55143	C669	K683	1	3	K683, K685, K650	0	1	C669	Calcium transport	Translocase	Endoplasmic reticulum	ATP	K514 - ATP, K683 - ATP
Atp2a2	O55143	C344	K818	1	4	K818, K757, K252, K824	0	1	C344	Calcium transport	Translocase	Endoplasmic reticulum	ATP	K514 - ATP, K683 - ATP
Atp2a2	O55143	C447	K476	1	4	K476, K436, K451, K464	0	1	C447	Calcium transport	Translocase	Endoplasmic reticulum	ATP	K514 - ATP, K683 - ATP
Atp2a2	O55143	C635	K628	1	4	K628, K352, K650, K611	0	1	C635	Calcium transport	Translocase	Endoplasmic reticulum	ATP	K514 - ATP, K683 - ATP
Atp2a2	O55143	C349	K352	1	6	K352, K650, K685, K712, K711, K683	0	1	C349	Calcium transport	Translocase	Endoplasmic reticulum	ATP	K514 - ATP, K683 - ATP
Atp5f1a	Q03265	C244	K230	0	3	K230, K239, K240	3	1	C244	ATP Synthesis	Transporter	Mitochondria	ATP	Complex V
Atp5f1c	Q91VR2	C103	K136	0	3	K136, K49, K55	3	1	C103	ATP Synthesis	Transporter	Mitochondria	0	Complex V
Atp5f1e	P56382	C19	K21	1	2	K21, K32	1	1	C19	ATP Synthesis, Complex 5	Ion transport, Transport	Mitochondria	0	Transmembrane
Atp5pb	Q9CQQ7	C239	K233	0	4	K233, K238, K244, K248	4	1	C239	Hydrogen ion transport	Transproter	Mitochondria	0	Complex V
Atp5po	Q9DB20	C141	K176	1	5	K176, K162, K192, K172, K158	2	1	C141	ATP Synthesis, Complex 5	Ion transport, Transport	Mitochondria	0	0
Bbox1	Q924Y0	C40	K52	1	3	K52, K73, K49	0	1	C40	Carnitine biosynthesis	Oxidoreductase	Cytoplasm	0	0
Bckdhb	Q6P3A8	C175	K230	1	3	K230, K209, K164	0	1	C175	Lipid metabolism	Oxidoreductase	Mitochondria	0	0
Bdh1	Q80XN0	C209	K162	1	2	K162, K212	0	1	C209	Lipid metabolism	Oxidoreductase	Mitochondria	NAD	Requires phosphatidylcholine for allosteric activation
Bdh1	Q80XN0	C288	K283	1	2	K283, K280	0	1	C288	Lipid metabolism	Oxidoreductase	Mitochondria	NAD	Requires phosphatidylcholine for allosteric activation
Bdh1	Q80XN0	C115	K177	1	3	K177, K122, K162	0	1	C115	Lipid metabolism	Oxidoreductase	Mitochondria	NAD	Requires phosphatidylcholine for allosteric activation
Bhmt	O35490	C131	K139	1	4	K139, K138, K377, K132	0	1	C131	Amino-acid biosynthesis	Transferase	Cytoplasm	Zn2+	C217, C299, C300 - Zn2+
Bop1	P97452	C390	K694	1	2	K694, K697	0	1	C390	Ribosome biogenesis	Ribonucleo protein	Nucleus	0	0
Bpnt1	Q9Z0S1	C28	K21	1	2	K21, K49	0	1	C28	Sulfur metabolism	Hydrolase	Cystoplasm	Mg	Inhibited by lithium
C3	P01027	C559	K812	1	5	K812, K614, K813, K466, K556	0	1	C559	Lipid metabolism	#N/A	Secretory	0	0
Cap1	P40124	C92	K208	1	2	K208, K99	0	1	C92	Actin cytoskeleton organization	Actin binding	Cell membrane	0	0
Cat	P24270	C425	K349	1	2	K349, K430	0	1	C425	Alcohol Metabolism	Oxidoreductase	Peroxisome	NADP, Fe	0
Cat	P24270	C232	K301	1	5	K301, K233, K96, K287, K221	0	1	C232	Alcohol Metabolism	Oxidoreductase	Peroxisome	NADP, Fe	0
Cat	P24270	C460	K457	1	5	K457, K468, K480, K476, K499	0	1	C460	Alcohol Metabolism	Oxidoreductase	Peroxisome	NADP, Fe	0
Cct5	P80316	C493	K176	1	3	K176, K170, K496	0	1	C493	Protien folding	Chaperone	Cytoplasm	0	0
Cct5	P80316	C253	K259	1	4	K259, K352, K284, K261	0	1	C253	Protien folding	Chaperone	Cytoplasm	0	0
Cct8	P42932	C244	K335	1	3	K335, K318, K296	0	1	C244	Protien folding	Chaperone	Cytoplasm	0	0
Cenpv	Q9CXS4	C196	K194	1	3	K194, K157, K173	0	1	C196	Cell cycle	Lyase, Carbon-sulfur lyase activity	Cytoplasm	Zn2+	C129, C131, C149, C151, C154- Zinc
Ces3a	Q63880	C100	K302	1	2	K302, K119	0	1	C100	Detoxification	Hydrolase	Endoplasmic reticulum	0	0
Ces3a	Q63880	C295	K299	1	2	K299, K302	0	1	C295	Detoxification	Hydrolase	Endoplasmic reticulum	0	0
Cfl1	P18760	C139	K114	1	4	K114, K78, K144, K73	0	1	C139	Actin filament organization	Actin binding	Cytoplasm	0	0
Cltb	Q6IRU5	C199	K210	1	5	K210, K223, K204, K207, K194	0	1	C199	Protein trafficking	#N/A	Cytosol	Ca	0
Cltc	Q68FD5	C491	K487	1	3	K487, K468, K500	0	1	C491	Autophagy	#N/A	Cytoplasm	0	0
Cltc	Q68FD5	C1528	K1522	1	7	K1522, K1535, K1562, K1501, K1529, K1530, K1516	0	1	C1528	Autophagy	#N/A	Cytoplasm	0	0
Cluh	Q5SW19	C1198	K1197	1	3	K1197, K1190, K1172	0	1	C1198	Mitochondria organization	mRNA binding	Cytoplasm	0	0
Cmas	Q99KK2	C392	K380	1	3	K380, K397, K404	0	1	C392	Amino-sugar metabolism	Transferase	Nucleus	0	0
Cndp2	Q9D1A2	C300	K254	1	3	K254, K301, K302	0	1	C300	Apoptosis, cell cycle	Hydrolase	Cytoplasm	Mn	0
Comt	O88587	C76	K48	1	4	K48, K245, K79, K89	0	1	C76	Lipid metabolism	Transferase	Cytoplasm	0	0
Copg1	Q9QZE5	C129	K168	1	4	K168, K145, K111, K93	0	1	C129	Protein transport	Transporter	Cytoplasm	0	0
Cps1	Q8C196	C516	K1356	0	2	K1356, K527	2	1	C516	Urea cycle	Ligase, Urea cycle	Mitochondria	ATP	Desuccinylation by SIRT5
Cps1	Q8C196	C920	K889	0	2	K889, K915	2	1	C920	Urea cycle	Ligase, Urea cycle	Mitochondria	ATP	Desuccinylation by SIRT5
Cps1	Q8C196	C600	K603	1	3	K603, K612, K575	0	1	C600	Urea cycle	Ligase, Urea cycle	Mitochondria	ATP	Desuccinylation by SIRT5
Cps1	Q8C196	C761	K757	1	3	K757, K740, K751	0	1	C761	Urea cycle	Ligase, Urea cycle	Mitochondria	ATP	Desuccinylation by SIRT5
Cps1	Q8C196	C1027	K1008	1	5	K1008, K477, K728, K1029, K1009	0	1	C1027	Urea cycle	Ligase, Urea cycle	Mitochondria	ATP	Desuccinylation by SIRT5
Cps1	Q8C196	C225	K228	1	5	K228, K127, K207, K90, K210	1	1	C225	Urea cycle	Ligase, Urea cycle	Mitochondria	ATP	Desuccinylation by SIRT5
Cps1	Q8C196	C920	K892	1	6	K892, K908, K919, K915, K906, K889	0	1	C920	Urea cycle	Ligase, Urea cycle	Mitochondria	ATP	Desuccinylation by SIRT5
Crip2	Q9DCT8	C126	K138	1	3	K138, K144, K131	0	1	C126	Hemopoiesis	0	Cell cortex	Zn2+	0
Cse1l	Q9ERK4	C272	K217	1	3	K217, K281, K268	0	1	C272	Protein transport	Transport	Cytoplasm	0	0
Cse1l	Q9ERK4	C387	K395	1	3	K395, K440, K346	0	1	C387	Protein transport	Transport	Cytoplasm	0	0
Cstf2	Q8BIQ5	C150	K145	1	2	K145, K148	0	1	C150	mRNA 3' -end processing	mRNA binding	Nucleus	0	0
Ctsa	P16675	C32	K38	1	2	K38, K342	0	1	C32	Proteolysis	Hydrolase, Protease	Lysosome	0	Disulfide bond
Cyp1a2	P00186	C158	K463	1	3	K463, K144, K166	0	1	C158	Lipid metabolism	Oxidoreductase	Microsome	0	0
Cyp27a1	Q9DBG1	C230	K232	1	2	K232, K226	0	1	C230	Lipid metabolism	Oxidoreductase	Mitochondria	0	0
Cyp2a12	P56593	C154	K175	1	2	K175, K157	0	1	C154	Xenobiotic metabolic process	Oxidoreductase	Microsome	Fe	C437 - Fe
Cyp2a5	P20852	C82	K400	1	4	K400, K88, K403, K60	0	1	C82	Xenobiotic metabolic process	Oxidoreductase	Microsome	Fe	0
Cyp2c29	Q64458	C372	K375	1	2	K375, K383	0	1	C372	Lipid metabolism	Oxidoreductase	Microsome	0	0
Cyp2c50	Q91X77	C151	K190	1	2	K190, K158	0	1	C151	Arachidonic & Linoleic acid metabolism	Oxidoreductase, Monooxygenase	Endoplasmic retiulum	Fe	0
Cyp2c50	Q91X77	C435	K432	1	2	K432, K121	0	1	C435	Arachidonic & Linoleic acid metabolism	Oxidoreductase, Monooxygenase	Endoplasmic retiulum	Fe	0
Cyp2c50	Q91X77	C51	K59	1	2	K59, K48	0	1	C51	Arachidonic & Linoleic acid metabolism	Oxidoreductase, Monooxygenase	Endoplasmic retiulum	Fe	0
Cyp2c50	Q91X77	C372	K375	1	3	K375, K383, K116	0	1	C372	Arachidonic & Linoleic acid metabolism	Oxidoreductase, Monooxygenase	Endoplasmic retiulum	Fe	0
Cyp2c54	Q6XVG2	C372	K375	1	2	K375, K383	0	1	C372	Arachidonic & Linoleic acid metabolism	Oxidoreductase	Microsome	Fe	C435 - Fe
Cyp3a13	Q64464	C468	K168	1	3	K168, K469, K492	0	1	C468	Retinoic acid metabolic process	Oxidoreductase	Microsome	Fe	C442 - Fe
Cyp4a14	O35728	C86	K67	1	4	K67, K65, K46, K235	0	1	C86	Arachidonic & Linoleic acid metabolism	Oxidoreductase	Microsome	Fe	C454 - Fe
Cyp4f14	Q9EP75	C401	K416	1	2	K416, K120	0	1	C401	Arachidonic & Linoleic acid metabolism	Oxidoreductase	Microsome	Fe	C468 - Fe
Dars1	Q922B2	C130	K126	1	4	K126, K330, K49, K122	0	1	C130	Protein biosynthesis	Ligase	Cytoplasm	0	0
Ddx1	Q91VR5	C110	K399	1	4	K399, K90, K234, K239	0	1	C110	Transcription	Hydrolase	Mitochondria	ATP	0
Ddx5	Q61656	C200	K236	1	3	K236, K207, K197	0	1	C200	Transcription, mRNA processing/splicing, Biological rhythms	Hydrolase, Helicase	Nucleus	ATP	0
Ddx5	Q61656	C234	K264	1	4	K264, K40, K236, K207	0	1	C234	Transcription, mRNA processing/splicing, Biological rhythms	Hydrolase, Helicase	Nucleus	ATP	0
Decr1	Q9CQ62	C268	K244	0	2	K244, K260	2	1	C268	Lipid metabolism	Oxidoreductase	Mitochondria	0	0
Dhcr24	Q8VCH6	C499	K495	1	6	K495, K82, K87, K492, K509, K112	0	1	C499	Lipid metabolism	Oxidoreductase	Endoplasmic reticulum	0	0
Dhcr7	O88455	C376	K372	1	4	K372, K385, K389, K450	0	1	C376	Lipid metabolism	Oxidoreductase	Endoplasmic reticulum	0	0
Dhrs1	Q99L04	C235	K29	1	5	K29, K273, K265, K234, K251	0	1	C235	Carbonyl reductase (NADPH) activity	Oxidoreductase	Endoplasmic reticulum	NAD	K167 - NAD+
Dhrs1	Q99L04	C256	K251	1	5	K251, K265, K303, K234, K273	0	1	C256	Carbonyl reductase (NADPH) activity	Oxidoreductase	Endoplasmic reticulum	NAD	K167 - NAD+
Dlat	Q8BMF4	C483	K527	1	5	K527, K477, K485, K632, K631	0	1	C483	Tricarboxylic acid cycle	Transferase	Mitochondria	0	0
Dld	O08749	C69	K143	0	2	K143, K66	2	1	C69	Proteolysis	Oxidoreductase	Mitochondria	FAD	K72, K89 - FAD
Dmgdh	Q9DBT9	C475	K469	0	2	K469, K472	2	1	C475	Betaine degradation, Folic acid binding	Oxidoreductase	Mitochondria	FAD	C52, K74 - FAD
Dnpep	Q9Z2W0	C411	K376	1	3	K376, K356, K372	0	1	C411	Proteolysis	Hydrolase	Cytoplasm	Zn2+	K372 - binding site
Dpyd	Q8CHR6	C49	K47	1	8	K47, K887, K39, K38, K42, K54, K384, K381	0	1	C49	Amino-acid biosynthesis, beta-alanine biosynthesis	Oxidoreductase	Cystoplasm	NADP	0
Dpys	Q9EQF5	C483	K477	1	2	K477, K474	0	1	C483	CMP catabolic process	Hydrolase	Cytosol	Zn2+	K159 - Zn2+
Drg2	Q9QXB9	C270	K247	1	3	K247, K273, K75	0	1	C270	Cytoplasmic translation	Hydrolase	Cytoplasm	GTP, Mg2+	K75, K247 - GTP
Echs1	Q8BH95	C62	K115	1	3	K115, K56, K101	0	1	C62	Lipid metabolism, Fatty acid metabolism	Lyase, Isomerase	Mitochondria	0	0
Eef1a1	P10126	C411	K439	1	4	K439, K408, K443, K444	0	1	C411	Protein biosynthesis	Hydrolase	Cytoplasm	0	0
Eef2	P58252	C591	K605	1	3	K605, K594, K857	0	1	C591	Protein biosynthesis	Hydrolase	Cytoplasm	0	0
Eef2	P58252	C651	K676	1	3	K676, K688, K648	0	1	C651	Protein biosynthesis	Hydrolase	Cytoplasm	0	0
Eef2	P58252	C567	K407	1	7	K407, K559, K512, K519, K571, K525, K572	0	1	C567	Protein biosynthesis	Hydrolase	Cytoplasm	0	0
Ehhadh	Q9DBM2	C231	K217	1	4	K217, K240, K248, K252	0	1	C231	Lipid metabolism, fatty acid beta-oxidation	Oxidoreductase, Lyase, Isomerase	Peroxisome	NAD	0
Eif2s3x	Q9Z0N1	C105	K87	1	5	K87, K59, K229, K125, K90	0	1	C105	Protein biosynthesis	Hydrolase	#N/A	0	0
Eif3a	P23116	C78	K39	1	6	K39, K38, K36, K45, K84, K75	0	1	C78	Protein biosynthesis	#N/A	Cytoplasm	0	0
Eif3c	Q8R1B4	C441	K491	1	3	K491, K373, K371	0	1	C441	Protein biosynthesis	#N/A	Cytoplasm	0	0
Eno1	P17182	C119	K89	0	2	K89, K92	2	1	C119	Glycolysis, Carbohydrate degradation	Lyase	Cystoplasm	Mg2+	0
Eno1	P17182	C337	K326	1	4	K326, K335, K306, K330	0	1	C337	Glycolysis, Carbohydrate degradation	Lyase	Cystoplasm	Mg2+	0
Eno1	P17182	C357	K326	1	4	K326, K358, K330, K343	0	1	C357	Glycolysis, Carbohydrate degradation	Lyase	Cystoplasm	Mg2+	0
Eno1	P17182	C339	K335	1	5	K335, K330, K343, K358, K394	0	1	C339	Glycolysis, Carbohydrate degradation	Lyase	Cystoplasm	Mg2+	0
Eprs1	Q8CGC7	C1252	K1250	1	5	K1250, K1089, K1091, K1132, K1265	0	1	C1252	Protein biosynthesis	Ligase	Cytoplasm	0	0
Eprs1	Q8CGC7	C910	K951	1	5	K951, K919, K939, K902, K917	0	1	C910	Protein biosynthesis	Ligase	Cytoplasm	0	0
Eps8l2	Q99K30	C546	K501	1	4	K501, K533, K498, K518	0	1	C546	Rho protein signal transduction	Actin binding	Cytoplasm	0	0
Esd	Q9R0P3	C181	K186	1	3	K186, K185, K200	0	1	C181	Formaldehyde catabolic process	Hydrolase	Cytoplasm	0	0
Esd	Q9R0P3	C206	K246	1	7	K246, K247, K161, K209, K198, K185, K200	0	1	C206	Formaldehyde catabolic process	Hydrolase	Cytoplasm	0	0
Etfb	Q9DCW4	C71	K11	1	5	K11, K210, K205, K35, K202	0	1	C71	Amino Acid Degradation	Transport	Mitochondria	AMP	0
Fah	P35505	C408	K411	1	2	K411, K304	0	1	C408	Lipid metabolism	Hydrolase	#N/A	0	0
Fahd1	Q8R0F8	C115	K116	0	2	K116, K117	2	1	C115	#N/A	Lyase	Mitochondria	0	0
FAM120A	Q6A0A9	C279	K12	1	2	K12, K284	0	1	C279	Binds IGF2 RNA & promotes IGF2 production	RNA binding	Cytoplasm	0	0
Fasn	P19096	C1222	K1220	1	2	K1220, K1386	0	1	C1222	Lipid metabolism	Oxidoreductase	Cytoplasm	0	0
Fasn	P19096	C135	K70	1	2	K70, K193	0	1	C135	Lipid metabolism	Oxidoreductase	Cytoplasm	0	0
Fasn	P19096	C212	K49	1	4	K49, K326, K53, K298	0	1	C212	Lipid metabolism	Oxidoreductase	Cytoplasm	0	0
Fasn	P19096	C2461	K2427	1	4	K2427, K2429, K2464, K2431	0	1	C2461	Lipid metabolism	Oxidoreductase	Cytoplasm	0	0
Fdx1	P46656	C159	K162	1	5	K162, K86, K70, K130, K88	0	1	C159	Lipid metabolism, Electron transport	Transport	Mitochondria	Fe	0
Fggy	A2AJL3	C281	K513	1	2	K513, K516	0	1	C281	Carbohydrate metabolism	Transferase	Cytoplasm	0	0
Flnb	Q80X90	C1155	K60	1	3	K60, K1135, K1207	0	1	C1155	Actin cytoskeleton organization	Actin binding	Cytoplasm	0	0
Flnb	Q80X90	C1434	K1519	1	3	K1519, K1510, K1508	0	1	C1434	Actin cytoskeleton organization	Actin binding	Cytoplasm	0	0
Fmo5	P97872	C468	K486	1	2	K486, K65	0	1	C468	Lipid metabolism	Oxidoreductase	Microsome	0	0
Ftcd	Q91XD4	C419	K424	1	2	K424, K503	0	1	C419	Histidine degradation	Lyase	Cytoplasm	0	0
Ftcd	Q91XD4	C438	K427	1	2	K427, K424	0	1	C438	Histidine degradation	Lyase	Cytoplasm	0	0
Ftcd	Q91XD4	C91	K109	1	2	K109, K180	0	1	C91	Histidine degradation	Lyase	Cytoplasm	0	0
Gak	Q99KY4	C145	K150	1	2	K150, K325	0	1	C145	Golgi organization	Transferase, Kinase	Golgi apparatus	ATP	ATP -K69
Gapdh	P16858	C154	K213	1	5	K213, K217, K160, K307, K269	0	1	C154	Glycolysis, Carbohydrate degradation	Oxidoreductase, Transferase	Cystoplasm	NAD	0
Gapdh	P16858	C245	K307	1	7	K307, K225, K257, K213, K160, K252, K249	0	1	C245	Glycolysis, Carbohydrate degradation	Oxidoreductase, Transferase	Cystoplasm	NAD	0
Gart	Q64737	C41	K28	1	4	K28, K375, K44, K378	0	1	C41	Purine metabolism	Ligase	Cytosol	ATP, Mg2+, Mn2+	0
Gbe1	Q9D6Y9	C81	K129	1	3	K129, K132, K89	0	1	C81	Glycan biosynthesis, glycogen biosynthesis	Transferase	Cytosol	0	K121 - substrate
Gchfr	P99025	C62	K83	1	3	K83, K63, K59	0	1	C62	Kynurenine pathway, Xanthurenic pathway	Hydrolase	Nucleus, Cytoplasm	0	GTP cyclohydrolase I feedback regulatory protein binds to and mediates tetrahydrobiopterin inhibition of GTP cyclohydrolase I
Gckr	Q91X44	C562	K533	1	3	K533, K43, K552	0	1	C562	Carbohydrate metabolism	#N/A	Mitochondria	0	0
Gcn1	E9PVA8	C2015	K2027	1	4	K2027, K2012, K2066, K2050	0	1	C2015	Translation regulation	#N/A	Cytoplasm	0	0
Gcn1	E9PVA8	C932	K898	1	4	K898, K936, K889, K929	0	1	C932	Translation regulation	#N/A	Cytoplasm	0	0
Gdi2	Q61598	C203	K153	1	5	K153, K210, K164, K165, K174	0	1	C203	Protein transport	GTPase activator activity	Cytoplasm	0	0
Glud1	P26443	C376	K302	1	4	K302, K326, K399, K397	0	1	C376	Amino-acid biosynthesis, Nitrogen metabolism	Oxidoreductase	Mitochondria, Endoplasmic reticulum	NAD+, GTP	K147, K171 - Substrate, K183 - Active site, K444 - NAD+
Glud1	P26443	C327	K326	1	5	K326, K346, K302, K363, K365	0	1	C327	Amino-acid biosynthesis, Nitrogen metabolism	Oxidoreductase	Mitochondria, Endoplasmic reticulum	NAD+, GTP	K147, K171 - Substrate, K183 - Active site, K444 - NAD+
Glul	P15105	C359	K259	1	4	K259, K276, K268, K279	0	1	C359	Amino acid Synthesis, Glutamine metabolism	Transferase, Ligase	Cytoplasm, microsome, mitochondria	ATP, Mn, Mg	0
Glul	P15105	C49	K95	1	4	K95, K91, K52, K25	0	1	C49	Amino acid Synthesis, Glutamine metabolism	Transferase, Ligase	Cytoplasm, microsome, mitochondria	ATP, Mn, Mg	0
Glul	P15105	C269	K268	1	5	K268, K333, K259, K276, K334	0	1	C269	Amino acid Synthesis, Glutamine metabolism	Transferase, Ligase	Cytoplasm, microsome, mitochondria	ATP, Mn, Mg	0
Glul	P15105	C99	K43	1	5	K43, K107, K103, K95, K118	0	1	C99	Amino acid Synthesis, Glutamine metabolism	Transferase, Ligase	Cytoplasm, microsome, mitochondria	ATP, Mn, Mg	0
Gnmt	Q9QXF8	C147	K213	1	2	K213, K148	0	1	C147	Selenoamino acid metabolism	Transferase	Cytoplasm	0	0
Got2	P05202	C187	K387	1	3	K387, K185, K159	0	1	C187	Kynurenine pathway, Lipid transport	Transferase, Aminotransferase	Mitochondria	pyridoxal 5'-phosphate	0
Gsr	P47791	C80	K89	1	3	K89, K75, K88	0	1	C80	Selenoamino acid metabolism	Oxidoreductase	Mitochondria	0	0
Gstk1	Q9DCM2	C176	K177	1	3	K177, K49, K167	0	1	C176	Glutathione metabolic process	Transferase	Mitochondria	0	0
Gstm1	P10649	C174	K129	1	5	K129, K173, K124, K134, K136	0	1	C174	Lipid metabolism	Transferase	Cytoplasm	0	0
Gstp1	P19157	C48	K45	1	2	K45, K55	0	1	C48	Lipid metabolism	Transferase	Mitochondria	0	0
Gstt1	Q64471	C220	K117	1	5	K117, K228, K216, K37, K218	0	1	C220	Glutathione metabolic process	Transferase	Cytoplasm	0	0
Gstt2	Q61133	C50	K53	1	2	K53, K58	0	1	C50	Glutathione metabolic process	Transferase	Cytoplasm	0	0
Gys2	Q8VCB3	C45	K40	1	3	K40, K53, K51	0	1	C45	Glycan biosynthesis, glycogen biosynthesis	Transferase	Cytosol	K40 - UDP-alpha-D-glucose	0
Hacl1	Q9QXE0	C415	K254	1	2	K254, K225	0	1	C415	Lipid metabolism	Lyase	Peroxisome	0	0
Hadh	Q61425	C201	K202	0	2	K202, K206	2	1	C201	Lipid metabolism	Oxidoreductase	Mitochondria	0	0
Hadha	Q8BMS1	C470	K489	1	8	K489, K440, K493, K359, K519, K460, K386, K436	0	1	C470	Lipid metabolism, fatty acid beta-oxidation	Oxidoreductase, Lyase, Transferase	Mitochondria	NAD	0
Hbb-b1	P02088	C94	K83	1	3	K83, K145, K96	0	1	C94	Oxygen transport	Transport	Extracellular space	Fe	0
Hgd	O09173	C418	K410	1	3	K410, K414, K98	0	1	C418	Phenyl alanine catabolism	Oxidoreductase	#N/A	0	0
Hgd	O09173	C377	K385	1	4	K385, K425, K380, K383	0	1	C377	Phenyl alanine catabolism	Oxidoreductase	#N/A	0	0
Hmgcl	P38060	C174	K179	1	3	K179, K137, K184	0	1	C174	Lipid metabolism	Lyase	Mitochondria, Peroxisome	0	0
Hmgcl	P38060	C307	K317	1	5	K317, K48, K298, K56, K313	0	1	C307	Lipid metabolism	Lyase	Mitochondria, Peroxisome	0	0
Hmgcs1	Q8JZK9	C406	K409	1	2	K409, K400	0	1	C406	Lipid metabolism	Transferase	Cytoplasm	0	0
Hmgcs2	P54869	C261	K256	1	2	K256, K310	0	1	C261	Lipid metabolism, Steroid Metabolism, Cholesterol metabolism	Transferase	Mitochondria	0	acetyl-coa
Hnmt	Q91VF2	C82	K55	1	4	K55, K73, K51, K112	0	1	C82	#N/A	Transferase	Cytoplasm	0	0
Hnrnpa3	Q8BG05	C64	K108	1	3	K108, K57, K36	0	1	C64	mRNA processing	Ribonucleo protein	Nucleus	0	0
Hnrnpu	Q8VEK3	C583	K486	1	7	K486, K585, K613, K590, K646, K635, K640	0	1	C583	Mitosis, Cell cycle	Ribonucleo protein	Cytoplasm	0	0
Hpgd	Q8VCC1	C182	K155	1	3	K155, K249, K244	0	1	C182	Lipid metabolism	Oxidoreductase	Cytoplasm	0	0
Hsd17b10	O08756	C58	K81	1	6	K81, K52, K53, K79, K9, K28	0	1	C58	Lipid metabolism	Oxidoreductase	Mitochondria	0	0
Hsd17b13	Q8VCR2	C215	K189	1	3	K189, K255, K254	0	1	C215	Lipid metabolism	Oxidoreductase	Endoplasmic reticulum	0	0
Hsd17b13	Q8VCR2	C217	K255	1	3	K255, K189, K254	0	1	C217	Lipid metabolism	Oxidoreductase	Endoplasmic reticulum	0	0
Hsd3b3	P26150	C183	K159	1	5	K159, K160, K245, K333, K164	0	1	C183	#N/A	Oxidoreductase	Mitochondria	0	0
Hsd3b7	Q9EQC1	C161	K163	1	3	K163, K103, K99	0	1	C161	Lipid metabolism	Oxidoreductase	Endoplasmic reticulum	0	0
Hspa4	Q61316	C34	K126	1	3	K126, K124, K53	0	1	C34	Stress response	#N/A	Cytoplasm	0	0
Hspa8	P63017	C603	K567	1	8	K567, K609, K561, K597, K601, K550, K573, K569	0	1	C603	Transcription, mRNA processing/splicing, Autophagy	Chaperone, Hydrolase	Cytoplasm, Nucleus	ATP	0
Hspa9	P38647	C608	K600	0	3	K600, K612, K617	3	1	C608	Iron-sulfur cluster (ISC) biogenesis	Chaperone	Mitochondria, Nucleus	ATP	0
Hspa9	P38647	C317	K394	1	4	K394, K345, K316, K314	0	1	C317	Iron-sulfur cluster (ISC) biogenesis	Chaperone	Mitochondria, Nucleus	ATP	0
Hspa9	P38647	C608	K610	1	7	K610, K595, K654, K612, K646, K600, K617	0	1	C608	Iron-sulfur cluster (ISC) biogenesis	Chaperone	Mitochondria, Nucleus	ATP	0
Hspd1	P63038	C237	K233	0	2	K233, K301	2	1	C237	Protein import and Folding	Chaperone, Isomerase	Mitochondria	ATP	ATP G440, D520
Hspd1	P63038	C442	K156	1	8	K156, K157, K160, K493, K516, K523, K469, K473	0	1	C442	Protein import and Folding	Chaperone, Isomerase	Mitochondria	ATP	ATP G440, D520
Hsph1	Q61699	C34	K126	1	3	K126, K124, K53	0	1	C34	Stress response	#N/A	Cytoplasm	0	0
Htatip2	Q9Z2G9	C172	K36	1	2	K36, K32	0	1	C172	#N/A	Oxidoreductase	Cytoplasm	0	0
Idh1	O88844	C379	K374	1	3	K374, K381, K115	0	1	C379	TCA	Oxidoreductase	Cytoplasm	0	0
Idh2	P54071	C308	K251	1	3	K251, K309, K263	0	1	C308	TCA	Oxidoreductase	Mitochondria	NADP, Mn2+	0
Iigp1	Q9QZ85	C213	K161	1	5	K161, K169, K162, K204, K184	0	1	C213	#N/A	Hydrolase	Cytoplasm	0	0
Ilk	O55222	C346	K231	1	3	K231, K341, K223	0	1	C346	Cell junction organization	Transferase	Cytoplasm	0	0
Inmt	P40936	C231	K235	1	4	K235, K189, K224, K260	0	1	C231	Detoxification	Transferase	Cytoplasm	0	0
Ipo5	Q8BKC5	C110	K134	1	4	K134, K107, K90, K108	0	1	C110	Protein transport	GTPase binding	Cytoplasm	0	0
Kdsr	Q6GV12	C121	K190	1	3	K190, K46, K252	0	1	C121	Lipid metabolism	Oxidoreductase	Endoplasmic reticulum	0	0
Kdsr	Q6GV12	C245	K46	1	3	K46, K252, K246	0	1	C245	Lipid metabolism	Oxidoreductase	Endoplasmic reticulum	0	0
Khk	P97328	C289	K288	1	2	K288, K287	0	1	C289	Carbohydrate metabolism	Transferase	#N/A	0	0
Kyat3	Q71RI9	C113	K117	1	3	K117, K331, K109	1	1	C113	Kynurenine pathway, Amino acid Degradation	Transferase, Aminotransferase, Lyase	Cytoplasm, mitochondria	pyridoxal 5'-phosphate	0
Kynu	Q9CXF0	C45	K38	1	2	K38, K81	0	1	C45	Pyridine nucleotide biosynthesis	Hydrolase	Cytoplasm	0	0
Lap3	Q9CPY7	C445	K356	1	2	K356, K455	0	1	C445	#N/A	Hydrolase	Cytoplasm	0	0
Ldhd	Q7TNG8	C439	K422	1	2	K422, K449	0	1	C439	#N/A	Oxidoreductase	Mitochondria	0	0
Ldhd	Q7TNG8	C63	K362	1	2	K362, K482	0	1	C63	#N/A	Oxidoreductase	Mitochondria	0	0
Lonp2	Q9DBN5	C405	K449	1	2	K449, K446	0	1	C405	#N/A	Hydrolase	Peroxisome	0	0
Lrpprc	Q6PB66	C847	K849	1	5	K849, K818, K850, K805, K852	0	1	C847	ATP synthesis	#N/A	Mitochondria	0	0
Lrrc59	Q922Q8	C48	K116	1	4	K116, K50, K71, K73	0	1	C48	#N/A	#N/A	Microsome	0	0
Map2k4	P47809	C244	K129	1	6	K129, K218, K212, K185, K229, K242	0	1	C244	Stress response	Transferase	Cytoplasm	0	0
Mat1a	Q91X83	C121	K54	1	2	K54, K290	0	1	C121	One-carbon metabolism	Transferase	#N/A	0	0
Mccc1	Q99MR8	C591	K514	1	4	K514, K604, K606, K595	0	1	C591	Leucine degradation	Ligase	Mitochondria	0	0
Mccc2	Q3ULD5	C267	K235	1	2	K235, K269	0	1	C267	Leucine degradation	Ligase	Mitochondria	0	0
Mcts1	Q9DB27	C14	K8	1	4	K8, K181, K18, K51	0	1	C14	Protein biosynthesis	#N/A	Cytoplasm	0	0
Mdh2	P08249	C212	K185	0	2	K185, K307	2	1	C212	TCA	Oxidoreductase	Mitochondria	0	0
Mdh2	P08249	C285	K324	0	3	K324, K328, K329	3	1	C285	TCA	Oxidoreductase	Mitochondria	0	0
Me1	P06801	C468	K523	0	2	K523, K523	2	1	C468	#N/A	Oxidoreductase	Cytoplasm	0	0
Mettl7b	Q9DD20	C96	K131	1	4	K131, K109, K105, K93	0	1	C96	#N/A	Transferase	Endoplasmic reticulum	0	0
Mtarc1	Q9CW42	C303	K313	1	2	K313, K298	0	1	C303	#N/A	Oxidoreductase	Mitochondria	0	0
Mtarc1	Q9CW42	C276	K70	1	4	K70, K313, K298, K291	0	1	C276	#N/A	Oxidoreductase	Mitochondria	0	0
Mtarc2	Q922Q1	C274	K289	1	3	K289, K296, K66	0	1	C274	Nitric oxide Detoxification	Oxidoreductase	Mitochondria, Peroxisome	Fe2+	0
Mthfd1	Q922D8	C147	K56	1	5	K56, K134, K122, K150, K175	0	1	C147	One-carbon metabolism	Oxidoreductase	Cytoplasm	0	0
Mthfd1	Q922D8	C863	K684	1	5	K684, K848, K679, K866, K825	0	1	C863	One-carbon metabolism	Oxidoreductase	Cytoplasm	0	0
Mtx1	P47802	C155	K103	1	2	K103, K168	0	1	C155	Protein transport	Transporter	Mitochondria	0	0
Myh9	Q8VDD5	C694	K475	1	3	K475, K576, K555	0	1	C694	Cell adhesion	Actin-binding	Cytoplasm	ATP	K180 - ATP
Myh9	Q8VDD5	C931	K939	1	4	K939, K1648, K940, K938	0	1	C931	Cell adhesion	Actin-binding	Cytoplasm	ATP	K180 - ATP
Myh9	Q8VDD5	C671	K228	1	7	K228, K180, K102, K125, K186, K185, K678	0	1	C671	Cell adhesion	Actin-binding	Cytoplasm	ATP	K180 - ATP
Nags	Q8R4H7	C519	K520	1	3	K520, K394, K395	1	1	C519	Amino-acid biosynthesis, Urea cycle	Transferase, Acyltransferase	Mitochondria	0	Acetyl-coa
Naprt	Q8CC86	C463	K524	1	2	K524, K466	0	1	C463	Pyridine nucleotide biosynthesis	Ligase	Cytoplasm	0	0
NARS1	Q8BP47	C125	K127	1	2	K127, K140	0	1	C125	Protein biosynthesis	Ligase	Cytoplasm	0	0
NARS1	Q8BP47	C548	K258	1	2	K258, K255	0	1	C548	Protein biosynthesis	Ligase	Cytoplasm	0	0
Ndufa10	Q99LC3	C67	K220	1	6	K220, K75, K221, K72, K228, K70	0	1	C67	Electron transport	#N/A	Mitochondria	0	0
Ndufab1	Q9CR21	C140	K88	1	5	K88, K80, K137, K97, K106	1	1	C140	Iron-sulfur cluster (ISC) biogenesis, Lipid metabolism	Carrier protein	Mitochondria	0	Finally, the [2Fe-2S] cluster is transferred from ISCU to chaperone proteins, including HSCB, HSPA9 and GLRX5
Ndufs6	P52503	C79	K112	1	2	K112, K90	0	1	C79	Electron transport	#N/A	Mitochondria	0	0
Ndufv1	Q91YT0	C125	K274	1	2	K274, K126	0	1	C125	Electron transport	Oxidoreductase	Mitochondria	0	0
Nhlrc2	Q8BZW8	C571	K556	1	3	K556, K253, K572	0	1	C571	#N/A	#N/A	Cytoplasm	0	0
Nlrx1	Q3TL44	C644	K647	1	2	K647, K431	0	1	C644	Innate immunity	#N/A	Mitochondria	ATP	K172 - ATP
Nop58	Q6DFW4	C205	K196	1	3	K196, K206, K210	0	1	C205	Ribosome biogenesis	Ribonucleo protein	Nucleus	0	0
Nudt7	Q99P30	C72	K65	1	4	K65, K142, K77, K194	0	1	C72	Peroxisomal protein import	Hydrolase	Peroxisome	0	0
Oat	P29758	C150	K161	1	5	K161, K165, K151, K167, K169	0	1	C150	Retinoate biosynthesis	Aminotransferase	Mitochondria	0	0
Opa1	P58281	C375	K415	1	3	K415, K372, K369	0	1	C375	Apoptosis	Hydrolase	Mitochondria	0	0
Oplah	Q8K010	C408	K385	1	2	K385, K34	0	1	C408	Glutathione metabolic process	Hydrolase	#N/A	ATP	0
Pah	P16331	C445	K452	1	2	K452, K450	0	1	C445	Phenyl alanine catabolism	Oxidoreductase	#N/A	0	0
Papss2	O88428	C191	K194	1	3	K194, K185, K56	0	1	C191	Sulfur metabolism	Transferase, Multifunctional enzyme	Cytosol	ATP	K56 - ATP, K162 - adenosine 5'-phosphosulfate
Park7	Q99LX0	C53	K41	1	2	K41, K12	0	1	C53	Stress response	Hydrolase	Mitochondria	0	0
Pc	Q05920	C131	K104	1	3	K104, K39, K107	0	1	C131	Gluconeogenesis, Carbohydrate biosynthesis	Ligase	Mitochondria	ATP	Mn2+, biotin
Pc	Q05920	C56	K38	1	3	K38, K79, K39	1	1	C56	Gluconeogenesis, Carbohydrate biosynthesis	Ligase	Mitochondria	ATP	Mn2+, biotin
Pcbp1	P60335	C109	K121	1	3	K121, K119, K115	0	1	C109	Processing of Capped Intron-Containing Pre-mRNA	Ribonucleo protein	Cytoplasm	0	0
Pcbp1	P60335	C158	K160	1	4	K160, K70, K121, K119	0	1	C158	Processing of Capped Intron-Containing Pre-mRNA	Ribonucleo protein	Cytoplasm	0	0
Pcbp2	Q61990	C109	K121	1	3	K121, K119, K115	0	1	C109	#N/A	Ribonucleo protein	Cytoplasm	0	0
Pcca	Q91ZA3	C107	K128	1	4	K128, K100, K129, K115	0	1	C107	Lipid metabolism	Ligase	Mitochondria	0	0
Pccb	Q99MN9	C519	K428	1	2	K428, K527	0	1	C519	Mitochondrial Fatty Acid Beta-Oxidation	Ligase	Mitochondria	0	0
Pccb	Q99MN9	C92	K101	0	2	K101, K103	2	1	C92	Mitochondrial Fatty Acid Beta-Oxidation	Ligase	Mitochondria	0	0
Pck1	Q9Z2V4	C288	K519	1	3	K519, K290, K473	0	1	C288	#N/A	Lyase	Cytoplasm	0	0
Pdcd6ip	Q9WU78	C250	K229	1	5	K229, K298, K248, K215, K285	0	1	C250	Apoptosis	Transport	Cytoplasm	0	0
Pdia5	Q921X9	C449	K446	1	7	K446, K410, K442, K412, K485, K413, K411	0	1	C449	#N/A	Isomerase	Endoplasmic reticulum	0	0
Pex19	Q8VCI5	C128	K130	1	2	K130, K107	0	1	C128	Peroxisome biogenesis	Chaperone	Peroxisome	0	0
Pgk1	P09411	C316	K353	1	3	K353, K323, K322	0	1	C316	Glycolysis, Carbohydrate degradation	Transferase, Kinase	Cytoplasm	ATP	0
Pgk1	P09411	C380	K382	1	4	K382, K353, K388, K361	0	1	C380	Glycolysis, Carbohydrate degradation	Transferase, Kinase	Cytoplasm	ATP	0
Pgk1	P09411	C50	K56	1	8	K56, K17, K184, K48, K91, K191, K15, K11	0	1	C50	Glycolysis, Carbohydrate degradation	Transferase, Kinase	Cytoplasm	ATP	0
Pgrmc1	O55022	C129	K132	1	2	K132, K136	0	1	C129	Heme biosynthesis	#N/A	Mitochondria	Fe2+	0
Pitpnb	P53811	C187	K116	1	5	K116, K178, K167, K169, K179	0	1	C187	Lipid transport	#N/A	Endoplasmic reticulum	0	0
Pitrm1	Q8K411	C556	K116	1	3	K116, K125, K561	0	1	C556	Axonal Guidance Signaling	Hydrolase	Mitochondria	0	0
Pklr	P53657	C401	K354	1	5	K354, K313, K365, K419, K309	0	1	C401	Glycolysis	Transferase	#N/A	0	0
Pnpla8	Q8K1N1	C708	K720	1	2	K720, K730	0	1	C708	Lipid metabolism	Hydrolase	Mitochondria	0	0
Pon1	P52430	C42	K93	1	4	K93, K340, K349, K46	0	1	C42	Aromatic & carboxylic acid catabolic process	Hydrolase	Secretory	Ca2+	0
Ppa1	Q9D819	C113	K155	1	2	K155, K109	0	1	C113	Pyrophosphate hydrolysis	Hydrolase	Cytoplasm	Mg2+	0
Ppa1	Q9D819	C242	K253	1	6	K253, K238, K228, K234, K233, K63	0	1	C242	Pyrophosphate hydrolysis	Hydrolase	Cytoplasm	Mg2+	0
Ppia	P17742	C161	K49	1	3	K49, K44, K133	0	1	C161	Apoptosis	Isomerase, Rotamase	Cytoplasm, Nucleus, Secreted	0	0
Prdx1	P35700	C173	K185	1	6	K185, K190, K192, K197, K168, K178	0	1	C173	Hydrogen peroxide catabolic process	Oxidoreductase	Cytoplasm	0	C52 - Cysteine sulfenic acid
Prdx5	P99029	C96	K98	1	2	K98, K175	0	1	C96	Hydrogen peroxide catabolic process	Oxidoreductase	Mitochondria	0	0
Prdx6	O08709	C47	K84	1	2	K84, K56	0	1	C47	Lipid metabolism	Oxidoreductase	Cytoplasm	0	0
Prpf40b	Q80W14	C572	K559	0	4	K559, K560, K563, K567	4	1	C572	mRNA processing	#N/A	Nucleus	0	0
Psmd1	Q3TXS7	C898	K803	1	3	K803, K915, K799	0	1	C898	Proteasome-mediated ubiquitin-dependent protein catabolic process	Ubiquitin protein ligase binding	Proteasome	0	0
Psme1	P97371	C101	K187	1	2	K187, K190	0	1	C101	Proteasomal protein catabolic process	#N/A	Proteasome	0	0
Ptges3	Q9R0Q7	C40	K48	1	3	K48, K67, K25	0	1	C40	Lipid metabolism	Isomerase	Cytoplasm	0	0
Pycr3	Q9DCC4	C266	K269	1	2	K269, K273	0	1	C266	#N/A	Oxidoreductase	Cytoplasm	0	0
Rac2	Q05144	C178	K49	1	2	K49, K153	0	1	C178	Actin cytoskeleton organization	GTPase	Cytoplasm	GTP	K16, K116 - GTP
Rac3	P60764	C178	K49	1	2	K49, K153	0	1	C178	Canonical Wnt signaling, Actin cytoskeleton organization	GTPase, Hydrolase	Cytoplasm	GTP	K16, K116 - GTP
Rasl2-9	Q61820	C112	K142	1	3	K142, K12, K106	0	1	C112	Protein transport	GTPase, Hydrolase	Nucleus	GTP	K23, K123 - GTP
Rdh10	Q8VCH7	C272	K268	1	2	K268, K274	0	1	C272	Lipid metabolism	Oxidoreductase	Microsome	0	0
Rdh10	Q8VCH7	C288	K274	1	4	K274, K268, K214, K300	0	1	C288	Lipid metabolism	Oxidoreductase	Microsome	0	0
Rdh11	Q9QYF1	C30	K255	1	2	K255, K56	0	1	C30	Lipid metabolism	Oxidoreductase	Endoplasmic reticulum	0	0
Rdh7	O88451	C176	K179	1	2	K179, K126	0	1	C176	Retinoate biosynthesis	Oxidoreductase	Microsome	0	0
Rdh7	O88451	C171	K247	1	4	K247, K179, K125, K311	0	1	C171	Retinoate biosynthesis	Oxidoreductase	Microsome	0	0
Rhoc	Q62159	C16	K162	1	5	K162, K118, K98, K119, K18	0	1	C16	Actin filament organization	GTPase	Cell membrane	GTP	K18, K118, K119 - GTP
Rnh1	Q91VI7	C204	K233	1	2	K233, K200	0	1	C204	Ribonuclease inhibitor	#N/A	Cytoplasm	0	0
Rnh1	Q91VI7	C80	K81	1	2	K81, K84	0	1	C80	Ribonuclease inhibitor	#N/A	Cytoplasm	0	0
Rnh1	Q91VI7	C137	K84	1	5	K84, K81, K141, K164, K168	0	1	C137	Ribonuclease inhibitor	#N/A	Cytoplasm	0	0
Rnh1	Q91VI7	C194	K221	1	5	K221, K141, K190, K168, K164	0	1	C194	Ribonuclease inhibitor	#N/A	Cytoplasm	0	0
Rpl10	Q6ZWV3	C49	K170	1	8	K170, K145, K39, K175, K164, K42, K141, K169	0	1	C49	Translation regulation	Ribosomal protein	Cytoplasm	0	0
Rpl12	P35979	C141	K83	1	2	K83, K130	0	1	C141	Translation regulation	Ribosomal protein	Cytoplasm	0	0
Rpl18a	P62717	C109	K2	1	3	K2, K128, K76	0	1	C109	Translation, Selenoamino acid metabolism	Ribosomal protein	Cytoplasm	0	0
Rpl23	P62830	C28	K66	1	6	K66, K35, K113, K69, K67, K75	0	1	C28	#N/A	Ribosomal protein	Cytoplasm	0	0
Rpl24	Q8BP67	C36	K35	1	3	K35, K12, K43	0	1	C36	Translation, Selenoamino acid metabolism	Ribosomal protein	Cytoplasm	0	0
Rpl27a	P14115	C70	K64	1	4	K64, K127, K125, K110	0	1	C70	#N/A	Ribosomal protein	Cytoplasm	0	0
Rpl27a	P14115	C144	K125	1	5	K125, K138, K110, K127, K136	0	1	C144	#N/A	Ribosomal protein	Cytoplasm	0	0
Rpl3	P27659	C253	K5	1	4	K5, K238, K250, K239	0	1	C253	#N/A	Ribosomal protein	Cytoplasm	0	0
Rpl3	P27659	C114	K120	1	6	K120, K115, K127, K177, K128, K176	0	1	C114	#N/A	Ribosomal protein	Cytoplasm	0	0
Rpl30	P62889	C92	K57	1	3	K57, K87, K32	0	1	C92	Translation, Selenoamino acid metabolism	Ribosomal protein	Cytoplasm	0	0
Rplp0	P14869	C119	K106	1	3	K106, K166, K162	1	1	C119	Translation	Ribosomal protein	Nucleus, Cytoplasm	0	0
Rplp0	P14869	C27	K92	1	5	K92, K26, K77, K50, K16	0	1	C27	Translation	Ribosomal protein	Nucleus, Cytoplasm	0	0
Rps12	P63323	C106	K93	1	6	K93, K102, K23, K84, K83, K78	0	1	C106	Canonical Wnt signaling	Ribosomal protein	Nucleis	0	0
Rps2	P25444	C188	K238	1	2	K238, K246	0	1	C188	Translation, Selenoamino acid metabolism	Ribosomal protein	Cytoplasm	0	0
Rps27l	Q6ZWY3	C77	K42	1	3	K42, K36, K70	0	1	C77	#N/A	Ribosomal protein	Cytoplasm	0	0
Rps3	P62908	C134	K151	1	4	K151, K132, K185, K187	0	1	C134	Translation regulation	Ribosomal protein	Mitochondria	0	0
Rps3	P62908	C97	K132	1	5	K132, K197, K187, K90, K185	0	1	C97	Translation regulation	Ribosomal protein	Mitochondria	0	0
Rps5	P97461	C66	K63	1	5	K63, K42, K59, K47, K44	0	1	C66	#N/A	Ribosomal protein	Cytoplasm	0	0
Rps8	P62242	C174	K193	1	6	K193, K170, K201, K94, K98, K75	0	1	C174	Translation, Selenoamino acid metabolism	Ribosomal protein	Cytoplasm	0	0
Rpsa	P14206	C148	K57	1	2	K57, K166	0	1	C148	Translation, Selenoamino acid metabolism	Ribosomal protein	Cytoplasm	0	0
Rpusd3	Q14AI6	C140	K149	1	2	K149, K80	0	1	C140	mRNA processing	Isomerase	Mitochondria	0	0
Rrbp1	Q99PL5	C1198	K1207	1	3	K1207, K1190, K1201	0	1	C1198	Protein transport	Translocase	Endoplasmic reticulum	0	0
Sacm1l	Q9EP69	C445	K456	1	2	K456, K447	0	1	C445	Lipid metabolism	Hydrolase	Endoplasmic reticulum	0	0
Sardh	Q99LB7	C800	K803	0	2	K803, K816	2	1	C800	#N/A	Oxidoreductase	Mitochondria	0	0
Scrn2	Q8VCA8	C250	K243	1	2	K243, K31	0	1	C250	Proteolysis	Exopeptidase activity	#N/A	C12 - Active site	0
Sdr42e1	Q9D665	C26	K52	1	3	K52, K231, K31	0	1	C26	Steroid biosynthesis	Oxidoreductase	Membrane	NAD+	K157 - NAD+
Sds	Q8VBT2	C270	K41	1	5	K41, K221, K263, K30, K257	0	1	C270	Lipid metabolism	Lyase	Cytoplasm	0	0
Sec13	Q9D1M0	C187	K207	1	2	K207, K192	0	1	C187	Protein transport, RNA transport	Transporter	Endoplasmic reticulum	0	0
Sec31a	Q3UPL0	C643	K646	1	2	K646, K623	0	1	C643	Protein transport	#N/A	Cytoplasm	0	0
Selenbp1	P17563	C371	K299	1	3	K299, K296, K297	0	1	C371	Protein transport	Oxidoreductase	Cytoplasm	0	0
Septin2	P42208	C111	K74	1	3	K74, K161, K116	0	1	C111	Mitosis, Cell cycle	GTPase	Cytoplasm	GTP	K50, K183 - GTP
Sgpp1	Q9JI99	C27	K182	1	2	K182, K111	0	1	C27	Lipid metabolism	Hydrolase	Endoplasmic reticulum	0	0
Sh3bgrl	Q9JJU8	C25	K31	1	4	K31, K19, K17, K18	0	1	C25	Ubiquitin catabolism	SH3 domain binding	Cytoplasm	0	0
Shmt1	P50431	C198	K251	1	3	K251, K380, K167	0	1	C198	One-carbon metabolism	Transferase	Cytoplasm	0	0
Slc1a2	P43006	C373	K278	1	2	K278, K382	0	1	C373	Amino acid transport	Transporter	Cell membrane	K, Na	0
Slc25a1	Q8JZU2	C262	K255	0	2	K255, K265	2	1	C262	TCA	Transporter	Mitochondria	0	Feedback machanism in the production of ac-CoA
Slc25a10	Q9QZD8	C180	K185	1	2	K185, K101	0	1	C180	Lipid transport	Transporter	Mitochondria	Ca	0
Slc25a10	Q9QZD8	C239	K223	1	3	K223, K253, K245	0	1	C239	Lipid transport	Transporter	Mitochondria	Ca	0
Slc25a5	P51881	C160	K155	0	3	K155, K163, K166	3	1	C160	ATP Synthesis	Transporter	Mitochondria	Imports ADP into the mitochondria	0
Slc25a5	P51881	C57	K272	1	6	K272, K33, K49, K147, K63, K52	0	1	C57	ATP Synthesis	Transporter	Mitochondria	Imports ADP into the mitochondria	0
Slc27a2	O35488	C320	K325	1	3	K325, K532, K351	0	1	C320	Lipid metabolism	Ligase	Peroxisome	0	0
Slc27a2	O35488	C414	K403	1	7	K403, K398, K455, K456, K449, K416, K428	0	1	C414	Lipid metabolism	Ligase	Peroxisome	0	0
Slc27a2	O35488	C427	K390	1	8	K390, K448, K455, K398, K449, K416, K447, K428	0	1	C427	Lipid metabolism	Ligase	Peroxisome	0	0
Slc27a5	Q4LDG0	C134	K360	1	2	K360, K182	0	1	C134	Lipid metabolism	Ligase	Microsome	0	0
Slc27a5	Q4LDG0	C389	K398	1	2	K398, K416	0	1	C389	Lipid metabolism	Ligase	Microsome	0	0
Snx6	Q6P8X1	C264	K265	1	2	K265, K269	0	1	C264	Protein transport	Transporter	Cytoplasm	0	K47, K106 - phosphatidylinositol bisphosphate
Sod1	P08228	C147	K10	1	2	K10, K123	0	1	C147	Superoxide metabolism	Oxidoreductase	Cytoplasm	Zn2+, Cu	0
Spg7	Q3ULF4	C353	K360	1	3	K360, K318, K355	0	1	C353	Cell-cell adhesion	Hydrolase	Mitochondria	Zn2+, ATP	K355 - ATP
Spr	Q64105	C235	K227	1	2	K227, K241	0	1	C235	Nitrogen metabolism	Oxidoreductase	Cytoplasm	NADP+	K175 - NADP+, K222 - substrate
Sptan1	P16546	C1314	K1313	1	4	K1313, K1311, K1246, K1288	0	1	C1314	Actin cytoskeleton organization	Actin-binding	Cytoplasm	Ca2+	0
Sqor	Q9R112	C127	K134	1	2	K134, K41	0	1	C127	Sulfide oxidation	Oxidoreductase	Mitochondria	FAD	Cysteine persulfide intermediate - C201, Binding site - K344, Active site - C379, Disulfide 201-379
Srp68	Q8BMA6	C524	K523	1	3	K523, K476, K477	0	1	C524	#N/A	Ribonucleo protein	Cytoplasm	0	0
Srprb	P47758	C177	K189	1	5	K189, K179, K247, K75, K186	0	1	C177	Protein targeting to ER	Ubiquitin protein ligase binding	Endoplasmic reticulum	GTP	K75, K179 - GTP
Stau1	Q9Z108	C433	K461	1	2	K461, K417	0	1	C433	Intracellular mRNA localization	RNA binding	Cytoplasm	0	0
Steap4	Q923B6	C156	K132	1	3	K132, K163, K161	0	1	C156	Iron ion transport	Oxidoreductase	Membrane	Fe3+, NADP+, NAD	0
Stip1	Q60864	C461	K434	1	4	K434, K429, K462, K453	0	1	C461	Cellular response to IL-7	Chaperone	Cytoplasm	0	0
Sucla2	Q9Z2I9	C430	K442	1	4	K442, K417, K438, K426	0	1	C430	TCA	Ligase	Mitochondria	Mg2+	0
Sucla2	Q9Z2I9	C152	K98	1	8	K98, K116, K78, K139, K129, K108, K148, K120	0	1	C152	TCA	Ligase	Mitochondria	Mg2+	0
Sucla2	Q9Z2I9	C158	K93	1	9	K93, K129, K88, K161, K73, K89, K120, K98, K78	0	1	C158	TCA	Ligase	Mitochondria	Mg2+	0
Suclg1	Q9WUM5	C181	K182	1	6	K182, K57, K81, K193, K54, K192	0	1	C181	TCA	Ligase	Mitochondria	0	0
Suclg1	Q9WUM5	C60	K105	1	9	K105, K110, K57, K108, K66, K81, K90, K182, K94	1	1	C60	TCA	Ligase	Mitochondria	0	0
Sypl1	O09117	C64	K71	1	2	K71, K66	0	1	C64	#N/A	#N/A	Melanosome	0	Transmembrane
Tf	Q921I1	C180	K188	1	3	K188, K167, K61	0	1	C180	Iron ion transport	Transport	Secretory	Fe3+	0
Tf	Q921I1	C177	K212	1	6	K212, K167, K215, K135, K134, K188	0	1	C177	Iron ion transport	Transport	Secretory	Fe3+	0
Tgm2	P21981	C371	K364	1	2	K364, K387	0	1	C371	Aryl Hydrocarbon Receptor Signaling	Hydrolase	Mitochondria	0	0
Tgm2	P21981	C370	K202	1	3	K202, K387, K364	0	1	C370	Aryl Hydrocarbon Receptor Signaling	Hydrolase	Mitochondria	0	0
Tkfc	Q8VC30	C13	K4	1	2	K4, K5	0	1	C13	Glyverol catabolic process	Lyase, Transferase	Cytoplasm	ATP, Mg2+, Mn2+, Co2+	K109 - dihydroxyacetone, C404 - ATP
Tln1	P26039	C1353	K1306	1	2	K1306, K1361	0	1	C1353	Cell-cell adhesion	Actin-binding	Cytoskeleton	0	0
Tm9sf3	Q9ET30	C426	K579	1	2	K579, K273	0	1	C426	Protein localization	#N/A	Membrane	0	0
Tomm70	Q9CZW5	C478	K473	1	6	K473, K474, K444, K436, K504, K261	0	1	C478	Apoptosis	Translocase	Mitochondria	0	0
Trim65	Q8BFW4	C323	K327	1	2	K327, K328	0	1	C323	Protein ubiquitination	Transferase	Cytoplasm	0	0
Tst	P52196	C264	K224	0	2	K224, K236	2	1	C264	rRNA transport	Transferase	Mitochondria	0	0
Tuba4a	P68368	C54	K60	1	2	K60, K124	0	1	C54	Microtubule cytoskeleton organization	Hydrolase	Cytoplasm	GTP, Mg2+	0
Tufm	Q8BFR5	C222	K182	1	6	K182, K238, K234, K70, K79, K91	0	1	C222	Protein biosynthesis	Elongation factor	Mitochondria	0	0
Uba1	Q02053	C632	K806	1	4	K806, K746, K635, K627	0	1	C632	#N/A	Ligase	Mitochondria	0	0
Ube2l3	P68037	C86	K67	1	2	K67, K82	0	1	C86	#N/A	Transferase	Cytoplasm	0	0
Ugdh	O70475	C276	K94	1	5	K94, K129, K339, K220, K279	0	1	C276	Conjugation	Oxidoreductase	Nucleus	NAD	K220 - Active site, K267, K339 - substrate, C276 - active site, K276 - NAD+
Ugp2	Q91ZJ5	C123	K124	1	4	K124, K127, K396, K438	0	1	C123	Conjugation	Transferase	Cytoplasm	0	0
Ugt1a1	Q63886	C188	K176	1	2	K176, K197	0	1	C188	Lipid metabolism	Transferase	Endoplasmic reticulum	0	0
Uqcrc2	Q9DB77	C192	K159	0	2	K159, K162	2	1	C192	Electron transport	#N/A	Mitochondria	0	0
Uros	P51163	C241	K220	1	2	K220, K260	0	1	C241	Heme biosynthesis	Lyase	#N/A	0	0
Usp9x	P70398	C673	K682	1	4	K682, K666, K678, K717	0	1	C673	#N/A	Hydrolase	Cytoplasm	0	0
Vcp	Q01853	C522	K524	1	4	K524, K651, K529, K486	0	1	C522	NRF2-mediated Oxidative Stress Response	Hydrolase	Cytoplasm	0	0
Vdac1	Q60932	C245	K269	1	8	K269, K213, K237, K210, K265, K214, K249, K33	0	1	C245	Apoptosis	Protein binding	Mitochondria	0	0
Vwa8	Q8CC88	C723	K731	1	2	K731, K768	0	1	C723	#N/A	ATP hydrolysis activity	Mitochondria	ATP	K448, K452 - ATP
Vwa8	Q8CC88	C857	K448	1	3	K448, K860, K850	0	1	C857	#N/A	ATP hydrolysis activity	Mitochondria	ATP	K448, K452 - ATP

## Sheet: xcysxlys
gene_name	accession_num	c_position	k_position	c_ptm	num_lys_sites	k_sites_per_cys	k_ptm	num_cys_sites	c_sites_per_lys	biological_process	molecular_function	subcell	binding	notes
Adh1	P00329	C101	K324	1	3	K324, K105, K326	1	5	C101, C112, C175, C104, C98	Alcohol Metabolism	Oxidoreductase	Cystoplasm	NAD	NAD D224, K229, 293-295, R370
Got2	P05202	C295	K296	1	3	K296, K122, K302	1	2	C295, C272	Kynurenine pathway, Lipid transport	Transferase, Aminotransferase	Mitochondria	pyridoxal 5'-phosphate	0
Alb	P07724	C416	K413	1	4	K413, K409, K421, K460	1	4	C416, C472, C461, C462	Transport	Carrier protein	Secretory	Cu, Ca, Zn	0
Glud1	P26443	C172	K183	1	6	K183, K545, K110, K171, K147, K548	1	3	C172, C146, C254	Amino-acid biosynthesis, Nitrogen metabolism	Oxidoreductase	Mitochondria, Endoplasmic reticulum	NAD+, GTP	K147, K171 - Substrate, K183 - Active site, K444 - NAD+
Gck	P52792	C457	K458	1	5	K458, K459, K161, K143, K90	1	2	C457, C461	Glycolysis, Carbohydrate degradation	Transferase, Kinase	Cytoplasm, Nucleus, Mitochondria	ATP	0
Rps11	P62281	C131	K58	1	4	K58, K136, K144, K59	1	3	C131, C60, C116	Translation	Ribosomal protein	Nucleus, Cytoplasm	0	0
Cps1	Q8C196	C816	K811	1	3	K811, K772, K793	1	2	C816, C1015	Urea cycle	Ligase, Urea cycle	Mitochondria	ATP	Desuccinylation by SIRT5
Lactb2	Q99KR3	C100	K102	1	4	K102, K131, K91, K103	1	2	C100, C90	Transcription	Hydrolase, RNA-binding	Mitochondria	Zn	0
Slc27a2	O35488	C133	K233	2	4	K233, K153, K141, K442	0	2	C133, C149	Lipid metabolism	Ligase	Peroxisome	0	0
Adh1	P00329	C175	K169	2	6	K169, K326, K324, K331, K355, K367	0	2	C175, C47	Alcohol Metabolism	Oxidoreductase	Cystoplasm	NAD	NAD D224, K229, 293-295, R370
Alb	P07724	C302	K286	5	10	K286, K298, K309, K305, K310, K438, K499, K490, K223, K229	0	5	C302, C303, C485, C500, C511	Transport	Carrier protein	Secretory	Cu, Ca, Zn	0
Adh5	P28474	C100	K323	2	6	K323, K107, K101, K113, K159, K82	0	2	C100, C97	Lipid metabolism	Oxidoreductase	Cytoplasm	0	0
Cbr1	P48758	C226	K272	2	4	K272, K273, K198, K242	0	2	C226, C227	Lipid metabolism	Oxidoreductase	Cytoplasm	0	0
Hnrnpul2	Q00PI9	C306	K271	2	5	K271, K404, K303, K519, K546	0	2	C306, C516	#N/A	Ribonucleo protein	Nucleus	0	0
Dpyd	Q8CHR6	C671	K709	2	3	K709, K574, K647	0	2	C671, C684	Amino-acid biosynthesis, beta-alanine biosynthesis	Oxidoreductase	Cystoplasm	NADP	0
Atp1a1	Q8VDN2	C374	K726	2	6	K726, K698, K625, K727, K377, K612	0	2	C374, C705	Sodium/potassium transport	Translocase	Melanosome	ATP	K487 - ATP
Urah	Q9CRB3	C25	K67	2	2	K67, K77, K100	0	2	C25, C52	#N/A	Hydrolase	Peroxisome	0	0
Alb	P02769	C302	K297	0	2	K297, K299	2	3	C302, C312, C288	Regulaton of mitochondrial depolarization	0	Cytoplasm	Zn2+, Ca2+	Disulfide bond 77-86, 99-115
Hspd1	P63038	C447	K469	0	2	K469, K473	3	2	C447, C442	Protein import and Folding	Chaperone, Isomerase	Mitochondria	ATP	ATP G440, D520
Hsdl2	Q2TPA8	C136	K141	0	2	K141, K87	2	3	C136, C11, C71	#N/A	Oxidoreductase	Peroxisome	0	0
Aldh4a1	Q8CHT0	C431	K400	0	2	K400, K401	2	2	C431, C420	Proline metabolism	Oxidoreductase	Mitochondria	0	0
Acsf2	Q8VCW8	C553	K570	0	2	K570, K581	2	3	C553, C573, C555	Lipid metabolism	Ligase	Mitochondria	0	0
Idh3a	Q9D6R2	C222	K177	0	2	K177, K223	2	2	C222, C215	TCA	Oxidoreductase	Mitochondria	0	0

## Sheet: Proteins with CysLys Pair(s)
accession_num	gene_name	biological_process	molecular_function	subcell	binding	notes
Q9WVM8	Aadat	#N/A	Aminotransferase	Mitochondria
Q8BGQ7	Aars1	Protein biosynthesis	Ligase	Cytoplasm
Q99K67	Aass	Lysine degradation	Oxidoreductase	Mitochondria
P61922	Abat	#N/A	Aminotransferase	Mitochondria
Q8K441	Abca6	Lipid transport	Translocase	Golgi apparatus membrane	ATP	K520, K1326 - ATP
Q9CXJ4	Abcb8	Potassium transport	ATP hydrolysis activity	Mitochondria	ATP	K495 - ATP
Q9R1S7	Abcc6	Xenobiotic transmembrane transport	Translocase	Basal cell membrane		K667, K1300 - ATP
Q8VCR7	Abhd14b	Positive regulation of transcription by RNA polymerase II	Transferase	Cytoplasm
Q8VCH0	Acaa1b	Lipid metabolism, Fatty acid metabolism	Acyltransferase, transferance	Peroxisome	CoA R249, T252, S276
Q8BWT1	Acaa2	Lipid metabolism	Hydrolase	Mitochondria
E9Q4Z2	Acacb	Lipid metabolism	Ligase	Mitochondria
Q8K370	Acad10	Fatty acid beta-oxidation using acyl-CoA dehydrogenase	Oxidoreductase	Mitochondria	FAD
Q9D7B6	Acad8	Branched-chain amino acid catabolism	Oxidoreductase	Mitochondria
Q8JZN5	Acad9	#N/A	Oxidoreductase	Mitochondria
P51174	Acadl	Lipid metabolism, Fatty acid metabolism	Oxidoreductase	Mitochondria	FAD 170-179, R317, Q328, 385-389
P51174	Acadl	Lipid metabolism, Fatty acid metabolism	Oxidoreductase	Mitochondria	FAD 170-179, R317, Q328, 385-389
P45952	Acadm	Lipid metabolism	Oxidoreductase	Mitochondria
Q07417	Acads	Lipid metabolism	Oxidoreductase	Mitochondria
Q9DBL1	Acadsb	Lipid metabolism	Oxidoreductase	Mitochondria
P50544	Acadvl	Lipid metabolism	Oxidoreductase	Mitochondria
Q8QZT1	Acat1	Lipid metabolism	Transferase	Mitochondria
Q91V92	Acly	Lipid metabolism	Transferase	Cytoplasm
A2AKK5	Acnat1	Lipid metabolism	Transferase	Peroxisome
Q99KI0	Aco2	Tricarboxylic acid cycle	Lyase	Mitochondria
Q9DBK0	Acot12	Lipid metabolism	Hydrolase	Cytoplasm
Q9CQR4	Acot13	Lipid metabolism	Hydrolase	Mitochondria
Q9R0H0	Acox1	Lipid metabolism	Oxidoreductase	Peroxisome
Q8VCW8	Acsf2	Lipid metabolism	Ligase	Mitochondria
P41216	Acsl1	Lipid metabolism	Ligase	Mitochondria
Q8JZR0	Acsl5	Lipid metabolism	Ligase	Mitochondria
Q91VA0	Acsm1	Lipid metabolism, Fatty acid metabolism	Ligase	Mitochondria	ATP 222-230, D448, R463, K559
Q8BGA8	Acsm5	Lipid metabolism	Ligase	Mitochondria
Q14DH7	Acss3	Lipid metabolism	Ligase	Mitochondria
P57780	Actn4	Vesicle transport	Actin binding	Cytoplasm	Ca2+
Q91XE4	Acy3	#N/A	Hydrolase	Cytoplasm
P00329	Adh1	Alcohol Metabolism	Oxidoreductase	Cystoplasm	NAD	NAD D224, K229, 293-295, R370
P28474	Adh5	Lipid metabolism	Oxidoreductase	Cytoplasm
Q8R0N6	Adhfe1	Lipid metabolism	Oxidoreductase	Mitochondria
P55264	Adk	Purine salvage	Kinase, Transferase	Nucleus (iso 1), Cytoplasm (iso 2)	Mg2+	Mg2+ S48, N147
Q8JZQ2	Afg3l2	#N/A	Hydrolase	Mitochondria
Q9ESW4	Agk	Lipid metabolism	Transferase	Mitochondria
Q8K3K7	Agpat2	Lipid biosynthesis, Lipid metabolism	Acyltransferase, transferance	Endoplasmic retiulum	NA	Transmembrane
Q3UEG6	Agxt2	Amino Acid Synthesis	Aminotransferase, Transferase	Mitochondria	NA
P50247	Ahcy	One-carbon metabolism	Hydrolase	Cytoplasm
Q80SW1	Ahcyl1	One-carbon metabolism	Hydrolase	Cytoplasm
P29699	Ahsg	Differentiation	#N/A	Secretory
Q9WTP6	Ak2	ATP & AMP metabolic process	Transferase	Mitochondria	ATP, AMP	K28 - ATP, K72 - AMP
Q9WTP7	Ak3	UTP metabolic process	Transferase	Mitochondria	GTP, AMP	K20 - GTP, K64 - AMP
Q8VC28	Akr1c13	Steroid & retinal metabolic process	Oxidoreductase	Cytosol	NAD, NADP	K84 - site, K274 - binding site
P70694	Akr1c6	Lipid metabolism	Oxidoreductase	Cytosol, Nucleus
Q8CG76	Akr7a2	Lipid metabolism	Oxidoreductase	Mitochondria
P10518	Alad	Heme biosynthesis	Lyase	#N/A
P02769	Alb	Regulaton of mitochondrial depolarization		Cytoplasm	Zn2+, Ca2+	Disulfide bond 77-86, 99-115
P07724	Alb	Transport	Carrier protein	Secretory	Cu, Ca, Zn
P24549	Aldh1a1	Lipid metabolism	Oxidoreductase	Cystoplasm	NAD
Q9CZS1	Aldh1b1	Xenobiotic Metabolism AHR Signaling Pathway	Oxidoreductase	Mitochondria
Q8R0Y6	Aldh1l1	One-carbon metabolism	Oxidoreductase	Cystoplasm	NADP
P47738	Aldh2	Alcohol Metabolism	Oxidoreductase	Mitochondria	NAD
P47740	Aldh3a2	Lipid metabolism	Oxidoreductase	Microsome
Q8CHT0	Aldh4a1	Proline metabolism	Oxidoreductase	Mitochondria
Q8BWF0	Aldh5a1	Xenobiotic Metabolism AHR Signaling Pathway	Oxidoreductase	Mitochondria
Q9EQ20	Aldh6a1	Xenobiotic Metabolism AHR Signaling Pathway	Oxidoreductase	Mitochondria
Q9DBF1	Aldh7a1	Xenobiotic Metabolism AHR Signaling Pathway	Oxidoreductase	Mitochondria
Q8BH00	Aldh8a1	Amino Acid Degradation, L-kynurenine Degradation	Oxidoreductase	Cystoplasm	NAD
Q9JLJ2	Aldh9a1	Amine & Polyamine biosynthesis, Carnitine biosynthesis	Oxidoreductase	Cystoplasm	NAD
Q91Y97	Aldob	Glycolysis	Lyase	Cytoplasm
O09174	Amacr	#N/A	Isomerase	Mitochondria
P07356	Anxa2	#N/A	Cytoskeletal protein binding	Melanosome	Ca
P14824	Anxa6	Calcium transport	Actin filament binding	Cytoplasm
G3X982	Aox3	Xenobiotic metabolic process	Oxidoreductase	Cytoplasm	2Fe - 2S	C47, C52, C55, C77, C117, C120, C152, C154 - 2Fe - 2S
O35643	Ap1b1	Protein development	Transporter	Golgi apparatus
Q8R146	Apeh	Proteolysis	Hydrolase	Cytoplasm
P62331	Arf6	Protein transport, cell cycle	Hydrolase	Cytoplasm	GTP	K26, K123 - GTP
P59999	Arpc4	Actin filament polymerization	Actin binding	Cytoskeleton
Q91YI0	Asl	Amino-acid biosynthesis, Urea cycle	Lyase	Cytosol
P16460	Ass1	Amino Acid Biosynthesis, Urea cycle	Ligase	Cystoplasm	ATP
Q9D5T0	Atad1	#N/A	Translocase	Mitochondria
O08997	Atox1	Copper transport	Chaperone, Transporter	Cytosol	Cu	C12 C15 - Cu
Q8VDN2	Atp1a1	Sodium/potassium transport	Translocase	Melanosome	ATP	K487 - ATP
O55143	Atp2a2	Calcium transport	Translocase	Endoplasmic reticulum	ATP	K514 - ATP, K683 - ATP
Q03265	Atp5f1a	ATP Synthesis	Transporter	Mitochondria	ATP	Complex V
Q91VR2	Atp5f1c	ATP Synthesis	Transporter	Mitochondria		Complex V
P56382	Atp5f1e	ATP Synthesis, Complex 5	Ion transport, Transport	Mitochondria		Transmembrane
Q9CQQ7	Atp5pb	Hydrogen ion transport	Transproter	Mitochondria		Complex V
Q9DB20	Atp5po	ATP Synthesis, Complex 5	Ion transport, Transport	Mitochondria
Q9CR51	Atp6v1g1	Hydrogen ion transport	Transporter	Apical cell membrane		Complex V1
Q924Y0	Bbox1	Carnitine biosynthesis	Oxidoreductase	Cytoplasm
Q6P3A8	Bckdhb	Lipid metabolism	Oxidoreductase	Mitochondria
Q80XN0	Bdh1	Lipid metabolism	Oxidoreductase	Mitochondria	NAD	Requires phosphatidylcholine for allosteric activation
O35490	Bhmt	Amino-acid biosynthesis	Transferase	Cytoplasm	Zn2+	C217, C299, C300 - Zn2+
P97452	Bop1	Ribosome biogenesis	Ribonucleo protein	Nucleus
Q8R164	Bphl	#N/A	Hydrolase	Cytoplasm
Q9Z0S1	Bpnt1	Sulfur metabolism	Hydrolase	Cystoplasm	Mg	Inhibited by lithium
P01027	C3	Lipid metabolism	#N/A	Secretory
P16015	Ca3	One-carbon metabolism	Lyase	Cytoplasm	Zn2+
Q6ZQ38	Cand1	Ubiquitin conjugation pathway	TATA-binding protein	Cytoplasm
P40124	Cap1	Actin cytoskeleton organization	Actin binding	Cell membrane
P24270	Cat	Alcohol Metabolism	Oxidoreductase	Peroxisome	NADP, Fe
P48758	Cbr1	Lipid metabolism	Oxidoreductase	Cytoplasm
Q8K354	Cbr3	Phylloquinone catabolic process	Oxidoreductase	Cytoplasm	NADP+	K15, K28, K198 - NADP+
P80316	Cct5	Protien folding	Chaperone	Cytoplasm
P80317	Cct6a	Protien folding	Chaperone	Cytoplasm
P42932	Cct8	Protien folding	Chaperone	Cytoplasm
P49615	Cdk5	Apoptosis, cell cycle	Transferase, Kinase	Cytoplasm	ATP	K33 - ATP
Q9CXS4	Cenpv	Cell cycle	Lyase, Carbon-sulfur lyase activity	Cytoplasm	Zn2+	C129, C131, C149, C151, C154- Zinc
Q63880	Ces3a	Detoxification	Hydrolase	Endoplasmic reticulum
P18760	Cfl1	Actin filament organization	Actin binding	Cytoplasm
Q8BJ64	Chdh	Glycine betaine biosynthestic process from choline	Oxidoreductase	Mitochondria	FAD
Q91WS0	Cisd1	Autophagy	Transferase	Mitochondria	2Fe - 2S	K55 - active site
B1AR13	Cisd3	Protein maturation	#N/A	Mitochondria	2Fe - 2S	C70, C72, C81, C108, C110, C119 - 2Fe-2S
Q60649	Clpb	Protein trafficking	Hydrolase	Mitochondria	ATP
Q6IRU5	Cltb	Protein trafficking	#N/A	Cytosol	Ca
Q68FD5	Cltc	Autophagy	#N/A	Cytoplasm
Q5SW19	Cluh	Mitochondria organization	mRNA binding	Cytoplasm
Q8R4N0	Clybl	Cobalamin metabolic process	Lyase, Transferase	Mitochondria	Mg2+	K55, K59 - substrate
Q99KK2	Cmas	Amino-sugar metabolism	Transferase	Nucleus
Q9D1A2	Cndp2	Apoptosis, cell cycle	Hydrolase	Cytoplasm	Mn
Q9DBL7	Coasy	Co enzyme A biosynthesis	Multifunctional enzyme, transferase	Mitochondria
O88587	Comt	Lipid metabolism	Transferase	Cytoplasm
Q9QZE5	Copg1	Protein transport	Transporter	Cytoplasm
P19536	Cox5b	Electron transport	#N/A	Mitochondria	Zn2+	C90, C92, C112, C115 - Zn2+
Q8C196	Cps1	Urea cycle	Ligase, Urea cycle	Mitochondria	ATP	Desuccinylation by SIRT5
Q9DCT8	Crip2	Hemopoiesis		Cell cortex	Zn2+
Q3UNZ8	Cryzl2	#N/A	Oxidoreductase	Mitochondria
Q9CZU6	Cs	TCA	Transferase	Mitochondria
Q9ERK4	Cse1l	Protein transport	Transport	Cytoplasm
Q62426	Cstb	Negative regulation of proteolysis	Protease inhibitor	Cytoplasm
Q8BIQ5	Cstf2	mRNA 3' -end processing	mRNA binding	Nucleus
P16675	Ctsa	Proteolysis	Hydrolase, Protease	Lysosome		Disulfide bond
Q9D8X1	Cutc	Protein tetramerization	#N/A	Cytoplasm	Cu
P62897	Cycs	Electron transport	Transporter	Mitochondria
E9Q816	Cyp	Lipid metabolism	Oxidoreductase	Microsome
P00186	Cyp1a2	Lipid metabolism	Oxidoreductase	Microsome
Q9DBG1	Cyp27a1	Lipid metabolism	Oxidoreductase	Mitochondria
P56593	Cyp2a12	Xenobiotic metabolic process	Oxidoreductase	Microsome	Fe	C437 - Fe
P20852	Cyp2a5	Xenobiotic metabolic process	Oxidoreductase	Microsome	Fe
Q64458	Cyp2c29	Lipid metabolism	Oxidoreductase	Microsome
P56656	Cyp2c39	Lipid metabolism	Oxidoreductase	Microsome
Q91X77	Cyp2c50	Arachidonic & Linoleic acid metabolism	Oxidoreductase, Monooxygenase	Endoplasmic retiulum	Fe
Q6XVG2	Cyp2c54	Arachidonic & Linoleic acid metabolism	Oxidoreductase	Microsome	Fe	C435 - Fe
Q8CIM7	Cyp2d26	Arachidonic acid metabolism	Oxidoreductase	Microsome	Fe	C446 - Fe
Q05421	Cyp2e1	Lipid metabolism	Oxidoreductase	Microsome, Endoplasmic reticulum, Mitochondria	Fe	C437 - Fe
Q64464	Cyp3a13	Retinoic acid metabolic process	Oxidoreductase	Microsome	Fe	C442 - Fe
O35728	Cyp4a14	Arachidonic & Linoleic acid metabolism	Oxidoreductase	Microsome	Fe	C454 - Fe
Q9EP75	Cyp4f14	Arachidonic & Linoleic acid metabolism	Oxidoreductase	Microsome	Fe	C468 - Fe
Q9DBW0	Cyp4v2	Lipid metabolism	Oxidoreductase	Endoplasmic reticulum
Q922B2	Dars1	Protein biosynthesis	Ligase	Cytoplasm
O08788	Dctn1	Mitosis, Cell cycle	Tubilin binding	Cytoplasm
Q91X52	Dcxr	Carbohydrate metabolism	Oxidoreductase	Apical cell membrane	NADP+	K17, K28 - NADP+, K153 - active site
A2ADY9	Ddi2	Regulation of DNA & protein stability	Hydrolase	Cytoplasm
O35215	Ddt	Melanin biosynthetic process	Lyase	Cytoplasm
Q91VR5	Ddx1	Transcription	Hydrolase	Mitochondria	ATP
Q61656	Ddx5	Transcription, mRNA processing/splicing, Biological rhythms	Hydrolase, Helicase	Nucleus	ATP
Q9CQ62	Decr1	Lipid metabolism	Oxidoreductase	Mitochondria
Q9WV68	Decr2	Lipid metabolism	Oxidoreductase	Peroxisome
Q8BH86	Dglucy	Glutamate Metabolism	Lyase	Mitochondria
Q9QX60	Dguok	Nucleobase-containing compound metabolic process	Transferase	Mitochondria		K51 - active site
Q8VCH6	Dhcr24	Lipid metabolism	Oxidoreductase	Endoplasmic reticulum
O88455	Dhcr7	Lipid metabolism	Oxidoreductase	Endoplasmic reticulum
Q9DBB8	Dhdh	D-xylose catabolic process	Oxidoreductase	#N/A	NADP+	K97 - coenzyme binding
Q99L04	Dhrs1	Carbonyl reductase (NADPH) activity	Oxidoreductase	Endoplasmic reticulum	NAD	K167 - NAD+
Q99LB2	Dhrs4	Steroid & retinal metabolic process	Oxidoreductase	Peroxisome	NADP+	K187 - NADP+
A2ATU0	Dhtkd1	Glycolysis	Oxidoreductase	Mitochondria
Q8BMF4	Dlat	Tricarboxylic acid cycle	Transferase	Mitochondria
O08749	Dld	Proteolysis	Oxidoreductase	Mitochondria	FAD	K72, K89 - FAD
Q9DBT9	Dmgdh	Betaine degradation, Folic acid binding	Oxidoreductase	Mitochondria	FAD	C52, K74 - FAD
Q9Z2W0	Dnpep	Proteolysis	Hydrolase	Cytoplasm	Zn2+	K372 - binding site
Q8R1A4	Dock7	Regulation of neurogenesis	Guanine-nucleotide releasing factor	Cell projection, axon
Q8CHR6	Dpyd	Amino-acid biosynthesis, beta-alanine biosynthesis	Oxidoreductase	Cystoplasm	NADP
Q9EQF5	Dpys	CMP catabolic process	Hydrolase	Cytosol	Zn2+	K159 - Zn2+
Q9QXB9	Drg2	Cytoplasmic translation	Hydrolase	Cytoplasm	GTP, Mg2+	K75, K247 - GTP
O35459	Ech1	Lipid metabolism	Isomerase	Mitochondria
Q9D9V3	Echdc1	#N/A	Lyase	Cytoplasm
Q8BH95	Echs1	Lipid metabolism, Fatty acid metabolism	Lyase, Isomerase	Mitochondria
P42125	Eci1	Lipid metabolism	Isomerase	Mitochondria
Q9WUR2	Eci2	#N/A	Isomerase	Mitochondria
P10126	Eef1a1	Protein biosynthesis	Hydrolase	Cytoplasm
Q9D1M4	Eef1e1	Protein biosynthesis	Elongation factor	Cytoplasm
P58252	Eef2	Protein biosynthesis	Hydrolase	Cytoplasm
Q9DBM2	Ehhadh	Lipid metabolism, fatty acid beta-oxidation	Oxidoreductase, Lyase, Isomerase	Peroxisome	NAD
Q6ZWX6	Eif2s1	Protein biosynthesis	#N/A	Cytoplasm
Q9Z0N1	Eif2s3x	Protein biosynthesis	Hydrolase	#N/A
P23116	Eif3a	Protein biosynthesis	#N/A	Cytoplasm
Q8R1B4	Eif3c	Protein biosynthesis	#N/A	Cytoplasm
Q6NZJ6	Eif4g1	Protein biosynthesis	#N/A	Cytoplasm
P63242	Eif5a	Protein biosynthesis	Elongation factor	Cytoplasm
Q8BHI7	Elovl5	Lipid metabolism	Transferase	Endoplasmic reticulum
P17182	Eno1	Glycolysis, Carbohydrate degradation	Lyase	Cystoplasm	Mg2+
Q9D379	Ephx1	Lipid metabolism	Hydrolase	Microsome
P34914	Ephx2	Lipid metabolism	Multifunctional enzyme	Peroxisome
Q8CGC7	Eprs1	Protein biosynthesis	Ligase	Cytoplasm
Q99K30	Eps8l2	Rho protein signal transduction	Actin binding	Cytoplasm
Q9R0P3	Esd	Formaldehyde catabolic process	Hydrolase	Cytoplasm
Q99LC5	Etfa	Electron transport	Transporter	Mitochondria	FAD	Heterodimer
Q9DCW4	Etfb	Amino Acid Degradation	Transport	Mitochondria	AMP
Q921G7	Etfdh	Electron transport	Oxidoreductase	Mitochondria
P35505	Fah	Lipid metabolism	Hydrolase	#N/A
Q8R0F8	Fahd1	#N/A	Lyase	Mitochondria
Q3TC72	Fahd2	#N/A	Hydrolase	Mitochondria	Ca2+, Mg2+
Q6A0A9	FAM120A	Binds IGF2 RNA & promotes IGF2 production	RNA binding	Cytoplasm
Q9WUA2	Farsb	Protein biosynthesis	Ligase	Cytoplasm
P19096	Fasn	Lipid metabolism	Oxidoreductase	Cytoplasm
Q7TMC8	Fcsk	GDP-L-fucose salvage	Transferase	#N/A
Q920E5	Fdps	Lipid metabolism	Transferase	Cytoplasm
P46656	Fdx1	Lipid metabolism, Electron transport	Transport	Mitochondria	Fe
A2AJL3	Fggy	Carbohydrate metabolism	Transferase	Cytoplasm
P97807	Fh	TCA	Lyase	Mitochondria
Q62446	Fkbp3	#N/A	Isomerase	Nucleus
Q80X90	Flnb	Actin cytoskeleton organization	Actin binding	Cytoplasm
P97872	Fmo5	Lipid metabolism	Oxidoreductase	Microsome
Q91XD4	Ftcd	Histidine degradation	Lyase	Cytoplasm
Q99KY4	Gak	Golgi organization	Transferase, Kinase	Golgi apparatus	ATP	ATP -K69
P16858	Gapdh	Glycolysis, Carbohydrate degradation	Oxidoreductase, Transferase	Cystoplasm	NAD
Q9CZD3	Gars1	Protein biosynthesis	Ligase	Mitochondria
Q64737	Gart	Purine metabolism	Ligase	Cytosol	ATP, Mg2+, Mn2+
P11862	Gas2	Apotosis, cell cycle	Actin filament binding	Cytoskeleton
Q9D172	Gatd3	#N/A	Transferase	Mitochondria
Q9D6Y9	Gbe1	Glycan biosynthesis, glycogen biosynthesis	Transferase	Cytosol		K121 - substrate
O88986	Gcat	Amino-acid degradation	Transferase	Mitochondria	Ac-CoA	C131, K262 - pyridoxal 5'-phosphate
Q60759	Gcdh	Tryptophan metabolic process	Oxidoreductase	Mitochondria	FAD
P99025	Gchfr	Kynurenine pathway, Xanthurenic pathway	Hydrolase	Nucleus, Cytoplasm		GTP cyclohydrolase I feedback regulatory protein binds to and mediates tetrahydrobiopterin inhibition of GTP cyclohydrolase I
P52792	Gck	Glycolysis, Carbohydrate degradation	Transferase, Kinase	Cytoplasm, Nucleus, Mitochondria	ATP
Q91X44	Gckr	Carbohydrate metabolism	#N/A	Mitochondria
P97494	Gclc	Sulfur metabolism, glutathione biosynthesis	Ligase	Cytosol, Mitochondria
E9PVA8	Gcn1	Translation regulation	#N/A	Cytoplasm
Q61598	Gdi2	Protein transport	GTPase activator activity	Cytoplasm
Q91W43	Gldc	#N/A	Oxidoreductase	Mitochondria
Q9CPU0	Glo1	Methylglyoxal degradation	Lyase	Cytosol	Zn2+	K157 - binding site
Q80Y14	Glrx5	Protein maturation by 2Fe-2S cluster transfer	Oxidoreductase	Mitochondria	2Fe - 2S	K55, K97 - glutathione, C63, C119 - 2Fe - 2S
P26443	Glud1	Amino-acid biosynthesis, Nitrogen metabolism	Oxidoreductase	Mitochondria, Endoplasmic reticulum	NAD+, GTP	K147, K171 - Substrate, K183 - Active site, K444 - NAD+
P15105	Glul	Amino acid Synthesis, Glutamine metabolism	Transferase, Ligase	Cytoplasm, microsome, mitochondria	ATP, Mn, Mg
Q91XE0	Glyat	Detoxification	Transferase	Mitochondria
Q5FW57	Gm4952	#N/A	Transferase	Mitochondria
Q9QXF8	Gnmt	Selenoamino acid metabolism	Transferase	Cytoplasm
P05202	Got2	Kynurenine pathway, Lipid transport	Transferase, Aminotransferase	Mitochondria	pyridoxal 5'-phosphate
P05202	Got2	Kynurenine pathway, Lipid transport	Transferase, Aminotransferase	Mitochondria	pyridoxal 5'-phosphate
Q99LD4	Gps1	#N/A	#N/A	Cytoplasm
Q8QZR5	Gpt	Alanine metabolism	Aminotransferase	Cytoplasm
Q8BGT5	Gpt2	Amino-acid degradation	Transferase, Aminotransferase	Mitochondria
Q91Z53	Grhpr	Glyoxylate metabolic process	Oxidoreductase	Cytosol	NADP+
P47791	Gsr	Selenoamino acid metabolism	Oxidoreductase	Mitochondria
P51855	Gss	Sulfur metabolism, glutathione biosynthesis	Ligase	Cytosol	Mg2+	K305, K364, K400, K452 - ATP
Q9DCM2	Gstk1	Glutathione metabolic process	Transferase	Mitochondria
P10649	Gstm1	Lipid metabolism	Transferase	Cytoplasm
P19639	Gstm3	Xenobiotic metabolism	Transferase	Cytoplasm		K50 - glutathione
Q8R5I6	Gstm4	Lipid metabolism	Lyase	Cytoplasm
O09131	Gsto1	Xenobiotic catabolic process	Oxidoreductase	Cytoplasm		C32 - Nucleophile, K59 - glutathione
P19157	Gstp1	Lipid metabolism	Transferase	Mitochondria
Q64471	Gstt1	Glutathione metabolic process	Transferase	Cytoplasm
Q61133	Gstt2	Glutathione metabolic process	Transferase	Cytoplasm
Q9WVL0	Gstz1	Phenyl alanine catabolism	Multifunctional enzyme	Cytoplasm
P58710	Gulo	Ascorbate biosynthesis	Oxidoreductase	Microsome
Q8VCB3	Gys2	Glycan biosynthesis, glycogen biosynthesis	Transferase	Cytosol	K40 - UDP-alpha-D-glucose
Q78JT3	Haao	Pyridine nucleotide biosynthesis	Oxidoreductase	Cytoplasm
Q8K2C9	Hacd3	Lipid metabolism	Lyase	Endoplasmic reticulum
Q9QXE0	Hacl1	Lipid metabolism	Lyase	Peroxisome
Q61425	Hadh	Lipid metabolism	Oxidoreductase	Mitochondria
Q8BMS1	Hadha	Lipid metabolism, fatty acid beta-oxidation	Oxidoreductase, Lyase, Transferase	Mitochondria	NAD
Q99KB8	Hagh	Oxygen transport	Hydrolase	Extracellular space	Fe
P01942	Hba	Oxygen transport	Transport	Extracellular space	Fe
P02088	Hbb-b1	Oxygen transport	Transport	Extracellular space	Fe
O09173	Hgd	Phenyl alanine catabolism	Oxidoreductase	#N/A
Q99L13	Hibadh	Branched-chain amino acid catabolism	Oxidoreductase	Mitochondria
Q8QZS1	Hibch	Branched-chain amino acid catabolism	Hydrolase	Mitochondria
P38060	Hmgcl	Lipid metabolism	Lyase	Mitochondria, Peroxisome
Q8JZK9	Hmgcs1	Lipid metabolism	Transferase	Cytoplasm
P54869	Hmgcs2	Lipid metabolism, Steroid Metabolism, Cholesterol metabolism	Transferase	Mitochondria		acetyl-coa
Q91VF2	Hnmt	#N/A	Transferase	Cytoplasm
Q8BG05	Hnrnpa3	mRNA processing	Ribonucleo protein	Nucleus
Q8VEK3	Hnrnpu	Mitosis, Cell cycle	Ribonucleo protein	Cytoplasm
Q00PI9	Hnrnpul2	#N/A	Ribonucleo protein	Nucleus
Q8VCC1	Hpgd	Lipid metabolism	Oxidoreductase	Cytoplasm
O08756	Hsd17b10	Lipid metabolism	Oxidoreductase	Mitochondria
Q8VCR2	Hsd17b13	Lipid metabolism	Oxidoreductase	Endoplasmic reticulum
P26150	Hsd3b3	#N/A	Oxidoreductase	Mitochondria
Q61694	Hsd3b5	Lipid metabolism	Oxidoreductase	Mitochondria
Q9EQC1	Hsd3b7	Lipid metabolism	Oxidoreductase	Endoplasmic reticulum
Q2TPA8	Hsdl2	#N/A	Oxidoreductase	Peroxisome
Q61316	Hspa4	Stress response	#N/A	Cytoplasm
P63017	Hspa8	Transcription, mRNA processing/splicing, Autophagy	Chaperone, Hydrolase	Cytoplasm, Nucleus	ATP
P38647	Hspa9	Iron-sulfur cluster (ISC) biogenesis	Chaperone	Mitochondria, Nucleus	ATP
P63038	Hspd1	Protein import and Folding	Chaperone, Isomerase	Mitochondria	ATP	ATP G440, D520
Q61699	Hsph1	Stress response	#N/A	Cytoplasm
Q9Z2G9	Htatip2	#N/A	Oxidoreductase	Cytoplasm
Q9DB29	Iah1	Lipid metabolism	Hydrolase	#N/A
Q8BIJ6	Iars2	Protein biosynthesis	Ligase	Mitochondria
Q8CAK1	Iba57	Heme biosynthesis	Transferase	Mitochondria
O88844	Idh1	TCA	Oxidoreductase	Cytoplasm
P54071	Idh2	TCA	Oxidoreductase	Mitochondria	NADP, Mn2+
Q9D6R2	Idh3a	TCA	Oxidoreductase	Mitochondria
P58044	Idi1	Lipid metabolism	Isomerase	Peroxisome
Q9QZ85	Iigp1	#N/A	Hydrolase	Cytoplasm
O55222	Ilk	Cell junction organization	Transferase	Cytoplasm
Q8CAQ8	Immt	Mitochondrial calcium ion hemeostasis	#N/A	Mitochondria
P40936	Inmt	Detoxification	Transferase	Cytoplasm
Q8BKC5	Ipo5	Protein transport	GTPase binding	Cytoplasm
Q3UQ44	Iqgap2	Actin cytoskeleton organization	Actin filament binding	Cytosol	Calmodulin
P85094	Isoc2a	Protein destabilization	#N/A	Cytoplasm
Q9JHI5	Ivd	#N/A	Oxidoreductase	Mitochondria
Q6GV12	Kdsr	Lipid metabolism	Oxidoreductase	Endoplasmic reticulum
Q9DCY0	Keg1	#N/A	Transferase	Cytoplasm
P97328	Khk	Carbohydrate metabolism	Transferase	#N/A
Q71RI9	Kyat3	Kynurenine pathway, Amino acid Degradation	Transferase, Aminotransferase, Lyase	Cytoplasm, mitochondria	pyridoxal 5'-phosphate
Q9CXF0	Kynu	Pyridine nucleotide biosynthesis	Hydrolase	Cytoplasm
Q91YP0	L2hgdh	#N/A	Oxidoreductase	Mitochondria
Q99KR3	Lactb2	Transcription	Hydrolase, RNA-binding	Mitochondria	Zn
Q9CPY7	Lap3	#N/A	Hydrolase	Cytoplasm
Q8VDC0	Lars2	Protein biosynthesis	Ligase	Mitochondria
P06151	Ldha	Sirtuin Signaling Pathway, TCA	Oxidoreductase	Cytoplasm
Q7TNG8	Ldhd	#N/A	Oxidoreductase	Mitochondria
Q924L1	Letmd1	#N/A	#N/A	Mitochondria
Q8VCM4	Lipt1	#N/A	Transferase	Mitochondria
Q8CGK3	Lonp1	#N/A	Hydrolase	Mitochondria
Q9DBN5	Lonp2	#N/A	Hydrolase	Peroxisome
Q6PB66	Lrpprc	ATP synthesis	#N/A	Mitochondria
Q922Q8	Lrrc59	#N/A	#N/A	Microsome
P24527	Lta4h	#N/A	Hydrolase	Cytoplasm
Q922B1	Macrod1	#N/A	Hydrolase	#N/A
Q8BHE8	Maip1	#N/A	#N/A	Mitochondria
Q8K2I4	Manba	#N/A	Hydrolase	#N/A
P47809	Map2k4	Stress response	Transferase	Cytoplasm
Q91X83	Mat1a	One-carbon metabolism	Transferase	#N/A
Q99MR8	Mccc1	Leucine degradation	Ligase	Mitochondria
Q3ULD5	Mccc2	Leucine degradation	Ligase	Mitochondria
Q9DB27	Mcts1	Protein biosynthesis	#N/A	Cytoplasm
P08249	Mdh2	TCA	Oxidoreductase	Mitochondria
P06801	Me1	#N/A	Oxidoreductase	Cytoplasm
Q9DD20	Mettl7b	#N/A	Transferase	Endoplasmic reticulum
Q99J39	Mlycd	Lipid metabolism	Lyase	Mitochondria
P16332	Mmut	#N/A	Isomerase	Mitochondria
Q5RKZ7	Mocs1	Molybdenum cofactor biosynthesis	Lyase	Cytosol	Iron-sulfur, GTP	C80, C84, C87, C312, C317, C329 - 4Fe-4S, K215 - GTP
Q99J99	Mpst	#N/A	Transferase	Mitochondria
Q9D338	Mrpl19	#N/A	Ribosomal protein	Mitochondria
Q8K2Y7	Mrpl47	#N/A	Ribosomal protein	Mitochondria
Q9D1H8	Mrpl53	#N/A	Ribosomal protein	Mitochondria
Q8R035	Mrpl58	Protein biosynthesis	Hydrolase	Mitochondria
Q99N94	Mrpl9	#N/A	Ribosomal protein	Mitochondria
Q9DC71	Mrps15	#N/A	Ribosomal protein	Mitochondria
Q99N84	Mrps18b	#N/A	Ribosomal protein	Mitochondria
Q8R2L5	Mrps18c	#N/A	Ribosomal protein	Mitochondria
Q8VE22	Mrps23	#N/A	Ribosomal protein	Mitochondria
Q8BK72	Mrps27	Translation regulation	Ribosomal protein	Mitochondria
Q9D7N3	Mrps9	#N/A	Ribosomal protein	Mitochondria
Q9D6Y7	Msra	#N/A	Oxidoreductase	Mitochondria
Q9CQ65	Mtap	#N/A	Transferase	Cytoplasm
Q9CW42	Mtarc1	#N/A	Oxidoreductase	Mitochondria
Q922Q1	Mtarc2	Nitric oxide Detoxification	Oxidoreductase	Mitochondria, Peroxisome	Fe2+
Q922D8	Mthfd1	One-carbon metabolism	Oxidoreductase	Cytoplasm
Q9D110	Mthfs	#N/A	Ligase	Cytoplasm
Q9D0D3	Mtpap	#N/A	Transferase	Mitochondria
O08601	Mttp	Lipid metabolism	#N/A	Endoplasmic reticulum
P47802	Mtx1	Protein transport	Transporter	Mitochondria
Q8VDD5	Myh9	Cell adhesion	Actin-binding	Cytoplasm	ATP	K180 - ATP
Q8C5H8	Nadk2	#N/A	Transferase	Mitochondria
Q8R4H7	Nags	Amino-acid biosynthesis, Urea cycle	Transferase, Acyltransferase	Mitochondria		Acetyl-coa
Q8CC86	Naprt	Pyridine nucleotide biosynthesis	Ligase	Cytoplasm
Q8BP47	NARS1	Protein biosynthesis	Ligase	Cytoplasm
Q8CHQ9	Nat8f2	Negative regulation of cell adhesion	Transferase	Endoplasmic reticulum
Q99LC3	Ndufa10	Electron transport	#N/A	Mitochondria
Q9CR21	Ndufab1	Iron-sulfur cluster (ISC) biogenesis, Lipid metabolism	Carrier protein	Mitochondria		Finally, the [2Fe-2S] cluster is transferred from ISCU to chaperone proteins, including HSCB, HSPA9 and GLRX5
Q9CWX2	Ndufaf1	Chaperone-mediated protein complex assemly	Chaperone	Mitochondria
A2AIL4	Ndufaf6	Biosynthetic process	Transferase	Mitochondria
Q91VD9	Ndufs1	Electron transport	Oxidoreductase	Mitochondria
Q91WD5	Ndufs2	Electron transport	Oxidoreductase	Mitochondria
P52503	Ndufs6	Electron transport	#N/A	Mitochondria
Q91YT0	Ndufv1	Electron transport	Oxidoreductase	Mitochondria
Q8BZW8	Nhlrc2	#N/A	#N/A	Cytoplasm
O55125	Nipsnap1	Sensory perception of pain	Neurotransmitter binding	Mitochondria
O55126	Nipsnap2	Oxidative phosphorylation	#N/A	Mitochondria, Cytoplasm
Q8VDK1	Nit1	#N/A	Hydrolase	Mitochondria
Q9JHW2	Nit2	Neutrophil degranulation	Hydrolase	Cytoplasm
Q3TL44	Nlrx1	Innate immunity	#N/A	Mitochondria	ATP	K172 - ATP
Q99K48	Nono	DNA damage	DNA/RNA binding	Nucleus
Q9D6Z1	Nop56	#N/A	Ribonucleo protein	Cytoplasm
Q6DFW4	Nop58	Ribosome biogenesis	Ribonucleo protein	Nucleus
Q61937	Npm1	Ribosome biogenesis	Chaperone	Cytoplasm, nucleus
Q9DCN1	Nudt12	#N/A	Hydrolase	Peroxisome
Q99P30	Nudt7	Peroxisomal protein import	Hydrolase	Peroxisome
P29758	Oat	Retinoate biosynthesis	Aminotransferase	Mitochondria
Q9D8W7	Ociad2	#N/A	#N/A	Endosome
Q60597	Ogdh	Glycolysis	Oxidoreductase	Mitochondria
P58281	Opa1	Apoptosis	Hydrolase	Mitochondria
Q8K010	Oplah	Glutathione metabolic process	Hydrolase	#N/A	ATP
Q8VE38	Oxnad1	#N/A	Oxidoreductase	Mitochondria	NAD+
P09103	P4hb	#N/A	Isomerase	Endoplasmic reticulum
P50580	Pa2g4	Translation regulation	Ribonucleo protein	Cytoplasm
Q99JB8	Pacsin3	Endocytosis	#N/A	Cytoplasm	Lipid binding
P16331	Pah	Phenyl alanine catabolism	Oxidoreductase	#N/A
O88428	Papss2	Sulfur metabolism	Transferase, Multifunctional enzyme	Cytosol	ATP	K56 - ATP, K162 - adenosine 5'-phosphosulfate
Q99LX0	Park7	Stress response	Hydrolase	Mitochondria
Q05920	Pc	Gluconeogenesis, Carbohydrate biosynthesis	Ligase	Mitochondria	ATP	Mn2+, biotin
P60335	Pcbp1	Processing of Capped Intron-Containing Pre-mRNA	Ribonucleo protein	Cytoplasm
Q61990	Pcbp2	#N/A	Ribonucleo protein	Cytoplasm
Q91ZA3	Pcca	Lipid metabolism	Ligase	Mitochondria
Q99MN9	Pccb	Mitochondrial Fatty Acid Beta-Oxidation	Ligase	Mitochondria
Q9Z2V4	Pck1	#N/A	Lyase	Cytoplasm
Q9WU78	Pdcd6ip	Apoptosis	Transport	Cytoplasm
P35486	Pdha1	TCA	Oxidoreductase	Mitochondria
Q921X9	Pdia5	#N/A	Isomerase	Endoplasmic reticulum
Q99MZ7	Pecr	Lipid metabolism	Oxidoreductase	Peroxisome
Q80X73	Pelo	Translation regulation	#N/A	Cytoplasm
Q9Z210	Pex11b	Peroxisome biogenesis	#N/A	Peroxisome
Q8VCI5	Pex19	Peroxisome biogenesis	Chaperone	Peroxisome
P70266	Pfkfb1	Fructose metabolic process	Transferase, Hydrolase, Multifunctional enzyme	Cytosol	ATP	K55, K172, K175 - ATP, C161 - Active site, K175, K357 - beta-D-fructose 6-phosphate
P12382	Pfkl	Glycolysis	Transferase	Cytoplasm
P47857	Pfkm	Glycolysis	Transferase	Cytoplasm
P09411	Pgk1	Glycolysis, Carbohydrate degradation	Transferase, Kinase	Cytoplasm	ATP
O55022	Pgrmc1	Heme biosynthesis	#N/A	Mitochondria	Fe2+
Q9D826	Pipox	#N/A	Oxidoreductase	Peroxisome
P53811	Pitpnb	Lipid transport	#N/A	Endoplasmic reticulum
Q8K411	Pitrm1	Axonal Guidance Signaling	Hydrolase	Mitochondria
P53657	Pklr	Glycolysis	Transferase	#N/A
Q9Z280	Pld1	Lipid metabolism	Hydrolase	Cytoplasm
P43883	Plin2	Long-chain fatty acid transport	#N/A	Plasma membrane
Q9DBG5	Plin3	Lipid storage	Transport	Cytoplasm
Q9DC61	Pmpca	Protein processing	#N/A	Mitochondria
Q8K1N1	Pnpla8	Lipid metabolism	Hydrolase	Mitochondria
Q8K1R3	Pnpt1	#N/A	Hydrolase	Mitochondria
P52430	Pon1	Aromatic & carboxylic acid catabolic process	Hydrolase	Secretory	Ca2+
Q9D819	Ppa1	Pyrophosphate hydrolysis	Hydrolase	Cytoplasm	Mg2+
P17742	Ppia	Apoptosis	Isomerase, Rotamase	Cytoplasm, Nucleus, Secreted
Q99KR7	Ppif	#N/A	Isomerase	Mitochondria
P35700	Prdx1	Hydrogen peroxide catabolic process	Oxidoreductase	Cytoplasm		C52 - Cysteine sulfenic acid
P20108	Prdx3	Hydrogen peroxide catabolic process	Oxidoreductase	Mitochondria
P99029	Prdx5	Hydrogen peroxide catabolic process	Oxidoreductase	Mitochondria
O08709	Prdx6	Lipid metabolism	Oxidoreductase	Cytoplasm
Q9WU79	Prodh	Proline metabolism	Oxidoreductase	Mitochondria
Q8VCZ9	Prodh2	Proline metabolism	Oxidoreductase	#N/A
Q8K2Z2	Prpf39	mRNA processing	#N/A	Nucleus
Q80W14	Prpf40b	mRNA processing	#N/A	Nucleus
Q9D0M1	Prpsap1	Nucleotide biosynthesis	Kinase, Ribose phosphate diphosphokinase activity	Cytoplasm
P46471	Psmc2	Proteasome-mediated ubiquitin-dependent protein catabolic process	Proteasome-activation activity	Proteasome, Cytoplasm	ATP	K22 - ATP
O88685	Psmc3	Proteasome-mediated ubiquitin-dependent protein catabolic process	Proteasome-activation activity	Cytoplasm, Nucleus	ATP	K236 - ATP
Q3TXS7	Psmd1	Proteasome-mediated ubiquitin-dependent protein catabolic process	Ubiquitin protein ligase binding	Proteasome
P97371	Psme1	Proteasomal protein catabolic process	#N/A	Proteasome
Q60866	Pter	Catabolic process	Hydrolase	#N/A	Zn
Q9R0Q7	Ptges3	Lipid metabolism	Isomerase	Cytoplasm
Q66GT5	Ptpmt1	Lipid metabolism	Hydrolase	Mitochondria
P35235	Ptpn11	MAPK cascade	Hydrolase	Cytoplasm	C459 - Phosphocysteine intermediate, K459 - Substrate
P42669	Pura	Transcription regulation	DNA binding	Nucleus
Q9DCC4	Pycr3	#N/A	Oxidoreductase	Cytoplasm
Q9ET01	Pygl	Carbohydrate metabolism	Transferase	Cytoplasm
Q8BVI4	Qdpr	Tetrahydrobiopterin biosynthesis	Oxidoreductase	Cytoplasm, Mitochondria	NADP+
Q9CZN8	Qrsl1	Protein biosynthesis	Ligase	Mitochondria
Q05144	Rac2	Actin cytoskeleton organization	GTPase	Cytoplasm	GTP	K16, K116 - GTP
P60764	Rac3	Canonical Wnt signaling, Actin cytoskeleton organization	GTPase, Hydrolase	Cytoplasm	GTP	K16, K116 - GTP
P68040	Rack1	Translation regulation	Ribosomal protein	Cytoplasm
P62827	Ran	Mitosis, Protein transport	GTPase, Hydrolase	Cytoplasm	GTP, Mg2+	K23, K37, K38, K123, K152 - GTP
Q61820	Rasl2-9	Protein transport	GTPase, Hydrolase	Nucleus	GTP	K23, K123 - GTP
Q6NXM2	RCC1	Translation regulation, Cell cycle	Chromatin regulator	Nucleus
Q8VCH7	Rdh10	Lipid metabolism	Oxidoreductase	Microsome
Q9QYF1	Rdh11	Lipid metabolism	Oxidoreductase	Endoplasmic reticulum
O54909	Rdh16	Lipid metabolism	Oxidoreductase	Microsome
O88451	Rdh7	Retinoate biosynthesis	Oxidoreductase	Microsome
Q9D8S4	Rexo2	#N/A	Hydrolase	Mitochondria
Q64374	Rgn	Ascorbate biosynthesis	Hydrolase	Cytoplasm
Q62159	Rhoc	Actin filament organization	GTPase	Cell membrane	GTP	K18, K118, K119 - GTP
P52760	Rida	Lipid metabolism	Hydrolase	Mitochondria
Q8BSE0	Rmdn2	#N/A	Microtubule binding	Cytoplasm
Q91VI7	Rnh1	Ribonuclease inhibitor	#N/A	Cytoplasm
Q6ZWV3	Rpl10	Translation regulation	Ribosomal protein	Cytoplasm
P35979	Rpl12	Translation regulation	Ribosomal protein	Cytoplasm
P19253	Rpl13a	Translation regulation	Ribosomal protein	Cytoplasm
Q9CR57	Rpl14	Selenoamino acid metabolism	Ribosomal protein	Cytoplasm
P62717	Rpl18a	Translation, Selenoamino acid metabolism	Ribosomal protein	Cytoplasm
P62830	Rpl23	#N/A	Ribosomal protein	Cytoplasm
Q8BP67	Rpl24	Translation, Selenoamino acid metabolism	Ribosomal protein	Cytoplasm
P14115	Rpl27a	#N/A	Ribosomal protein	Cytoplasm
P41105	Rpl28	#N/A	Ribosomal protein	Cytoplasm
P27659	Rpl3	#N/A	Ribosomal protein	Cytoplasm
P62889	Rpl30	Translation, Selenoamino acid metabolism	Ribosomal protein	Cytoplasm
Q9D1R9	Rpl34	EIF2 Signaling	Ribosomal protein	Cytoplasm
O55142	Rpl35a	#N/A	Ribosomal protein	Cytoplasm
P14869	Rplp0	Translation	Ribosomal protein	Nucleus, Cytoplasm
P62281	Rps11	Translation	Ribosomal protein	Nucleus, Cytoplasm
P63323	Rps12	Canonical Wnt signaling	Ribosomal protein	Nucleis
P63276	Rps17	Translation, Selenoamino acid metabolism	Ribosomal protein	Cytoplasm
P25444	Rps2	Translation, Selenoamino acid metabolism	Ribosomal protein	Cytoplasm
P60867	Rps20	#N/A	Ribosomal protein	Cytoplasm
Q6ZWY3	Rps27l	#N/A	Ribosomal protein	Cytoplasm
P62908	Rps3	Translation regulation	Ribosomal protein	Mitochondria
P62702	Rps4x	#N/A	Ribosomal protein	Cytoplasm
P97461	Rps5	#N/A	Ribosomal protein	Cytoplasm
P62242	Rps8	Translation, Selenoamino acid metabolism	Ribosomal protein	Cytoplasm
P14206	Rpsa	Translation, Selenoamino acid metabolism	Ribosomal protein	Cytoplasm
Q14AI6	Rpusd3	mRNA processing	Isomerase	Mitochondria
Q99PL5	Rrbp1	Protein transport	Translocase	Endoplasmic reticulum
Q99LF4	Rtcb	#N/A	Ligase	Cytoplasm
Q9CQE8	RTRAF	Transcription	RNA binding	Cytoplasm
Q9EP69	Sacm1l	Lipid metabolism	Hydrolase	Endoplasmic reticulum
Q99LB7	Sardh	#N/A	Oxidoreductase	Mitochondria
P32020	Scp2	Lipid metabolism	Transferase	Mitochondria
Q8VCA8	Scrn2	Proteolysis	Exopeptidase activity	#N/A	C12 - Active site
Q8K2B3	Sdha	TCA	Oxidoreductase	Mitochondria
Q9D665	Sdr42e1	Steroid biosynthesis	Oxidoreductase	Membrane	NAD+	K157 - NAD+
Q8VBT2	Sds	Lipid metabolism	Lyase	Cytoplasm
Q9D1M0	Sec13	Protein transport, RNA transport	Transporter	Endoplasmic reticulum
Q3UPL0	Sec31a	Protein transport	#N/A	Cytoplasm
P17563	Selenbp1	Protein transport	Oxidoreductase	Cytoplasm
Q8BH69	Sephs1	Selenocysteine biosynthesis	Transferase	Cytoplasm	ATP, Mg2+	C31 - Active site, K32 - ATP, K32 - Catalytic activity
P42208	Septin2	Mitosis, Cell cycle	GTPase	Cytoplasm	GTP	K50, K183 - GTP
O55131	Septin7	Mitosis, Cell cycle	GTPase activity	Cytoplasm	GTP	K62, K194 - GTP
P22599	Serpina1b	Serine protease inhibitor	Protease inhibitor	Secretory
Q8K4Z5	Sf3a1	mRNA processing	RNA binding	Nucleus
Q9JI99	Sgpp1	Lipid metabolism	Hydrolase	Endoplasmic reticulum
Q9JJU8	Sh3bgrl	Ubiquitin catabolism	SH3 domain binding	Cytoplasm
P50431	Shmt1	One-carbon metabolism	Transferase	Cytoplasm
P43006	Slc1a2	Amino acid transport	Transporter	Cell membrane	K, Na
Q8JZU2	Slc25a1	TCA	Transporter	Mitochondria		Feedback machanism in the production of ac-CoA
Q9QZD8	Slc25a10	Lipid transport	Transporter	Mitochondria	Ca
Q9QXX4	Slc25a13	Amino acid transport	Transporter	Mitochondria
Q9Z2Z6	Slc25a20	Lipid transport	Transporter	Mitochondria
Q9D6M3	Slc25a22	Amino acid transport	Transporter	Mitochondria
Q8VEM8	Slc25a3	Phosphate ion transport	Transporter	Mitochondria
P51881	Slc25a5	ATP Synthesis	Transporter	Mitochondria	Imports ADP into the mitochondria
O35488	Slc27a2	Lipid metabolism	Ligase	Peroxisome
Q4LDG0	Slc27a5	Lipid metabolism	Ligase	Microsome
Q91ZW3	Smarca5	DNA helicase	Hydrolase, Helicase	Nucleus	ATP
Q6P8X1	Snx6	Protein transport	Transporter	Cytoplasm		K47, K106 - phosphatidylinositol bisphosphate
P08228	Sod1	Superoxide metabolism	Oxidoreductase	Cytoplasm	Zn2+, Cu
Q64442	Sord	Sorbitol metabolic process	Oxidoreductase	Mitochondria	Zn2+, NAD	C45 -Zn2+
Q3ULF4	Spg7	Cell-cell adhesion	Hydrolase	Mitochondria	Zn2+, ATP	K355 - ATP
Q64105	Spr	Nitrogen metabolism	Oxidoreductase	Cytoplasm	NADP+	K175 - NADP+, K222 - substrate
P08032	Spta1	Actin cytoskeleton organization	Actin binding	Cytoplasm	Ca2+
P16546	Sptan1	Actin cytoskeleton organization	Actin-binding	Cytoplasm	Ca2+
Q9R112	Sqor	Sulfide oxidation	Oxidoreductase	Mitochondria	FAD	Cysteine persulfide intermediate - C201, Binding site - K344, Active site - C379, Disulfide 201-379
Q8BMA6	Srp68	#N/A	Ribonucleo protein	Cytoplasm
P47758	Srprb	Protein targeting to ER	Ubiquitin protein ligase binding	Endoplasmic reticulum	GTP	K75, K179 - GTP
Q9JMD3	Stard10	Lipid transport	#N/A	Cytoplasm
Q9Z108	Stau1	Intracellular mRNA localization	RNA binding	Cytoplasm
Q923B6	Steap4	Iron ion transport	Oxidoreductase	Membrane	Fe3+, NADP+, NAD
Q60864	Stip1	Cellular response to IL-7	Chaperone	Cytoplasm
Q9Z2I9	Sucla2	TCA	Ligase	Mitochondria	Mg2+
Q9WUM5	Suclg1	TCA	Ligase	Mitochondria
Q7TNE1	Sugct	#N/A	Transferase	Mitochondria
Q80YD1	Supv3l1	#N/A	Hydrolase	Mitochondria
O09117	Sypl1	#N/A	#N/A	Melanosome		Transmembrane
Q8CF89	Tab1	MAPK cascade	Transferase	Cytoplasm
Q93092	Taldo1	#N/A	Transferase	Cytoplasm
P54797	Tango2	Lipid metabolism	Transporter	Mitochondria
Q9D0R2	Tars1	Protein biosynthesis	Ligase	Cytoplasm
P11983	Tcp1	Protien folding	Chaperone	Cytoplasm	ATP
Q921I1	Tf	Iron ion transport	Transport	Secretory	Fe3+
P21981	Tgm2	Aryl Hydrocarbon Receptor Signaling	Hydrolase	Mitochondria
Q3UUI3	Them4	Lipid metabolism	Hydrolase	Mitochondria
Q9D880	Timm50	Apoptosis, Release of cytochrome c from mitochondria	Transporter	Mitochondria
Q8VC30	Tkfc	Glyverol catabolic process	Lyase, Transferase	Cytoplasm	ATP, Mg2+, Mn2+, Co2+	K109 - dihydroxyacetone, C404 - ATP
P26039	Tln1	Cell-cell adhesion	Actin-binding	Cytoskeleton
Q9ET30	Tm9sf3	Protein localization	#N/A	Membrane
Q5F285	Tmem256	#N/A	#N/A	Membrane		Extracellular - 30-63, Topological domain - 64-84
Q9CZW5	Tomm70	Apoptosis	Translocase	Mitochondria
Q64514	Tpp2	#N/A	Hydrolase	Cytoplasm
Q9CQN1	Trap1	#N/A	#N/A	Mitochondria
Q8BFW4	Trim65	Protein ubiquitination	Transferase	Cytoplasm
P52196	Tst	rRNA transport	Transferase	Mitochondria
P68368	Tuba4a	Microtubule cytoskeleton organization	Hydrolase	Cytoplasm	GTP, Mg2+
P68372	Tubb4b	Microtubule cytoskeleton organization	GTPase binding	Cytoplasm	GTP, Mg2+
P99024	Tubb5	Microtubule cytoskeleton organization	GTPase binding	Cytoplasm	Mg2+
Q8BFR5	Tufm	Protein biosynthesis	Elongation factor	Mitochondria
Q02053	Uba1	#N/A	Ligase	Mitochondria
P68037	Ube2l3	#N/A	Transferase	Cytoplasm
P61089	Ube2n	#N/A	Transferase	Cytoplasm
O70475	Ugdh	Conjugation	Oxidoreductase	Nucleus	NAD	K220 - Active site, K267, K339 - substrate, C276 - active site, K276 - NAD+
Q91ZJ5	Ugp2	Conjugation	Transferase	Cytoplasm
Q63886	Ugt1a1	Lipid metabolism	Transferase	Endoplasmic reticulum
Q8BWQ1	Ugt2a3	Cellular glucuronidation	Transferase	Membrane
P25688	Uox	#N/A	Oxidoreductase	Mitochondria
Q9DB77	Uqcrc2	Electron transport	#N/A	Mitochondria
Q9CRB3	Urah	#N/A	Hydrolase	Peroxisome
P51163	Uros	Heme biosynthesis	Lyase	#N/A
P56399	Usp5	Ubiquitin binding	Hydrolase	Cytoplasm, nucleus	Zn	C199, C202, C219 - Zn2+, C335 - nucleophile
P70398	Usp9x	#N/A	Hydrolase	Cytoplasm
Q3U2A8	Vars2	Protein biosynthesis	Ligase	Mitochondria
Q01853	Vcp	NRF2-mediated Oxidative Stress Response	Hydrolase	Cytoplasm
Q60932	Vdac1	Apoptosis	Protein binding	Mitochondria
Q9CRC0	Vkorc1	#N/A	Oxidoreductase	Endoplasmic reticulum
Q8CC88	Vwa8	#N/A	ATP hydrolysis activity	Mitochondria	ATP	K448, K452 - ATP
Q8CBE3	Wdr37	Lymphocyte homeostasis	#N/A	Nucleus	Ca
Q00519	Xdh	Xanthine catabolic process, Iron-sulfur cluster assembly	Oxidoreductase	Peroxisome	2Fe-2S, FAD	C46, C51, C54, C76, C115, C118, C150, C152 - 2Fe-2S, K424 - FAD
Q6P1B1	Xpnpep1	Proteolysis	Hydrolase	Cytoplasm	Mn2+
B7ZMP1	Xpnpep3	Proteolysis	Hydrolase	Mitochondria	Mn2+
Q6P5F9	Xpo1	Transport, Protein trabsport	RNA binding	Cytoplasm
Q8BGC4	Zadh2	Lipid Metabolism	Oxidoreductase	Peroxisome	NADP+

## Sheet: DAVID Enrichment
cyslys													ncyslys													cysnlys													ncysnlys
	Subcellular location/GO Term Cellular compartment	Count		P-Value	KEGG Pathway	Count		P-Value	Enzymatic class/GO Term Molecular function	Count		P-Value		Subcellular location/GO Term Cellular compartment	Count		P-Value	KEGG Pathway	Count		P-Value	Enzymatic class/GO Term Molecular function	Count		P-Value		Subcellular location/GO Term Cellular compartment	Count		P-Value	KEGG Pathway	Count		P-Value	Enzymatic class/GO Term Molecular function	Count		P-Value		Subcellular location/GO Term Cellular compartment	Count		P-Value	KEGG Pathway	Count		P-Value	Enzymatic class/GO Term Molecular function	Count
	Mitochondria	166	Q8CAQ8, Q9WUR2, Q922B1, Q8BH95, Q8BK72, P38647, Q9WTP7, P16858, Q99L04, Q9DBL7, Q99K67, Q8VCM4, Q8JZN5, Q9WVL0, Q9R0H0, Q9CZN8, Q99MR8, Q9D7N3, Q9CXJ4, Q8K1R3, Q8C196, P25688, Q60597, Q921G7, Q8C5H8, Q99J39, Q8BWF0, P54869, Q9CWX2, Q99MZ7, Q9D110, Q80XN0, Q9WVM8, P06151, O88844, Q60759, P46656, Q66GT5, Q8BMS1, P54071, Q91W43, Q71RI9, P51881, Q91YP0, Q9CPY7, P58710, Q91WD5, Q8K2B3, Q8BSE0, Q91ZA3,…	8.7e-07	Metabolic pathways	143	P10518, Q8BH95, P55264, E9Q816, P70266, P16858, Q9DBL7, O35490, Q99K67, Q8VCM4, Q9WVL0, Q9R0H0, P12382, Q9CZN8, Q8K2C9, Q99MR8, P09411, Q91X77, Q8C196, P25688, Q9EQF5, Q60597, Q8C5H8, P97872, Q9CR51, Q99J39, Q8BWF0, P54869, Q9D110, Q9DBK0, P17563, Q80XN0, Q9WVM8, P06151, O88844, Q8BHI7, Q60759, O09131, Q8BMS1, P54071, Q91W43, Q71RI9, Q91YP0, O70475, Q9CPY7, P58710, Q91WD5, Q61133, Q93092, A2AKK5,…	0.0012	Oxidoreductase activity	77	Q9D6Y7, E9Q816, P16858, Q99L04, Q8BVI4, Q9JLJ2, Q99K67, Q9EQ20, Q8JZN5, Q9R0H0, Q9D7B6, Q6XVG2, O35728, Q8CIM7, Q91X77, P08249, P25688, Q00519, Q60597, P00186, Q921G7, P97872, P47791, Q8CG76, Q8BWF0, Q9JHI5, Q78JT3, Q8VE38, Q99MZ7, Q8BGC4, P17563, Q07417, A2ATU0, Q80XN0, P06151, O88844, O09173, Q60759, O09131, Q9D826, Q99LC5, Q8BMS1, P48758, P54071, Q91W43, P26443, Q91YP0, Q9DBW0, O70475, O54909,…	0.032		Mitochondria	88	Q8BGT5, Q9D6Y7, Q8BH95, Q8JZR0, Q9CZW5, Q9JLJ2, Q8VDK1, Q9EQ20, Q99N84, Q9DBL1, Q05920, P08249, Q8C196, P25688, Q60597, Q3TC72, Q8C5H8, Q99LX0, Q920E5, Q9D1R9, Q8BH86, Q99KR7, P54869, P35486, Q8VE38, Q8BGC4, O55142, B1AR13, Q9Z2I9, Q80XN0, P32020, Q8R4N0, Q60759, Q9CZU6, Q922Q1, Q99LC5, P54071, Q8R0N6, Q71RI9, Q8VCW8, Q8K411, P50431, Q99LB7, Q8CAK1, Q9D8S4, Q9D8W7, Q9CQ62, Q64442, Q9DBF1, Q9QXX4,…	2.8e-05	Metabolic pathways	72	Q8BGT5, Q9ET01, Q8BH95, Q8JZR0, Q9JLJ2, Q9EQ20, Q9DBL1, Q9DCN1, Q05920, Q6XVG2, P09411, P08249, Q8C196, Q8K354, P25688, Q60597, Q8BH00, P34914, Q9D9V3, Q8C5H8, Q920E5, Q8BH86, P54869, P35486, Q9R0Q7, P24527, Q9Z2I9, Q80XN0, P32020, Q60759, Q9CZU6, Q8CHR6, P54071, Q71RI9, P56656, P50431, Q99LB7, O70475, Q9DBB8, Q64442, Q9DBF1, P58710, Q61694, P15105, Q8K2B3, Q8BGA8, Q3UEG6, Q8CGC7, P47738, Q5RKZ7,…	0.0036	Oxidoreductase activity	45	P56656, Q9D6Y7, Q9DBW0, O70475, Q99LB7, Q9DBB8, Q9CQ62, Q64442, Q9DBF1, P58710, Q9JLJ2, Q61694, Q9EQ20, Q8K2B3, Q9DBL1, P47738, Q6XVG2, Q3UNZ8, P45952, P08249, Q8K354, P25688, Q91YT0, Q60597, Q8BH00, Q64458, Q8BJ64, Q9D6R2, Q61425, Q8CHT0, Q05421, P70694, P35486, Q9WV68, Q8VE38, Q8BGC4, P24549, Q80XN0, Q60759, Q922Q1, Q99LC5, Q8CHR6, P54071, Q8R0N6, Q9CRC0	0.0058		Cytoplasm	200	Q9QZE5, P97461, Q60864, Q61316, O08709, Q9CXS4, P55264, Q9R0P3, P38647, P16858, P18760, Q922B2, Q99K67, Q9WTP6, Q9DBT9, Q6P8X1, P63323, P16460, P60335, P09411, Q8R146, P25444, Q91X77, Q91Y97, P47758, Q8C196, Q9EQF5, P10649, Q8BH00, P26150, Q99LX0, Q9QXB9, P10126, A2AJL3, P14206, P53657, P53811, Q9R0Q7, Q02053, P62242, Q9DB27, P17563, E9PVA8, O88844, Q8VCC1, P62889, P47740, Q9Z2V4, Q9D1A2, Q71RI9,…	0.017	Coronavirus disease - COVID-19	27	P97461, P62908, P35979, Q6ZWV3, P62717, P14869, Q6ZWY3, P14206, P14115, P62242, P63323, P62889, Q8BP67, P27659, P01027, P25444, P62830	0.061	Protein binding	102	Q60864, Q61316, O08709, Q9CZW5, P38647, P16858, P18760, O35643, P16460, P60335, P09411, Q8C196, P10649, Q91YI0, Q8VC30, Q99LX0, Q03265, P10126, P14206, Q8VDN2, Q02053, O55022, O55143, E9PVA8, Q9DCM2, Q8BMS1, P51881, Q91VR5, Q61656, P15105, P58281, Q9DCT8, Q8R0Y6, Q8CGC7, P47738, Q8VDD5, P42208, Q91VR2, P06801, Q61425, P97452, P70398, Q9WUM5, Q91XE4, Q05144, Q9QZ85, Q01853, Q8VCI5, P68368, P60764,…	0.042		Mitochondria	14	Q8VCW8, Q9D6R2, P26443, Q8CHT0, P28474, P52792, Q99KR3, Q9CRB3, P00329, Q2TPA8, O35488, P63038, Q8C196, P05202	0.089	Carbon Metabolism	6	Q9D6R2, P26443, P52792, P28474, Q8C196, P05202	0.023	Metal ion binding	9
	Mitochondrial inner membrane	56	Q8CAQ8, Q3UUI3, Q8BK72, Q99L04, Q8BHE8, Q9CR21, Q8JZN5, Q99N84, Q05920, Q99MR8, Q8BWT1, Q9D7N3, Q9CXJ4, P08249, Q8C196, Q921G7, Q8JZQ2, P54869, P19536, Q80XN0, Q60759, Q9Z2Z6, Q66GT5, Q8BMS1, Q99LC3, P54071, Q8QZT1, P51881, P26443, Q8VE22, Q9WU79, Q91WD5, Q61694, Q8K2B3, P42125, Q9DC71, P56382, Q9D1H8, Q9CQN1, Q8VCZ9, Q9D338, Q9WUM5, P52503, Q99N94, Q5F285, Q99J99, Q91VD9, Q8R035, Q8VEM8, O88986,…	0.047	Carbon metabolism	32	Q8BGT5, P26443, Q8BH95, P16858, Q93092, Q9EQ20, Q8K2B3, Q9R0H0, Q91ZA3, P12382, P97807, Q05920, P09411, P47857, Q8QZS1, P08249, Q8C196, Q60597, Q8QZR5, Q9D6R2, P24270, Q64374, Q9WUM5, P16332, Q07417, Q9Z2I9, Q99KI0, O88844, P54071, Q91W43, Q8QZT1, P05202	0.014	Identical protein binding	71	P10518, Q9D0M1, Q9ET01, Q8R5I6, Q9WTP7, P70266, P16858, Q8BVI4, Q9JLJ2, O35490, O08788, Q9WVL0, P12382, Q05920, Q9D0D3, Q8K1R3, Q00519, Q9EQF5, Q64514, Q9QXF8, P52760, P47791, Q8CG76, Q99J39, Q8BWF0, P54869, Q6NZJ6, Q9JHI5, Q9DBK0, Q07417, P06151, O88844, O09173, Q80YD1, Q9Z210, O88685, A2ADY9, Q8QZT1, P07724, O70475, O54909, Q99K48, Q9CQ62, Q9DBF1, Q93092, P42125, P47738, P00329, Q9CZD3, Q99JB8,…	0.087		Mitochondria matrix	30	Q8K411, Q8BH95, Q8CAK1, Q99LB7, Q9D8S4, Q8BGA8, Q9DBL1, P47738, Q05920, Q8BIJ6, P45952, P08249, P61922, Q8CGK3, Q61425, Q9CQR4, Q3ULD5, Q8CHT0, Q99LX0, Q920E5, Q8BH86, Q99KR7, P54869, Q80XN0, Q60759, P38060, Q9CZU6, Q99LC5, P29758, Q9DCW4	0.0027	Carbon metabolism	16	Q60597, Q8BGT5, Q9D6R2, P50431, Q8BH95, Q9WUM5, P35486, Q9EQ20, Q8K2B3, Q05920, Q9Z2I9, P09411, Q9CZU6, P08249, P54071, Q8C196	0.099	Metal ion binding	43	Q8K411, P56656, P07724, Q6P1B1, Q9DBW0, Q60866, Q9D8S4, Q64442, Q9QXX4, P15105, Q8BGA8, Q9DCN1, Q8CGC7, Q5RKZ7, Q05920, Q6XVG2, P02769, P21981, P61922, Q8C196, Q91YT0, Q99LF4, Q60597, P34914, Q64458, Q9D6R2, Q3TC72, Q920E5, Q05421, Q9D8X1, P16015, Q9WUA2, B1AR13, P24527, P08032, Q9Z2I9, Q8R4N0, Q91WS0, Q91X83, P38060, Q8CHR6, P54071, Q8R0N6	0.036		Cytosol	175	Q9QZE5, P97461, Q60864, Q61316, O08709, Q9CXS4, P55264, Q9R0P3, P16858, P18760, Q922B2, O35490, Q9DBT9, Q6P8X1, O35643, P63323, Q6DFW4, P16460, P60335, P09411, Q8R146, P25444, Q91Y97, Q9EQF5, P10649, Q91YI0, Q8VC30, P97872, Q99LX0, Q6ZWY3, Q9QXB9, Q8BWF0, P10126, P14206, P53657, Q9R0Q7, Q02053, P62242, P17563, E9PVA8, O88844, Q8VCC1, P62889, Q9Z2V4, Q9D1A2, P54071, P50431, Q91VR5, Q6ZWV3, P19157,…	0.002					Nucleotide binding	80	Q8BFR5, Q61316, P55264, P38647, Q8CC88, Q922B2, Q9ESW4, Q9WTP6, Q99MN9, Q05920, Q99MR8, O35488, P16460, P09411, P41216, P47758, Q8C196, Q8VC30, Q9QXB9, Q3ULF4, Q03265, Q9R1S7, P10126, Q8VDN2, P53657, Q02053, O55222, P42932, O55143, Q8BP47, Q9Z2I9, Q9Z2V4, Q8CHR6, P63017, Q8VCW8, Q61699, P26443, Q91VR5, Q61656, Q99KY4, Q9Z0N1, P97328, Q8VEK3, P15105, Q922D8, P58281, Q91ZA3, Q8CGC7, Q8VDD5, P68037,…	0.038		Protein-containing complex	6	P07724, P02769, P63038, Q8VDN2, Q8C196, P05202	0.04	Alanine, aspartate and glutamate metabolism	4	P26443, Q8CHT0, Q8C196, P05202	0.0088	Enzyme binding	5
	Mitchondrial matrix	50	Q8BH95, Q99KB8, P38647, Q9WTP7, Q9DBL7, Q8BHE8, Q05920, Q99MR8, Q8BWT1, P08249, Q8K1R3, P52760, Q99J39, P54869, Q9JHI5, Q9CWX2, Q9D110, Q07417, Q80XN0, Q99KI0, Q60759, Q80YD1, Q99LC5, P46656, Q99LC3, Q8QZT1, Q8K411, P26443, Q9WU79, Q91ZA3, P97807, P42125, P47738, Q8BIJ6, Q9DC71, Q8CGK3, Q9CQN1, P51174, Q8R4H7, Q91VA0, P16332, Q8VDC0, Q80Y14, Q9DC61, P38060, P29758, Q14DH7, Q9DCW4, P05202	0.0049	Tryptophan metabolism	15	Q71RI9, P00186, P24270, Q8BH95, Q9DBF1, Q9JLJ2, Q78JT3, Q9DBM2, P47738, A2ATU0, Q9WVM8, G3X982, Q60759, Q8BMS1, Q8QZT1	0.091	NAD binding	17	Q9D6R2, O70475, P16858, Q8BWF0, Q99L13, Q9JLJ2, Q91WD5, P50247, P47738, P00329, P06151, Q9Z2G9, O88844, G3X982, Q91Z53, Q8BMS1, P54071	0.046						Valine, leucine and isoleucine degradation	13	Q61425, Q8BH95, Q3ULD5, Q9DBF1, P54869, Q9JLJ2, Q9EQ20, Q3UEG6, Q9DBL1, P47738, P38060, P45952, P61922	0.051	Ligase activity	15	Q8VCW8, Q8JZR0, Q3ULD5, Q9WUM5, P15105, Q8BGA8, Q8CGC7, Q9WUA2, Q05920, Q9Z2I9, Q8BIJ6, Q3U2A8, Q4LDG0, Q8C196, Q99LF4	0.038		Membrane	114	Q9QZE5, Q9CZW5, P18760, Q9DBL1, Q6P8X1, O35643, O35488, O88455, Q91X77, P47758, Q8C196, Q8JZU2, P26150, P97872, Q99LX0, Q9ET30, Q03265, Q9R1S7, P10126, P14206, Q8VDN2, P53811, P50544, P62242, O55022, P17563, O55143, Q80XN0, P47740, Q922Q1, Q8BMS1, Q922Q8, Q9DB20, P51881, Q6ZWV3, P15105, Q923B6, P58281, Q8CGC7, P21981, Q9QYF1, P56382, P42208, Q91VR2, Q8VCR2, Q8K3K7, P52503, Q91XE4, Q3UPL0, Q05144,…	0.077					Enzyme binding	37	P26443, P99025, P07724, Q61656, P38647, P16858, Q64464, Q61990, Q91ZA3, O35488, Q9DBN5, Q8VCH6, P25444, Q91X77, P20852, P10649, Q63886, P00186, Q64458, P62908, P08228, P24270, Q99LX0, Q9R0Q7, Q9DBM2, O55143, P68368, P17182, P46656, P63038, Q91X44, P63017, Q8QZT1, P05202	0.0043		Myelin sheath	5	Q9D6R2, P07724, P63038, Q8VDN2, P05202	0.094	Tyrosine metabolism	3	P00329, P28474, P05202	0.038	Protein-folding chaperone binding	4
					Propanoate metabolism	14	Q8BH95, Q99J39, Q9WUM5, Q9EQ20, Q9R0H0, Q9DBM2, Q91ZA3, P16332, Q07417, Q9Z2I9, P06151, Q14DH7, Q8BMS1, Q8QZS1	0.085										TCA cycle	10	Q60597, Q9D6R2, Q05920, Q9Z2I9, Q9WUM5, P35486, Q9CZU6, P08249, P54071, Q8K2B3	0.0048	Pyridoxal phosphate binding	11	Q71RI9, Q8BGT5, P50431, P07724, Q9ET01, P02769, Q91WS0, Q922Q1, P29758, P61922, Q3UEG6	0.0047		Endoplasmic reticulum	62	Q9QZE5, Q8K1N1, Q6GV12, Q99L04, Q64464, P14115, Q91XD4, Q6XVG2, O35488, Q8VCH7, Q8VCH6, O35728, Q921X9, O88455, Q91X77, P41216, P47758, Q99PL5, O88451, P00186, P26150, P97872, Q99LX0, O08756, Q8VDN2, P53811, Q9EP75, P62242, O55143, O55022, P47740, Q9Z2V4, Q922Q8, Q9DD20, Q8QZT1, Q80SW1, P26443, P07724, Q9D1M0, Q6ZWV3, Q9EP69, Q8BMA6, P15105, P21981, Q9JI99, Q9QYF1, P20852, Q64458, P62908, Q63886,…	0.0022					Protein kinase binding	18	Q62159, P10649, P62908, Q60932, Q68FD5, P10126, P19157, Q8VDN2, Q05144, O55222, O35643, Q8VDD5, P58252, P68368, P60764	0.08		Extracellular exosome	3	P07724, P02769, P63038	0.067	Arginine biosynthesis	3	P26443, Q8C196, P05202	0.038	Zinc ion binding	4
																		Arachidonic acid metabolism	9	Q64458, P34914, P56656, Q8BGC4, P24527, Q6XVG2, Q05421, Q9R0Q7, Q8K354	0.0023	Oxidoreductase activity, acting on the aldehyde or oxo group of donors, NAD or NADP as acceptor	7	Q8BH00, P47738, P24549, Q8CHT0, Q9DBF1, Q9JLJ2, Q9EQ20	0.058		Plasma membrane	60	P19096, P55264, P16858, P18760, Q91XD4, P40124, O35488, Q91X77, Q8C196, Q80X90, Q6A0A9, Q99LX0, Q03265, Q9R1S7, P10126, P14206, Q8VDN2, P53657, P16546, O55222, Q9JJU8, Q6IRU5, P63017, Q9DB20, Q80SW1, P19157, P15105, Q923B6, Q8CGC7, Q8VDD5, P00329, Q3TL44, P21981, Q9JI99, P42208, P26039, Q62159, Q99K30, Q64458, P62908, Q63886, P08228, Q9Z108, Q60932, Q91VI7, Q91XE4, Q9D5T0, Q05144, P58252, P60764,…	0.0016					mRNA binding	13	P97461, P62908, Q9Z108, Q99LX0, P10126, Q61990, P60335, P23116, Q8BP67, Q5SW19, P25444, Q8BG05, Q8BIQ5	0.081										Small molecule binding	3
																		Tryptophan metabolism	9	Q71RI9, Q8BH00, Q61425, P47738, Q8BH95, P40936, Q60759, Q9DBF1, Q9JLJ2	0.091	Transaminase activity	6	Q71RI9, Q8BGT5, P21981, P29758, P61922, Q3UEG6	0.036		Protein-containing complex	40	P29699, Q61699, P99025, Q60864, P07724, Q9D1M0, Q6ZWV3, Q68FD5, P19157, Q8VEK3, O35490, P15105, Q8R0Y6, Q8VDD5, P62830, Q8C196, Q9EQF5, P10649, Q99K30, P08228, P24270, Q60932, Q9WUM5, Q8VDN2, P16546, Q9R0Q7, P17742, Q01853, O55222, O55143, Q8VCI5, P38060, P27659, P01027, P63038, Q4LDG0, P63017, P05202	0.046					Oxidoreductase activity, acting on the aldehyde or oxo group of donors, NAD or NADP as acceptor	11	Q8R0Y6, Q8BH00, P47738, P24549, Q9CZS1, Q9Z2G9, P16858, Q8BWF0, P47740, Q9JLJ2, Q9EQ20	0.089										Fatty acid binding	3
																		Alanine, aspartate and glutamate metabolism	7	Q8BGT5, Q8CHT0, P15105, P61922, Q8C196, Q9JHW2, Q3UEG6	0.046	Aldehyde dehydrogenase (NAD+) activity	6	Q8BH00, P47738, P24549, Q8CHT0, Q9DBF1, Q9JLJ2	0.036		Myelin sheath	39	P51881, Q61598, Q8BFR5, Q60864, P07724, Q9WU78, Q9CQQ7, O08749, Q68FD5, P38647, P16858, P15105, P16460, P42208, P08249, Q9DB77, Q91VR2, P10649, P02088, P08228, Q60932, Q03265, P10126, Q8BMF4, Q8VDN2, P16546, P35700, P17742, Q01853, Q9Z2I9, Q99KI0, P17182, P63038, Q99LC3, P63017, Q9DB20, P80316, P05202	0.007					Glutathione peroxidase	7	O08709, Q64471, Q9DCM2, P19157, Q61133	0.1										ADP binding	3
																		Butanoate metabolism	7	Q61425, Q8BH95, Q80XN0, P38060, P54869, P61922, Q8BGA8	0.092	Protein-folding chaperone binding	6	Q60597, Q60864, P07724, P02769, P63017, Q9R0Q7	0.059		Synapse	37	Q61598, P97461, P35979, Q8BFR5, Q9Z0N1, Q6ZWV3, P62717, Q922B2, P14115, P63323, P42208, P25444, P62830, P62908, P14869, Q6ZWY3, Q8BWF0, P14206, Q9D5T0, Q01853, O55022, P24549, P58252, P62889, Q8BP67, P27659, P43006	0.032
																						Small molecule binding	5	P50431, P07724, P02769, Q9JLJ2, Q8C196	0.029		Endoplasmic reticulum membrane	37	Q8K1N1, Q9D1M0, Q6GV12, Q9EP69, Q64464, Q6XVG2, O35488, Q8VCH7, Q8VCH6, Q9JI99, Q9QYF1, O35728, O88455, Q91X77, P41216, P47758, P20852, Q99PL5, Q63886, P00186, Q64458, P26150, P97872, Q8K3K7, P53811, Q9EP75, Q3UPL0, Q9QZ85, Q01853, O55022, O55143, P56593, P47740, Q4LDG0, Q922Q8, Q9DD20, Q9EQC1	0.066
																						Glyceraldehyde-3-phosphate dehydrogenase (NAD+) (non-phosphorylating) activity	5	P47738, P24549, Q8CHT0, Q9DBF1, Q9JLJ2	0.056		Postsynapse	32	P97461, P62908, P35979, Q6ZWV3, P14869, Q6ZWY3, P70398, P14206, P14115, P16546, Q9D5T0, P40124, P63323, P58252, P60764, P62889, Q8BP67, O88587, P25444, Q8BG05, P63017, P62830	0.022
																						Hsp90 protein binding	4	Q60864, Q05421, Q9R0Q7, P49615	0.087		Presynapse	22	P40124, P97461, P35979, P63323, Q6ZWV3, P68037, Q99LX0, Q6ZWY3, Q8BP67, P14115, P63017, P62830	0.064
																											Cytosolic large ribosomal subunit	20	P35979, P63323, Q6ZWV3, P62717, P14869, P62889, Q8BP67, P27659, P14115, P62830	0.072
																											Cytosolic small ribosomal subunit	18	Q9DB27, P62242, P97461, P62908, P63323, Q6ZWY3, P14206, P25444	0.025
																											Glutamatergic synapse	18	Q9Z108, Q6ZWY3, Q68FD5, P16858, Q9EP69, P18760, P14206, P16546, Q9D5T0, P40124, Q6P8X1, Q01853, P58252, P60764, O88587, P63017, Q8BG05, P43006	0.025
																											Cytoplasmic vesicle	17	Q9QZE5, P08228, Q9D1M0, P99029, Q68FD5, O08749, Q9R0P3, Q3UPL0, Q05144, Q6P8X1, O09117, O35643, Q8VDD5, P60764, Q921I1, Q6IRU5	0.00049
																											Small-subunit processoe	15	P62242, P97461, P63323, Q6DFW4, Q6ZWY3	0.074
																											Cell surface	13	Q03265, P17182, Q8VEK3, P01027, P42208, P63038, Q921I1, P63017, P26039, Q9DB20, P43006, P05202	0.082
[truncated: 2 more columns]
