# Supplementary material for: Acetylation of proximal cysteine-lysine pairs by alcohol metabolism
Source: Redox Biol. 2024 Dec 12;79:103462. doi: 10.1016/j.redox.2024.103462 (PMC11732177; doi:10.1016/j.redox.2024.103462)
Supplement: Multimedia component 4 — Supplemental 4 SAH CysLys Orthology and Enrichment. [file mmc4.xlsx]

## Sheet: CysLys SAH Orthologous Enzymes
ensembl_id_AH_aclys	compound	gene_name_AH_aclys	accession_AH_aclys	pep_sequence	mod_site	wml_score	num_lys	num_lys_sites	sm_score	spi_percent	rt	z	m_z	pvalue	pvalue_corr_AH_aclys	foldchange_abs	Regulation...AH..Vs..Normal..	foldchange	abund_difference	abund_difference_log2	foldchange_log	retention_time	mass	ensembl_gene_id_mouse	hsapiens_homolog_associated_gene_name	hsapiens_homolog_orthology_type	hsapiens_homolog_perc_id	hsapiens_homolog_perc_id_r1	hsapiens_homolog_goc_score	hsapiens_homolog_orthology_confidence	description
ENSG00000008311	Alpha-aminoadipic semialdehyde synthase, mitochondrial	AASS	Q9UDR5	QEEkLGFLVAK	K539k	11.184	2	1	16.78	83.7	34.93	2	652.366	0.00856863	0.0231082	4.09922	down	-4.09922	-343466	-18.3898	-2.03535	113	113	ENSMUSG00000029695	AASS	ortholog_one2one	87.365	87.365	100	1	aminoadipate-semialdehyde synthase [Source:MGI Symbol;Acc:MGI:1353573]
ENSG00000072778	Very long-chain specific acyl-CoA dehydrogenase, mitochondrial	ACADVL	P49748	EkYLPK	K200k	11.162	2	1	11.29	78	18.37	2	410.234	0.0201596	0.04322	2.24088	down	-2.24088	-252870	-17.948	-1.16406	637	637	ENSMUSG00000018574	ACADVL	ortholog_one2one	84.1463	84.2748	100	1	acyl-Coenzyme A dehydrogenase, very long chain [Source:MGI Symbol;Acc:MGI:895149]
ENSG00000075239	Acetyl-CoA acetyltransferase, mitochondrial	ACAT1	P24752	GQPDVVVkEDEEYKR	K251k	1.553	2	1	16.47	87	21.98	3	611.639	0.00544719	0.0158772	3.37467	down	-3.37467	-409681	-18.6441	-1.75475	50	50	ENSMUSG00000032047	ACAT1	ortholog_one2one	84.6698	84.0749	100	1	acetyl-Coenzyme A acetyltransferase 1 [Source:MGI Symbol;Acc:MGI:87870]
ENSG00000008311	Alpha-aminoadipic semialdehyde synthase, mitochondrial	AASS	Q9UDR5	LIDYEkMVDHR	K138k	99	1	1	18.21	92.2	28.67	3	487.578	0.0391392	0.0680087	760.948	down	-760.948	-179003	-17.4496	-9.57165	112	112	ENSMUSG00000029695	AASS	ortholog_one2one	87.365	87.365	100	1	aminoadipate-semialdehyde synthase [Source:MGI Symbol;Acc:MGI:1353573]
ENSG00000075239	Acetyl-CoA acetyltransferase, mitochondrial	ACAT1	P24752	GSTPYGGVkLEDLIVK	K174k	6.863	2	1	19.78	94.2	41.07	2	859.472	0.00465387	0.0140597	18.4519	down	-18.4519	-5.10184e+06	-22.2826	-4.2057	51	51	ENSMUSG00000032047	ACAT1	ortholog_one2one	84.6698	84.0749	100	1	acetyl-Coenzyme A acetyltransferase 1 [Source:MGI Symbol;Acc:MGI:87870]
ENSG00000151726	Long-chain-fatty-acid--CoA ligase 1	ACSL1	P33121	IFGQANTTLkR	K386k	99	1	1	11.24	76.2	25.08	2	645.862	0.0028102	0.00968138	9195.03	down	-9195.03	-107835	-16.7185	-13.1666	432	432	ENSMUSG00000018796	ACSL1	ortholog_one2one	84.6924	84.8138	100	1	acyl-CoA synthetase long-chain family member 1 [Source:MGI Symbol;Acc:MGI:102797]
ENSG00000060971	3-ketoacyl-CoA thiolase, peroxisomal	ACAA1	P09110	EkQDTFALASQQK	K198k	11.67	2	1	11.67	72	25.25	2	768.389	0.94462	0.949399	1.01897	up	1.01897	3789.91	11.8879	0.0271168	27	27	ENSMUSG00000010651	ACAA1	ortholog_one2many	85.8491	85.8491	50	1	acetyl-Coenzyme A acyltransferase 1B [Source:MGI Symbol;Acc:MGI:3605455]
ENSG00000072778	Very long-chain specific acyl-CoA dehydrogenase, mitochondrial	ACADVL	P49748	GILLFGTkAQK	K195k	3.365	2	1	18.47	90.8	34.02	2	609.366	0.200579	0.236722	31.895	down	-31.895	-248603	-17.9235	-4.99526	640	640	ENSMUSG00000018574	ACADVL	ortholog_one2one	84.1463	84.2748	100	1	acyl-Coenzyme A dehydrogenase, very long chain [Source:MGI Symbol;Acc:MGI:895149]
ENSG00000107796	Actin, aortic smooth muscle	ACTA2	P62736	EITALAPSTmkIK	M327m K328k	1.5	2	1	15.08	86.6	28.82	2	730.905	0.000405	0.00243868	3.08478	down	-3.08478	-3133853	-21.5795	-1.62517	58	58	ENSMUSG00000035783	ACTA2	ortholog_one2one	100	100	100	1	actin alpha 2, smooth muscle, aorta [Source:MGI Symbol;Acc:MGI:87909]
ENSG00000072778	Very long-chain specific acyl-CoA dehydrogenase, mitochondrial	ACADVL	P49748	EkITAFVVER	K278k	99	1	1	13.14	85.1	32.68	2	617.345	0.0973021	0.137748	2.30686	down	-2.30686	-307333	-18.2294	-1.20593	638	638	ENSMUSG00000018574	ACADVL	ortholog_one2one	84.1463	84.2748	100	1	acyl-Coenzyme A dehydrogenase, very long chain [Source:MGI Symbol;Acc:MGI:895149]
ENSG00000072778	Very long-chain specific acyl-CoA dehydrogenase, mitochondrial	ACADVL	P49748	NFkSISK	K635k	3.9	2	1	8.13	52.5	17.7	2	433.242	0.576264	0.607035	1.29301	down	-1.29301	-54111.8	-15.7237	-0.370731	636	636	ENSMUSG00000018574	ACADVL	ortholog_one2one	84.1463	84.2748	100	1	acyl-Coenzyme A dehydrogenase, very long chain [Source:MGI Symbol;Acc:MGI:895149]
ENSG00000072778	Very long-chain specific acyl-CoA dehydrogenase, mitochondrial	ACADVL	P49748	SISkALVER	K639k	99	1	1	12.6	71.7	23.43	2	522.806	0.273168	0.308348	18.7037	down	-18.7037	-148627	-17.1813	-4.22525	635	635	ENSMUSG00000018574	ACADVL	ortholog_one2one	84.1463	84.2748	100	1	acyl-Coenzyme A dehydrogenase, very long chain [Source:MGI Symbol;Acc:MGI:895149]
ENSG00000072778	Very long-chain specific acyl-CoA dehydrogenase, mitochondrial	ACADVL	P49748	TSAVPSPCGkYYTLNGSK	K239k	5.423	2	1	12.99	80.5	29.73	3	657.988	0.123746	0.166861	70.1884	down	-70.1884	-520444	-18.9894	-6.13316	639	639	ENSMUSG00000018574	ACADVL	ortholog_one2one	84.1463	84.2748	100	1	acyl-Coenzyme A dehydrogenase, very long chain [Source:MGI Symbol;Acc:MGI:895149]
ENSG00000107796	Actin, aortic smooth muscle	ACTA2	P62736	EITALAPSTmKIk	M327m K330k	0	2	1	12.33	80.8	28.67	3	487.606	0.000418	0.00249365	3.08782	down	-3.08782	-3.14416e+06	-21.5842	-1.62659	60	60	ENSMUSG00000035783	ACTA2	ortholog_one2one	100	100	100	1	actin alpha 2, smooth muscle, aorta [Source:MGI Symbol;Acc:MGI:87909]
ENSG00000107796	Actin, aortic smooth muscle	ACTA2	P62736	EITALAPSTMKIk	K330k	0	2	1	13.27	76	33.3	3	482.274	0.000369	0.00224207	3.65203	down	-3.65203	-14500000	-23.7882	-1.8687	57	57	ENSMUSG00000035783	ACTA2	ortholog_one2one	100	100	100	1	actin alpha 2, smooth muscle, aorta [Source:MGI Symbol;Acc:MGI:87909]
ENSG00000107796	Actin, aortic smooth muscle	ACTA2	P62736	EITALAPSTMkIK	K328k	1	2	1	15.89	93	33.47	2	722.908	0.000365	0.00224207	3.65425	down	-3.65425	-14600000	-23.7951	-1.86957	59	59	ENSMUSG00000035783	ACTA2	ortholog_one2one	100	100	100	1	actin alpha 2, smooth muscle, aorta [Source:MGI Symbol;Acc:MGI:87909]
ENSG00000187758	Alcohol dehydrogenase 1A	ADH1A	P07327	GAILGGFkSK	K324k	0.9	2	1	18.06	90.7	27.33	2	510.298	0.00036	0.00224207	4.10993	down	-4.10993	-154002	-17.2326	-2.03911	83	83	ENSMUSG00000074207	ADH1A	ortholog_one2many	82.6667	82.6667	100	1	alcohol dehydrogenase 1 (class I) [Source:MGI Symbol;Acc:MGI:87921]
ENSG00000073578	Succinate dehydrogenase [ubiquinone] flavoprotein subunit, mitochondrial	SDHA	P31040	AFGGQSLkFGK	K179k	4.302	2	1	16.25	78.7	27.82	2	591.319	0.0417032	0.0716285	2.38663	down	-2.38663	-200404	-17.6125	-1.25497	575	575	ENSMUSG00000021577	SDHA	ortholog_one2one	94.8795	94.8795	100	1	succinate dehydrogenase complex, subunit A, flavoprotein (Fp) [Source:MGI Symbol;Acc:MGI:1914195]
ENSG00000187758	Alcohol dehydrogenase 1A	ADH1A	P07327	LVADFMAkK	K339k	2.37	2	1	19.5	95	30.05	2	532.794	7.42e-05	0.000636	5.02666	down	-5.02666	-1.54908e+06	-20.563	-2.3296	89	89	ENSMUSG00000074207	ADH1A	ortholog_one2many	82.6667	82.6667	100	1	alcohol dehydrogenase 1 (class I) [Source:MGI Symbol;Acc:MGI:87921]
ENSG00000187758	Alcohol dehydrogenase 1A	ADH1A	P07327	ECVPkLVADFMAK	K331k	9.371	2	1	14.68	80	44.32	2	775.391	1.38e-07	1.68e-06	54901	down	-54901	-34594.4	-15.0783	-15.7445	80	80	ENSMUSG00000074207	ADH1A	ortholog_one2many	82.6667	82.6667	100	1	alcohol dehydrogenase 1 (class I) [Source:MGI Symbol;Acc:MGI:87921]
ENSG00000187758	Alcohol dehydrogenase 1A	ADH1A	P07327	ECVPkLVADFmAK	K331k M337m	6.544	2	1	12.22	79.8	37.62	2	783.389	4.1e-10	1.75e-08	107580	down	-107580	-67789.4	-16.0488	-16.7151	88	88	ENSMUSG00000074207	ADH1A	ortholog_one2many	82.6667	82.6667	100	1	alcohol dehydrogenase 1 (class I) [Source:MGI Symbol;Acc:MGI:87921]
ENSG00000187758	Alcohol dehydrogenase 1A	ADH1A	P07327	SKECVPkLVADFmAK	K331k M337m	0.835	3	1	14.4	79.3	30.7	3	594.304	1.22e-11	2.26e-09	233284	down	-233284	-147000	-17.1655	-17.8317	82	82	ENSMUSG00000074207	ADH1A	ortholog_one2many	82.6667	82.6667	100	1	alcohol dehydrogenase 1 (class I) [Source:MGI Symbol;Acc:MGI:87921]
ENSG00000187758	Alcohol dehydrogenase 1A	ADH1A	P07327	INEGFDLLHSGkSIR	K367k	99	1	1	19.41	90.7	32.45	3	576.641	1.5e-10	8.14e-09	379123	down	-379123	-238898	-17.866	-18.5323	79	79	ENSMUSG00000074207	ADH1A	ortholog_one2many	82.6667	82.6667	100	1	alcohol dehydrogenase 1 (class I) [Source:MGI Symbol;Acc:MGI:87921]
ENSG00000187758	Alcohol dehydrogenase 1A	ADH1A	P07327	SKECVPkLVADFMAK	K331k	3.941	3	1	11.61	63.5	36.72	3	588.972	1.2e-09	3.98e-08	384669	down	-384669	-242393	-17.887	-18.5533	85	85	ENSMUSG00000074207	ADH1A	ortholog_one2many	82.6667	82.6667	100	1	alcohol dehydrogenase 1 (class I) [Source:MGI Symbol;Acc:MGI:87921]
ENSG00000075239	Acetyl-CoA acetyltransferase, mitochondrial	ACAT1	P24752	VDFSkVPK	K263k	9.544	2	1	16.61	85.3	25.52	2	481.271	0.478288	0.512697	1.24001	down	-1.24001	-62212.9	-15.9249	-0.31035	49	49	ENSMUSG00000032047	ACAT1	ortholog_one2one	84.6698	84.0749	100	1	acetyl-Coenzyme A acetyltransferase 1 [Source:MGI Symbol;Acc:MGI:87870]
ENSG00000075239	Acetyl-CoA acetyltransferase, mitochondrial	ACAT1	P24752	IHMGSCAENTAKk	K203k	0	2	1	11.8	78.9	13.5	3	496.903	0.866722	0.88302	1.06459	up	1.06459	7471.05	12.8671	0.0902997	52	52	ENSMUSG00000032047	ACAT1	ortholog_one2one	84.6698	84.0749	100	1	acetyl-Coenzyme A acetyltransferase 1 [Source:MGI Symbol;Acc:MGI:87870]
ENSG00000196616	Alcohol dehydrogenase 1B	ADH1B	P00325	VIPLFTPQCGkCR	K100k	99	1	1	22.77	98.6	33.83	2	809.416	1.1e-05	0.000113	5.92504	down	-5.92504	-2.8553e+06	-21.4452	-2.56683	91	91	ENSMUSG00000074207	ADH1B	ortholog_one2many	83.2	83.2	100	1	alcohol dehydrogenase 1 (class I) [Source:MGI Symbol;Acc:MGI:87921]
ENSG00000075239	Acetyl-CoA acetyltransferase, mitochondrial	ACAT1	P24752	IHMGSCAENTAkK	K202k	2.124	2	1	14.6	83	13.52	3	496.903	0.890217	0.903866	1.05262	up	1.05262	6113.2	12.5777	0.0739804	53	53	ENSMUSG00000032047	ACAT1	ortholog_one2one	84.6698	84.0749	100	1	acetyl-Coenzyme A acetyltransferase 1 [Source:MGI Symbol;Acc:MGI:87870]
ENSG00000075415	Phosphate carrier protein, mitochondrial	SLC25A3	Q00325	MYkEEGLK	K209k	8.87	2	1	17.05	88	19.17	2	520.26	0.112298	0.155289	2.0723	down	-2.0723	-274359	-18.0657	-1.05124	513	513	ENSMUSG00000061904	SLC25A3	ortholog_one2one	88.5475	87.8116	100	1	solute carrier family 25 (mitochondrial carrier, phosphate carrier), member 3 [Source:MGI Symbol;Acc:MGI:1353498]
ENSG00000078070	Methylcrotonoyl-CoA carboxylase subunit alpha, mitochondrial	MCCC1	Q96RQ3	IIEEAPAPGIkSEVR	K295k	99	1	1	18.63	92.6	29.45	2	825.957	0.0933431	0.133411	93.6736	down	-93.6736	-523250	-18.9971	-6.54957	444	444	ENSMUSG00000027709	MCCC1	ortholog_one2one	84.7978	83.8621	50	1	methylcrotonoyl-Coenzyme A carboxylase 1 (alpha) [Source:MGI Symbol;Acc:MGI:1919289]
ENSG00000084754	Trifunctional enzyme subunit alpha, mitochondrial	HADHA	P40939	ALmGLYHGQVLCKk	M340m K351k	0	2	1	16.44	85.8	25.57	3	559.293	0.31989	0.355036	1.39226	down	-1.39226	-137043	-17.0643	-0.477432	606	606	ENSMUSG00000025745	HADHA	ortholog_one2one	85.9764	85.9764	50	1	hydroxyacyl-CoA dehydrogenase trifunctional multienzyme complex subunit alpha [Source:MGI Symbol;Acc:MGI:2135593]
ENSG00000084754	Trifunctional enzyme subunit alpha, mitochondrial	HADHA	P40939	GLYPAPLk	K303k	99	1	1	10.97	70.6	36.53	2	450.763	0.181868	0.220311	32.8761	down	-32.8761	-173925	-17.4081	-5.03897	616	616	ENSMUSG00000025745	HADHA	ortholog_one2one	85.9764	85.9764	50	1	hydroxyacyl-CoA dehydrogenase trifunctional multienzyme complex subunit alpha [Source:MGI Symbol;Acc:MGI:2135593]
ENSG00000084754	Trifunctional enzyme subunit alpha, mitochondrial	HADHA	P40939	GQQQVFkGLNDK	K406k	6.144	2	1	18.81	93.2	24.43	2	702.368	0.594429	0.622635	1.23874	down	-1.23874	-527292	-19.0082	-0.308872	605	605	ENSMUSG00000025745	HADHA	ortholog_one2one	85.9764	85.9764	50	1	hydroxyacyl-CoA dehydrogenase trifunctional multienzyme complex subunit alpha [Source:MGI Symbol;Acc:MGI:2135593]
ENSG00000084754	Trifunctional enzyme subunit alpha, mitochondrial	HADHA	P40939	DTSASAVAVGLKQGk	K534k	0	2	1	16.47	89.9	29.18	3	491.935	0.0374159	0.0665668	3.41617	down	-3.41617	-1.47393e+06	-20.4912	-1.77238	615	615	ENSMUSG00000025745	HADHA	ortholog_one2one	85.9764	85.9764	50	1	hydroxyacyl-CoA dehydrogenase trifunctional multienzyme complex subunit alpha [Source:MGI Symbol;Acc:MGI:2135593]
ENSG00000084754	Trifunctional enzyme subunit alpha, mitochondrial	HADHA	P40939	INSPNSkVNTLSK	K60k	9.103	2	1	21.36	93.7	22.1	2	722.394	0.503933	0.537288	1.23681	down	-1.23681	-1.01246e+06	-19.9494	-0.306627	610	610	ENSMUSG00000025745	HADHA	ortholog_one2one	85.9764	85.9764	50	1	hydroxyacyl-CoA dehydrogenase trifunctional multienzyme complex subunit alpha [Source:MGI Symbol;Acc:MGI:2135593]
ENSG00000084754	Trifunctional enzyme subunit alpha, mitochondrial	HADHA	P40939	IVEkLEK	K129k	2.902	2	1	13.17	84.9	19.33	2	450.774	0.0282654	0.0533107	2.25169	down	-2.25169	-910751	-19.7967	-1.17101	607	607	ENSMUSG00000025745	HADHA	ortholog_one2one	85.9764	85.9764	50	1	hydroxyacyl-CoA dehydrogenase trifunctional multienzyme complex subunit alpha [Source:MGI Symbol;Acc:MGI:2135593]
ENSG00000196616	Alcohol dehydrogenase 1B	ADH1B	P00325	NPESNYCLkNDLGNPR	K114k	99	1	1	19.96	85.4	28.4	2	966.947	0.0164157	0.0376298	3401.79	down	-3401.79	-781017	-19.575	-11.7321	92	92	ENSMUSG00000074207	ADH1B	ortholog_one2many	83.2	83.2	100	1	alcohol dehydrogenase 1 (class I) [Source:MGI Symbol;Acc:MGI:87921]
ENSG00000084754	Trifunctional enzyme subunit alpha, mitochondrial	HADHA	P40939	ILQEGVDPKk	K570k	0	2	1	13.61	83.6	21.3	2	584.832	0.0289682	0.0542724	2.5122	down	-2.5122	-594537	-19.1814	-1.32895	618	618	ENSMUSG00000025745	HADHA	ortholog_one2one	85.9764	85.9764	50	1	hydroxyacyl-CoA dehydrogenase trifunctional multienzyme complex subunit alpha [Source:MGI Symbol;Acc:MGI:2135593]
ENSG00000084754	Trifunctional enzyme subunit alpha, mitochondrial	HADHA	P40939	QFTPCQLLADHANSPNKk	K760k	0	2	1	15.3	69.2	28.62	3	704.349	0.0290485	0.0542724	2260.53	down	-2260.53	-782610	-19.5779	-11.1424	613	613	ENSMUSG00000025745	HADHA	ortholog_one2one	85.9764	85.9764	50	1	hydroxyacyl-CoA dehydrogenase trifunctional multienzyme complex subunit alpha [Source:MGI Symbol;Acc:MGI:2135593]
ENSG00000084754	Trifunctional enzyme subunit alpha, mitochondrial	HADHA	P40939	GLkTILK	K386k	10.346	2	1	14.82	74.4	25.43	2	407.773	0.209642	0.244514	1.48096	down	-1.48096	-216357	-17.7231	-0.566536	612	612	ENSMUSG00000025745	HADHA	ortholog_one2one	85.9764	85.9764	50	1	hydroxyacyl-CoA dehydrogenase trifunctional multienzyme complex subunit alpha [Source:MGI Symbol;Acc:MGI:2135593]
ENSG00000084754	Trifunctional enzyme subunit alpha, mitochondrial	HADHA	P40939	ALMGLYHGQVLCkK	K350k	0.78	2	1	21.15	89.4	28.95	3	553.962	0.0860197	0.124436	2.09293	down	-2.09293	-697898	-19.4127	-1.06552	601	601	ENSMUSG00000025745	HADHA	ortholog_one2one	85.9764	85.9764	50	1	hydroxyacyl-CoA dehydrogenase trifunctional multienzyme complex subunit alpha [Source:MGI Symbol;Acc:MGI:2135593]
ENSG00000084754	Trifunctional enzyme subunit alpha, mitochondrial	HADHA	P40939	GLNDkVK	K411k	3.348	2	1	11.45	71.9	16.23	2	408.235	0.302983	0.338161	15.1402	down	-15.1402	-115092	-16.8124	-3.92031	611	611	ENSMUSG00000025745	HADHA	ortholog_one2one	85.9764	85.9764	50	1	hydroxyacyl-CoA dehydrogenase trifunctional multienzyme complex subunit alpha [Source:MGI Symbol;Acc:MGI:2135593]
ENSG00000084754	Trifunctional enzyme subunit alpha, mitochondrial	HADHA	P40939	GFYIYQEGVkR	K644k	99	1	1	14.71	81	30.47	2	701.362	0.169112	0.208677	37.2909	down	-37.2909	-193358	-17.5609	-5.22075	617	617	ENSMUSG00000025745	HADHA	ortholog_one2one	85.9764	85.9764	50	1	hydroxyacyl-CoA dehydrogenase trifunctional multienzyme complex subunit alpha [Source:MGI Symbol;Acc:MGI:2135593]
ENSG00000084754	Trifunctional enzyme subunit alpha, mitochondrial	HADHA	P40939	DTSASAVAVGLkQGK	K531k	0.707	2	1	18.56	86.5	29.13	3	491.935	0.036805	0.0658732	3.38524	down	-3.38524	-1.47623e+06	-20.4935	-1.75926	609	609	ENSMUSG00000025745	HADHA	ortholog_one2one	85.9764	85.9764	50	1	hydroxyacyl-CoA dehydrogenase trifunctional multienzyme complex subunit alpha [Source:MGI Symbol;Acc:MGI:2135593]
ENSG00000084754	Trifunctional enzyme subunit alpha, mitochondrial	HADHA	P40939	ILQEGVDPkK	K569k	2.637	2	1	19.77	97.9	21.27	2	584.832	0.0282633	0.0533107	2.51854	down	-2.51854	-597030	-19.1874	-1.33259	608	608	ENSMUSG00000025745	HADHA	ortholog_one2one	85.9764	85.9764	50	1	hydroxyacyl-CoA dehydrogenase trifunctional multienzyme complex subunit alpha [Source:MGI Symbol;Acc:MGI:2135593]
ENSG00000084754	Trifunctional enzyme subunit alpha, mitochondrial	HADHA	P40939	NkFGAPQK	K353k	8.53	2	1	8.53	54.5	15.92	2	466.253	0.57648	0.607035	1.21238	down	-1.21238	-20763.5	-14.3418	-0.277847	604	604	ENSMUSG00000025745	HADHA	ortholog_one2one	85.9764	85.9764	50	1	hydroxyacyl-CoA dehydrogenase trifunctional multienzyme complex subunit alpha [Source:MGI Symbol;Acc:MGI:2135593]
ENSG00000084754	Trifunctional enzyme subunit alpha, mitochondrial	HADHA	P40939	FGAPQkDVK	K359k	4.603	2	1	18.77	86	19.27	2	516.28	0.0341194	0.062187	1.91405	down	-1.91405	-138061	-17.075	-0.936626	603	603	ENSMUSG00000025745	HADHA	ortholog_one2one	85.9764	85.9764	50	1	hydroxyacyl-CoA dehydrogenase trifunctional multienzyme complex subunit alpha [Source:MGI Symbol;Acc:MGI:2135593]
ENSG00000084754	Trifunctional enzyme subunit alpha, mitochondrial	HADHA	P40939	ALmGLYHGQVLCkK	M340m K350k	2.166	2	1	10.3	82.7	25.42	3	559.293	0.267439	0.30303	1.44389	down	-1.44389	-151210	-17.2062	-0.529957	602	602	ENSMUSG00000025745	HADHA	ortholog_one2one	85.9764	85.9764	50	1	hydroxyacyl-CoA dehydrogenase trifunctional multienzyme complex subunit alpha [Source:MGI Symbol;Acc:MGI:2135593]
ENSG00000100714	C-1-tetrahydrofolate synthase, cytoplasmic	MTHFD1	P11586	ITIGQAPTEkGHTR	K553k	99	1	1	17.76	95.6	18.83	3	517.614	0.13869	0.179433	38.9248	down	-38.9248	-124831	-16.9296	-5.28262	172	172	ENSMUSG00000021048	MTHFD1	ortholog_one2one	93.1551	93.1551	75	1	methylenetetrahydrofolate dehydrogenase (NADP+ dependent), methenyltetrahydrofolate cyclohydrolase, formyltetrahydrofolate synthase [Source:MGI Symbol;Acc:MGI:1342005]
ENSG00000196616	Alcohol dehydrogenase 1B	ADH1B	P00325	GAVYGGFkSK	K324k	1.324	2	1	16.67	80.8	21.47	2	528.28	0.00480756	0.0142552	8629.7	down	-8629.7	-103633	-16.6611	-13.0751	94	94	ENSMUSG00000074207	ADH1B	ortholog_one2many	83.2	83.2	100	1	alcohol dehydrogenase 1 (class I) [Source:MGI Symbol;Acc:MGI:87921]
ENSG00000196616	Alcohol dehydrogenase 1B	ADH1B	P00325	EGIPkLVADFmAK	K331k M337m	8.63	2	1	15.96	78.9	39.63	2	738.892	2.88e-08	5.05e-07	64380.6	down	-64380.6	-42755.9	-15.3838	-15.9743	96	96	ENSMUSG00000074207	ADH1B	ortholog_one2many	83.2	83.2	100	1	alcohol dehydrogenase 1 (class I) [Source:MGI Symbol;Acc:MGI:87921]
ENSG00000105379	Electron transfer flavoprotein subunit beta	ETFB	P38117	EkVDLVLLGK	K116k	14.383	2	1	14.38	88.3	37.22	2	578.353	0.161912	0.202708	39.1717	down	-39.1717	-218251	-17.7356	-5.29174	254	254	ENSMUSG00000004610	ETFB	ortholog_one2one	90.9804	90.9804	100	1	electron transferring flavoprotein, beta polypeptide [Source:MGI Symbol;Acc:MGI:106098]
ENSG00000105379	Electron transfer flavoprotein subunit beta	ETFB	P38117	VLAkLAEK	K110k	8.486	2	1	16.21	92.4	20.82	2	457.289	0.093701	0.133602	1.76368	down	-1.76368	-477817	-18.8661	-0.818588	255	255	ENSMUSG00000004610	ETFB	ortholog_one2one	90.9804	90.9804	100	1	electron transferring flavoprotein, beta polypeptide [Source:MGI Symbol;Acc:MGI:106098]
ENSG00000165092	Retinal dehydrogenase 1	ALDH1A1	P00352	EGAkLECGGGPWGNK	K367k	16.064	2	1	16.06	73.3	26.12	2	801.373	0.00100947	0.0048914	3.85327	down	-3.85327	-407114	-18.6351	-1.94608	548	548	ENSMUSG00000053279	ALDH1A1	ortholog_one2many	87.0259	87.0259	100	1	aldehyde dehydrogenase family 1, subfamily A1 [Source:MGI Symbol;Acc:MGI:1353450]
ENSG00000165092	Retinal dehydrogenase 1	ALDH1A1	P00352	ILDLIESGkK	K362k	1.613	2	1	15.14	91	32.05	2	579.342	0.000251	0.00169909	3.86066	down	-3.86066	-294016	-18.1655	-1.94885	549	549	ENSMUSG00000053279	ALDH1A1	ortholog_one2many	87.0259	87.0259	100	1	aldehyde dehydrogenase family 1, subfamily A1 [Source:MGI Symbol;Acc:MGI:1353450]
ENSG00000165092	Retinal dehydrogenase 1	ALDH1A1	P00352	SLDDVIkR	K419k	99	1	1	11.13	76.9	26.28	2	494.277	7.58e-05	0.000636	5.03999	down	-5.03999	-549035	-19.0665	-2.33342	547	547	ENSMUSG00000053279	ALDH1A1	ortholog_one2many	87.0259	87.0259	100	1	aldehyde dehydrogenase family 1, subfamily A1 [Source:MGI Symbol;Acc:MGI:1353450]
ENSG00000144908	10-formyltetrahydrofolate dehydrogenase	ALDH1L1	O75891	WGkISAR	K479k	99	1	1	11.43	50.9	20.87	2	430.243	0.000267	0.00178819	6.36341	down	-6.36341	-835163	-19.6717	-2.6698	6	6	ENSMUSG00000030088	ALDH1L1	ortholog_one2one	92.2395	92.2395	75	1	aldehyde dehydrogenase 1 family, member L1 [Source:MGI Symbol;Acc:MGI:1340024]
ENSG00000144908	10-formyltetrahydrofolate dehydrogenase	ALDH1L1	O75891	HIMkSCAISNVK	K660k	7.932	2	1	13.87	72.5	18.57	2	715.368	0.000703	0.00367972	10.5788	down	-10.5788	-1.22384e+06	-20.223	-3.4031	8	8	ENSMUSG00000030088	ALDH1L1	ortholog_one2one	92.2395	92.2395	75	1	aldehyde dehydrogenase 1 family, member L1 [Source:MGI Symbol;Acc:MGI:1340024]
ENSG00000144908	10-formyltetrahydrofolate dehydrogenase	ALDH1L1	O75891	GNDkVPGAWTEACEQK	K229k	19.543	2	1	19.54	86.4	27.6	3	611.281	0.00287566	0.00984997	21526.7	down	-21526.7	-331196	-18.3373	-14.3938	5	5	ENSMUSG00000030088	ALDH1L1	ortholog_one2one	92.2395	92.2395	75	1	aldehyde dehydrogenase 1 family, member L1 [Source:MGI Symbol;Acc:MGI:1340024]
ENSG00000111275	Aldehyde dehydrogenase, mitochondrial	ALDH2	P05091	TEQGPQVDETQFKk	K369k	0	2	1	12.36	88.1	24.08	3	559.609	0.130946	0.173816	1.56168	down	-1.56168	-122059	-16.8972	-0.643097	107	107	ENSMUSG00000029455	ALDH2	ortholog_one2one	94.7977	95.1644	100	1	aldehyde dehydrogenase 2, mitochondrial [Source:MGI Symbol;Acc:MGI:99600]
ENSG00000111275	Aldehyde dehydrogenase, mitochondrial	ALDH2	P05091	TEQGPQVDETQFkK	K368k	2.009	2	1	11.6	70.6	24.13	3	559.609	0.126454	0.169362	1.58903	down	-1.58903	-126662	-16.9506	-0.668142	105	105	ENSMUSG00000029455	ALDH2	ortholog_one2one	94.7977	95.1644	100	1	aldehyde dehydrogenase 2, mitochondrial [Source:MGI Symbol;Acc:MGI:99600]
ENSG00000111275	Aldehyde dehydrogenase, mitochondrial	ALDH2	P05091	TVTVkVPQK	K511k	5.749	2	1	16.15	89.7	19.65	2	521.319	0.048369	0.0788368	525.636	down	-525.636	-155297	-17.2447	-9.03792	104	104	ENSMUSG00000029455	ALDH2	ortholog_one2one	94.7977	95.1644	100	1	aldehyde dehydrogenase 2, mitochondrial [Source:MGI Symbol;Acc:MGI:99600]
ENSG00000144908	10-formyltetrahydrofolate dehydrogenase	ALDH1L1	O75891	HImkSCAISNVK	M659m K660k	9.404	2	1	11.85	72.4	16.43	3	482.579	0.00235029	0.00882969	21820.3	down	-21820.3	-305596	-18.2213	-14.4134	9	9	ENSMUSG00000030088	ALDH1L1	ortholog_one2one	92.2395	92.2395	75	1	aldehyde dehydrogenase 1 family, member L1 [Source:MGI Symbol;Acc:MGI:1340024]
ENSG00000144908	10-formyltetrahydrofolate dehydrogenase	ALDH1L1	O75891	TDVAAPFGGFkQSGFGK	K876k	6.705	2	1	20.57	80	38.43	3	585.962	6.06e-09	1.39e-07	94842.6	down	-94842.6	-69470.2	-16.0841	-16.5332	7	7	ENSMUSG00000030088	ALDH1L1	ortholog_one2one	92.2395	92.2395	75	1	aldehyde dehydrogenase 1 family, member L1 [Source:MGI Symbol;Acc:MGI:1340024]
ENSG00000112294	Succinate-semialdehyde dehydrogenase, mitochondrial	ALDH5A1	P51649	kWYNLmIQNK	K126k M131m	10.583	2	1	10.66	68	31.5	2	698.358	0.119419	0.161759	71.5666	down	-71.5666	-541126	-19.0456	-6.16121	576	576	ENSMUSG00000035936	ALDH5A1	ortholog_one2one	85.086	83.1776	100	1	aldhehyde dehydrogenase family 5, subfamily A1 [Source:MGI Symbol;Acc:MGI:2441982]
ENSG00000112294	Succinate-semialdehyde dehydrogenase, mitochondrial	ALDH5A1	P51649	VEkQVNDAVSK	K394k	13.05	2	1	16.94	87.6	16.87	2	629.835	0.0800905	0.118337	1.96639	down	-1.96639	-124154	-16.9218	-0.975552	578	578	ENSMUSG00000035936	ALDH5A1	ortholog_one2one	85.086	83.1776	100	1	aldhehyde dehydrogenase family 5, subfamily A1 [Source:MGI Symbol;Acc:MGI:2441982]
ENSG00000111275	Aldehyde dehydrogenase, mitochondrial	ALDH2	P05091	QEGAkLLCGGGIAADR	K383k	99	1	1	18.6	85.2	29.35	2	829.42	0.000332	0.00217488	3.74193	down	-3.74193	-295981	-18.1751	-1.90378	106	106	ENSMUSG00000029455	ALDH2	ortholog_one2one	94.7977	95.1644	100	1	aldehyde dehydrogenase 2, mitochondrial [Source:MGI Symbol;Acc:MGI:99600]
ENSG00000112972	Hydroxymethylglutaryl-CoA synthase, cytoplasmic	HMGCS1	Q01581	ITASLCDLkSR	K409k	99	1	1	16.39	84.7	29.33	2	653.345	0.332462	0.36762	1.64481	up	1.64481	13182.3	13.6863	0.717922	396	396	ENSMUSG00000093930	HMGCS1	ortholog_one2one	94.6154	94.6154	100	1	3-hydroxy-3-methylglutaryl-Coenzyme A synthase 1 [Source:MGI Symbol;Acc:MGI:107592]
ENSG00000112294	Succinate-semialdehyde dehydrogenase, mitochondrial	ALDH5A1	P51649	AFAEAMkK	K365k	3.724	2	1	18	88.3	19.23	2	469.244	0.0153688	0.0360622	2.97358	down	-2.97358	-705564	-19.4284	-1.5722	579	579	ENSMUSG00000035936	ALDH5A1	ortholog_one2one	85.086	83.1776	100	1	aldhehyde dehydrogenase family 5, subfamily A1 [Source:MGI Symbol;Acc:MGI:2441982]
ENSG00000113013	Stress-70 protein, mitochondrial	HSPA9	P38646	HIVkEFK	K288k	7.022	2	1	14.4	88.4	15.77	2	471.774	0.903201	0.91549	1.04538	up	1.04538	5748.64	12.489	0.0640298	569	569	ENSMUSG00000024359	HSPA9	ortholog_one2one	98.38	98.38	100	1	heat shock protein 9 [Source:MGI Symbol;Acc:MGI:96245]
ENSG00000113013	Stress-70 protein, mitochondrial	HSPA9	P38646	RYDDPEVQkDIK	K135k	3.954	2	1	17.66	94.9	20.38	3	516.595	0.355466	0.390881	1.3728	down	-1.3728	-107774	-16.7176	-0.457119	570	570	ENSMUSG00000024359	HSPA9	ortholog_one2one	98.38	98.38	100	1	heat shock protein 9 [Source:MGI Symbol;Acc:MGI:96245]
ENSG00000113790	Peroxisomal bifunctional enzyme	EHHADH	Q08426	EASkMQQSGHPWSGPKPR	K350k	18.214	2	1	18.21	74.4	17.12	4	513.254	0.315735	0.351078	1.23903	up	1.23903	316618	18.2724	0.309206	501	501	ENSMUSG00000022853	EHHADH	ortholog_one2one	78.273	77.7317	100	1	enoyl-Coenzyme A, hydratase/3-hydroxyacyl Coenzyme A dehydrogenase [Source:MGI Symbol;Acc:MGI:1277964]
ENSG00000113790	Peroxisomal bifunctional enzyme	EHHADH	Q08426	mITSVLEkEASK	M339m K346k	7.718	2	1	21.31	92.5	27.38	2	697.366	0.499155	0.534034	1.16139	up	1.16139	146660	17.1621	0.215849	496	496	ENSMUSG00000022853	EHHADH	ortholog_one2one	78.273	77.7317	100	1	enoyl-Coenzyme A, hydratase/3-hydroxyacyl Coenzyme A dehydrogenase [Source:MGI Symbol;Acc:MGI:1277964]
ENSG00000112294	Succinate-semialdehyde dehydrogenase, mitochondrial	ALDH5A1	P51649	kWYNLMIQNK	K126k	16.037	2	1	16.04	77.7	35.47	2	690.361	0.00622941	0.0176797	4.44052	down	-4.44052	-841644	-19.6829	-2.15073	580	580	ENSMUSG00000035936	ALDH5A1	ortholog_one2one	85.086	83.1776	100	1	aldhehyde dehydrogenase family 5, subfamily A1 [Source:MGI Symbol;Acc:MGI:2441982]
ENSG00000112294	Succinate-semialdehyde dehydrogenase, mitochondrial	ALDH5A1	P51649	VGNGFEEGTTQGPLINEkAVEK	K387k	3.505	2	1	23.57	93.3	32.52	3	787.064	8.02e-08	1.07e-06	315014	down	-315014	-230829	-17.8165	-18.2651	577	577	ENSMUSG00000035936	ALDH5A1	ortholog_one2one	85.086	83.1776	100	1	aldhehyde dehydrogenase family 5, subfamily A1 [Source:MGI Symbol;Acc:MGI:2441982]
ENSG00000119711	Methylmalonate-semialdehyde dehydrogenase [acylating], mitochondrial	ALDH6A1	Q02252	LFIGGkFVESK	K47k	5.458	2	1	16.48	82.2	34.5	2	633.858	0.00765453	0.0210235	7.93672	down	-7.93672	-698347	-19.4136	-2.98854	449	449	ENSMUSG00000021238	ALDH6A1	ortholog_one2one	94.7664	94.7664	100	1	aldehyde dehydrogenase family 6, subfamily A1 [Source:MGI Symbol;Acc:MGI:1915077]
ENSG00000113790	Peroxisomal bifunctional enzyme	EHHADH	Q08426	KANkWSTPSGASWK	K280k	0	3	1	9.31	81.9	22.4	3	530.607	0.837477	0.854686	1.04222	up	1.04222	33852.5	15.047	0.0596542	497	497	ENSMUSG00000022853	EHHADH	ortholog_one2one	78.273	77.7317	100	1	enoyl-Coenzyme A, hydratase/3-hydroxyacyl Coenzyme A dehydrogenase [Source:MGI Symbol;Acc:MGI:1277964]
ENSG00000113790	Peroxisomal bifunctional enzyme	EHHADH	Q08426	ANkWSTPSGASWK	K280k	13.367	2	1	13.37	75.2	27.67	2	731.36	0.606656	0.631007	1.10533	down	-1.10533	-138642	-17.081	-0.14448	504	504	ENSMUSG00000022853	EHHADH	ortholog_one2one	78.273	77.7317	100	1	enoyl-Coenzyme A, hydratase/3-hydroxyacyl Coenzyme A dehydrogenase [Source:MGI Symbol;Acc:MGI:1277964]
ENSG00000113790	Peroxisomal bifunctional enzyme	EHHADH	Q08426	kANKWSTPSGASWK	K277k	0.25	3	1	10.38	76.5	22.4	3	530.607	0.837477	0.854686	1.04222	up	1.04222	33852.5	15.047	0.0596542	498	498	ENSMUSG00000022853	EHHADH	ortholog_one2one	78.273	77.7317	100	1	enoyl-Coenzyme A, hydratase/3-hydroxyacyl Coenzyme A dehydrogenase [Source:MGI Symbol;Acc:MGI:1277964]
ENSG00000113790	Peroxisomal bifunctional enzyme	EHHADH	Q08426	MITSVLEKEASk	K350k	0	2	1	14.05	87.2	30.17	2	689.368	0.437134	0.471125	1.20669	down	-1.20669	-749189	-19.515	-0.271059	495	495	ENSMUSG00000022853	EHHADH	ortholog_one2one	78.273	77.7317	100	1	enoyl-Coenzyme A, hydratase/3-hydroxyacyl Coenzyme A dehydrogenase [Source:MGI Symbol;Acc:MGI:1277964]
ENSG00000113790	Peroxisomal bifunctional enzyme	EHHADH	Q08426	MITSVLEkEASK	K346k	6.101	2	1	18.32	93.8	30.07	3	459.915	0.436097	0.470858	1.2084	down	-1.2084	-747980	-19.5126	-0.273104	499	499	ENSMUSG00000022853	EHHADH	ortholog_one2one	78.273	77.7317	100	1	enoyl-Coenzyme A, hydratase/3-hydroxyacyl Coenzyme A dehydrogenase [Source:MGI Symbol;Acc:MGI:1277964]
ENSG00000113790	Peroxisomal bifunctional enzyme	EHHADH	Q08426	EASkmQQSGHPWSGPKPR	K350k M351m	7.41	2	1	8.04	66.9	14.07	4	517.252	0.372593	0.40896	1.21704	up	1.21704	45720.1	15.4805	0.28338	505	505	ENSMUSG00000022853	EHHADH	ortholog_one2one	78.273	77.7317	100	1	enoyl-Coenzyme A, hydratase/3-hydroxyacyl Coenzyme A dehydrogenase [Source:MGI Symbol;Acc:MGI:1277964]
ENSG00000164904	Alpha-aminoadipic semialdehyde dehydrogenase	ALDH7A1	P49419	QASVADYEETVkK	K93k	1.881	2	1	17.16	85.3	25.08	2	755.375	0.00226751	0.00871893	4.42204	down	-4.42204	-396758	-18.5979	-2.14471	111	111	ENSMUSG00000053644	ALDH7A1	ortholog_one2one	87.9406	87.9406	100	1	aldehyde dehydrogenase family 7, member A1 [Source:MGI Symbol;Acc:MGI:108186]
ENSG00000143149	4-trimethylaminobutyraldehyde dehydrogenase	ALDH9A1	P49189	AAFkIWSQK	K63k	14.769	2	1	14.89	70.9	30.33	2	560.811	0.0026274	0.00926585	2.94791	down	-2.94791	-238883	-17.8659	-1.55969	34	34	ENSMUSG00000026687	ALDH9A1	ortholog_many2many	88.61	88.61	100	1	aldehyde dehydrogenase 9, subfamily A1 [Source:MGI Symbol;Acc:MGI:1861622]
ENSG00000114054	Propionyl-CoA carboxylase beta chain, mitochondrial	PCCB	P05166	NkFPGDSVVTGR	K101k	99	1	1	12.44	78.6	27.23	2	659.841	0.0480576	0.0786877	2.53051	down	-2.53051	-1.55718e+06	-20.5705	-1.33943	527	527	ENSMUSG00000032527	PCCB	ortholog_one2one	92.2366	92.5788	100	1	propionyl Coenzyme A carboxylase, beta polypeptide [Source:MGI Symbol;Acc:MGI:1914154]
ENSG00000143149	4-trimethylaminobutyraldehyde dehydrogenase	ALDH9A1	P49189	VLGFVkVAK	K344k	3.88	2	1	16.71	88	29.98	2	501.821	0.003673	0.0120281	3.99357	down	-3.99357	-463880	-18.8234	-1.99768	35	35	ENSMUSG00000026687	ALDH9A1	ortholog_many2many	88.61	88.61	100	1	aldehyde dehydrogenase 9, subfamily A1 [Source:MGI Symbol;Acc:MGI:1861622]
ENSG00000116791	Quinone oxidoreductase	CRYZ	Q08257	EVNYIDkIKK	K208k	0	3	1	12.63	59.4	24.43	3	431.247	0.136622	0.178931	1.70453	down	-1.70453	-306476	-18.2254	-0.769371	546	546	ENSMUSG00000028199	CRYZ	ortholog_one2one	80.6646	81.155	100	1	crystallin, zeta [Source:MGI Symbol;Acc:MGI:88527]
ENSG00000116791	Quinone oxidoreductase	CRYZ	Q08257	EVNYIDKIkK	K210k	0	3	1	10.58	61.1	24.43	3	431.247	0.136622	0.178931	1.70453	down	-1.70453	-306476	-18.2254	-0.769371	544	544	ENSMUSG00000028199	CRYZ	ortholog_one2one	80.6646	81.155	100	1	crystallin, zeta [Source:MGI Symbol;Acc:MGI:88527]
ENSG00000116791	Quinone oxidoreductase	CRYZ	Q08257	EVNYIDKIKk	K211k	0	3	1	11	64.3	24.37	3	431.247	0.29128	0.327024	1.54361	down	-1.54361	-235475	-17.8452	-0.626305	545	545	ENSMUSG00000028199	CRYZ	ortholog_one2one	80.6646	81.155	100	1	crystallin, zeta [Source:MGI Symbol;Acc:MGI:88527]
ENSG00000143149	4-trimethylaminobutyraldehyde dehydrogenase	ALDH9A1	P49189	VEPADASGTEkAFEPATGR	K30k	99	1	1	18.05	74.7	28.2	2	987.974	0.0224343	0.0461063	2348.63	down	-2348.63	-868072	-19.7275	-11.1976	36	36	ENSMUSG00000026687	ALDH9A1	ortholog_many2many	88.61	88.61	100	1	aldehyde dehydrogenase 9, subfamily A1 [Source:MGI Symbol;Acc:MGI:1861622]
ENSG00000136872	Fructose-bisphosphate aldolase B	ALDOB	P05062	DSQGkLFR	K92k	99	1	1	13.08	77.5	23.9	2	496.762	0.00432119	0.0133442	2.16591	down	-2.16591	-245754	-17.9069	-1.11497	286	286	ENSMUSG00000028307	ALDOB	ortholog_one2one	95.8791	95.8791	100	1	aldolase B, fructose-bisphosphate [Source:MGI Symbol;Acc:MGI:87995]
ENSG00000136872	Fructose-bisphosphate aldolase B	ALDOB	P05062	DGVDFGkWR	K147k	99	1	1	13.22	66.5	35.17	2	561.272	0.0073039	0.0202471	2.45648	down	-2.45648	-465332	-18.8279	-1.29659	282	282	ENSMUSG00000028307	ALDOB	ortholog_one2one	95.8791	95.8791	100	1	aldolase B, fructose-bisphosphate [Source:MGI Symbol;Acc:MGI:87995]
ENSG00000117592	Peroxiredoxin-6	PRDX6	P30041	AAkLAPEFAK	K56k	12.123	2	1	12.72	70.9	25.3	2	544.311	0.025598	0.0508547	1477.43	down	-1477.43	-385844	-18.5577	-10.5289	490	490	ENSMUSG00000026701	PRDX6	ortholog_one2many	88.3929	88.3929	75	1	peroxiredoxin 6 [Source:MGI Symbol;Acc:MGI:894320]
ENSG00000197043	Annexin A6	ANXA6	P08133	GAGTDEkTLTR	K620k	99	1	1	18.27	89.3	16.73	2	595.804	0.000952	0.00464962	2.77239	down	-2.77239	-267624	-18.0298	-1.47113	121	121	ENSMUSG00000018340	ANXA6	ortholog_one2one	94.3536	94.3536	100	1	annexin A6 [Source:MGI Symbol;Acc:MGI:88255]
ENSG00000197043	Annexin A6	ANXA6	P08133	TKYEkSLYSMIK	K299k	2.357	3	1	8.07	62	28.25	3	511.606	0.000575	0.00317433	3.82537	down	-3.82537	-468273	-18.837	-1.9356	123	123	ENSMUSG00000018340	ANXA6	ortholog_one2one	94.3536	94.3536	100	1	annexin A6 [Source:MGI Symbol;Acc:MGI:88255]
ENSG00000197043	Annexin A6	ANXA6	P08133	QEVCQSYkSLYGK	K63k	7.291	2	1	16.47	85.1	26.32	2	816.39	4.49e-06	4.69e-05	5.91277	down	-5.91277	-671351	-19.3567	-2.56384	122	122	ENSMUSG00000018340	ANXA6	ortholog_one2one	94.3536	94.3536	100	1	annexin A6 [Source:MGI Symbol;Acc:MGI:88255]
ENSG00000119711	Methylmalonate-semialdehyde dehydrogenase [acylating], mitochondrial	ALDH6A1	Q02252	AEMDAAIASCkR	K87k	99	1	1	13.99	74.9	23.27	3	455.548	0.0424664	0.0721082	1186.76	down	-1186.76	-658698	-19.3293	-10.2128	447	447	ENSMUSG00000021238	ALDH6A1	ortholog_one2one	94.7664	94.7664	100	1	aldehyde dehydrogenase family 6, subfamily A1 [Source:MGI Symbol;Acc:MGI:1915077]
ENSG00000119711	Methylmalonate-semialdehyde dehydrogenase [acylating], mitochondrial	ALDH6A1	Q02252	EIAkLITLEQGK	K121k	17.808	2	1	17.81	84.4	35.4	2	692.906	0.0388831	0.0677743	1138.63	down	-1138.63	-493258	-18.912	-10.1531	448	448	ENSMUSG00000021238	ALDH6A1	ortholog_one2one	94.7664	94.7664	100	1	aldehyde dehydrogenase family 6, subfamily A1 [Source:MGI Symbol;Acc:MGI:1915077]
ENSG00000197043	Annexin A6	ANXA6	P08133	GTVRPANDFNPDADAkALR	K370k	99	1	1	18.76	94	26.25	3	690.684	1e-06	1.08e-05	10.4321	down	-10.4321	-2.23629e+06	-21.0927	-3.38295	124	124	ENSMUSG00000018340	ANXA6	ortholog_one2one	94.3536	94.3536	100	1	annexin A6 [Source:MGI Symbol;Acc:MGI:88255]
ENSG00000119711	Methylmalonate-semialdehyde dehydrogenase [acylating], mitochondrial	ALDH6A1	Q02252	ENLkEIAK	K117k	8.286	2	1	10.46	67.2	21.7	2	493.779	0.0575386	0.0904829	614.378	down	-614.378	-316783	-18.2731	-9.26298	446	446	ENSMUSG00000021238	ALDH6A1	ortholog_one2one	94.7664	94.7664	100	1	aldehyde dehydrogenase family 6, subfamily A1 [Source:MGI Symbol;Acc:MGI:1915077]
ENSG00000167863	ATP synthase subunit d, mitochondrial	ATP5PD	O75947	IVEYEkEMEK	K117k	1.672	2	1	16.26	92.7	23.6	2	670.326	0.01577	0.0367146	2.48915	down	-2.48915	-623968	-19.2511	-1.31565	148	148	ENSMUSG00000034566	ATP5PD	ortholog_one2one	81.3665	81.3665	100	1	ATP synthase peripheral stalk subunit d [Source:MGI Symbol;Acc:MGI:1918929]
ENSG00000167863	ATP synthase subunit d, mitochondrial	ATP5PD	O75947	AGLVDDFEkK	K72k	2.105	2	1	18.98	90.5	29.77	2	582.301	0.0131581	0.0321404	2.8507	down	-2.8507	-3035855	-21.5337	-1.51131	147	147	ENSMUSG00000034566	ATP5PD	ortholog_one2one	81.3665	81.3665	100	1	ATP synthase peripheral stalk subunit d [Source:MGI Symbol;Acc:MGI:1918929]
ENSG00000167863	ATP synthase subunit d, mitochondrial	ATP5PD	O75947	AGLVDDFEKk	K73k	0	2	1	9.67	71.8	29.68	3	388.536	0.0130653	0.0321404	2.85137	down	-2.85137	-3.04578e+06	-21.5384	-1.51166	149	149	ENSMUSG00000034566	ATP5PD	ortholog_one2one	81.3665	81.3665	100	1	ATP synthase peripheral stalk subunit d [Source:MGI Symbol;Acc:MGI:1918929]
ENSG00000123453	Sarcosine dehydrogenase, mitochondrial	SARDH	Q9UL12	VPVLEkTGIK	K373k	1.764	2	1	13.32	93.8	28.55	2	563.348	0.0387169	0.0677743	777.69	down	-777.69	-186021	-17.5051	-9.60305	554	554	ENSMUSG00000009614	SARDH	ortholog_one2one	88.5745	88.671	100	1	sarcosine dehydrogenase [Source:MGI Symbol;Acc:MGI:2183102]
ENSG00000123453	Sarcosine dehydrogenase, mitochondrial	SARDH	Q9UL12	VPVLEKTGIk	K377k	0	2	1	11.51	78.6	28.52	2	563.348	0.0386317	0.0677743	779.616	down	-779.616	-186301	-17.5073	-9.60662	553	553	ENSMUSG00000009614	SARDH	ortholog_one2one	88.5745	88.671	100	1	sarcosine dehydrogenase [Source:MGI Symbol;Acc:MGI:2183102]
ENSG00000167863	ATP synthase subunit d, mitochondrial	ATP5PD	O75947	FNALkVPVPEDK	K78k	9.565	2	1	16.35	83.9	33.58	2	699.885	0.00716165	0.0199455	3.47668	down	-3.47668	-1.02513e+06	-19.9674	-1.79771	150	150	ENSMUSG00000034566	ATP5PD	ortholog_one2one	81.3665	81.3665	100	1	ATP synthase peripheral stalk subunit d [Source:MGI Symbol;Acc:MGI:1918929]
ENSG00000125166	Aspartate aminotransferase, mitochondrial	GOT2	P00505	VGAFTMVCkDADEAK	K296k	7.15	2	1	19.65	91.6	31.05	2	842.39	0.0253635	0.0505573	1233.7	down	-1233.7	-292863	-18.1599	-10.2688	130	130	ENSMUSG00000031672	GOT2	ortholog_one2one	94.6512	94.6512	100	1	glutamatic-oxaloacetic transaminase 2, mitochondrial [Source:MGI Symbol;Acc:MGI:95792]
ENSG00000167863	ATP synthase subunit d, mitochondrial	ATP5PD	O75947	ANVAkAGLVDDFEKK	K63k	9.785	3	1	20.34	85.5	28.27	3	549.63	0.00217814	0.00858632	4.31942	down	-4.31942	-5.22377e+06	-22.3167	-2.11084	145	145	ENSMUSG00000034566	ATP5PD	ortholog_one2one	81.3665	81.3665	100	1	ATP synthase peripheral stalk subunit d [Source:MGI Symbol;Acc:MGI:1918929]
ENSG00000167863	ATP synthase subunit d, mitochondrial	ATP5PD	O75947	SCAEWVSLSkAR	K109k	99	1	1	18.39	87.3	30.37	2	718.354	0.00323319	0.0108257	5.4216	down	-5.4216	-1.87298e+06	-20.8369	-2.43872	146	146	ENSMUSG00000034566	ATP5PD	ortholog_one2one	81.3665	81.3665	100	1	ATP synthase peripheral stalk subunit d [Source:MGI Symbol;Acc:MGI:1918929]
ENSG00000167863	ATP synthase subunit d, mitochondrial	ATP5PD	O75947	ANVAkAGLVDDFEK	K63k	8.161	2	1	11.35	67.3	32.62	2	759.894	9.42e-05	0.000749	8.89601	down	-8.89601	-1096899	-20.065	-3.15316	144	144	ENSMUSG00000034566	ATP5PD	ortholog_one2one	81.3665	81.3665	100	1	ATP synthase peripheral stalk subunit d [Source:MGI Symbol;Acc:MGI:1918929]
ENSG00000121691	Catalase	CAT	P04040	DAQIFIQkK	K476k	2.643	2	1	9.38	55.6	28.68	2	566.822	0.0093959	0.0246694	2.05965	down	-2.05965	-293983	-18.1654	-1.0424	207	207	ENSMUSG00000027187	CAT	ortholog_one2one	89.3738	89.3738	100	1	catalase [Source:MGI Symbol;Acc:MGI:88271]
ENSG00000121691	Catalase	CAT	P04040	LVNAnGEAVYCkFHYK	N226n K233k	1.561	2	1	12.75	85.3	27.88	3	652.649	0.000367	0.00224207	7.81467	down	-7.81467	-633800	-19.2737	-2.96618	208	208	ENSMUSG00000027187	CAT	ortholog_one2one	89.3738	89.3738	100	1	catalase [Source:MGI Symbol;Acc:MGI:88271]
ENSG00000126432	Peroxiredoxin-5, mitochondrial	PRDX5	P30044	VNLAELFkGK	K83k	0.955	2	1	15.12	84.2	39.62	2	580.837	0.124992	0.167782	63.8043	down	-63.8043	-413455	-18.6574	-5.99558	485	485	ENSMUSG00000024953	PRDX5	ortholog_one2one	62.9108	62.6168	100	1	peroxiredoxin 5 [Source:MGI Symbol;Acc:MGI:1859821]
ENSG00000127884	Enoyl-CoA hydratase, mitochondrial	ECHS1	P30084	FLkHWDHLTQVK	K118k	11.297	2	1	18.46	83.7	25.57	4	399.219	0.0260391	0.0513883	2.0868	down	-2.0868	-6193629	-22.5624	-1.06129	264	264	ENSMUSG00000025465	ECHS1	ortholog_one2one	87.5862	87.5862	100	1	enoyl Coenzyme A hydratase, short chain, 1, mitochondrial [Source:MGI Symbol;Acc:MGI:2136460]
ENSG00000159228	Carbonyl reductase [NADPH] 1	CBR1	P16152	ALkSCSPELQQK	K148k	16.921	2	1	17.86	81.9	20	2	715.869	0.00333798	0.0110524	2.22236	down	-2.22236	-147558	-17.1709	-1.15209	201	201	ENSMUSG00000051483	CBR1	ortholog_one2many	87.7256	87.7256	100	1	carbonyl reductase 1 [Source:MGI Symbol;Acc:MGI:88284]
ENSG00000128311	Thiosulfate sulfurtransferase	TST	Q16762	TGkLGPGLR	K24k	99	1	1	16.91	82	20.85	2	470.782	0.0736189	0.110243	2.0599	down	-2.0599	-4.31808e+06	-22.042	-1.04257	597	597	ENSMUSG00000044986	TST	ortholog_one2one	90.9091	90.9091	50	1	thiosulfate sulfurtransferase, mitochondrial [Source:MGI Symbol;Acc:MGI:98852]
ENSG00000130414	NADH dehydrogenase [ubiquinone] 1 alpha subcomplex subunit 10, mitochondrial	NDUFA10	O95299	EIAEkLGFK	K80k	4.929	2	1	16.62	72.8	32.13	2	538.803	0.196876	0.234677	32.3751	down	-32.3751	-250019	-17.9317	-5.01681	456	456	ENSMUSG00000026260	NDUFA10	ortholog_one2one	76.6197	76.6197	100	1	NADH:ubiquinone oxidoreductase subunit A10 [Source:MGI Symbol;Acc:MGI:1914523]
ENSG00000156261	T-complex protein 1 subunit theta	CCT8	P50990	AVDDGVNTFkVLTR	K400k	99	1	1	17.06	83.4	36.85	2	788.92	9.28e-05	0.000749	15.324	down	-15.324	-1.30132e+06	-20.3115	-3.93772	593	593	ENSMUSG00000025613	CCT8	ortholog_one2one	96.8978	96.8978	100	1	chaperonin containing Tcp1, subunit 8 (theta) [Source:MGI Symbol;Acc:MGI:107183]
ENSG00000133835	Peroxisomal multifunctional enzyme type 2	HSD17B4	P51659	AAWEHMkK	K139k	1.595	2	1	15.67	86.7	16.12	3	348.176	0.264993	0.30083	1.34776	down	-1.34776	-465067	-18.8271	-0.430565	507	507	ENSMUSG00000024507	HSD17B4	ortholog_one2one	85.8503	85.7337	100	1	hydroxysteroid (17-beta) dehydrogenase 4 [Source:MGI Symbol;Acc:MGI:105089]
ENSG00000133835	Peroxisomal multifunctional enzyme type 2	HSD17B4	P51659	AAWEHMKk	K140k	0	2	1	16.6	88.9	16.03	3	348.176	0.257524	0.294031	1.35596	down	-1.35596	-473262	-18.8523	-0.439314	510	510	ENSMUSG00000024507	HSD17B4	ortholog_one2one	85.8503	85.7337	100	1	hydroxysteroid (17-beta) dehydrogenase 4 [Source:MGI Symbol;Acc:MGI:105089]
ENSG00000133835	Peroxisomal multifunctional enzyme type 2	HSD17B4	P51659	GSLAADkVVEEIRR	K57k	99	1	1	13.93	86.3	29.68	3	528.962	0.591781	0.620953	5.13587	up	5.13587	379481	18.5337	2.36061	511	511	ENSMUSG00000024507	HSD17B4	ortholog_one2one	85.8503	85.7337	100	1	hydroxysteroid (17-beta) dehydrogenase 4 [Source:MGI Symbol;Acc:MGI:105089]
ENSG00000164237	Carboxymethylenebutenolidase homolog	CMBL	Q96DG6	AYVTkSPVDAGK	K36k	9.238	2	1	19.16	95.6	21.83	2	639.34	0.00325322	0.0108319	7416.47	down	-7416.47	-75176.6	-16.198	-12.8565	202	202	ENSMUSG00000022235	CMBL	ortholog_one2one	82.8571	82.8571	100	1	carboxymethylenebutenolidase-like (Pseudomonas) [Source:MGI Symbol;Acc:MGI:1916824]
ENSG00000130649	Cytochrome P450 2E1	CYP2E1	P05181	YkLCVIPR	K486k	99	1	1	10.69	61.4	30.13	2	545.808	0.00317899	0.0107044	5596.53	down	-5596.53	-80179.2	-16.2909	-12.4503	220	220	ENSMUSG00000025479	CYP2E1	ortholog_one2one	78.0933	78.0933	75	1	cytochrome P450, family 2, subfamily e, polypeptide 1 [Source:MGI Symbol;Acc:MGI:88607]
ENSG00000254772	Elongation factor 1-gamma	EEF1G	P26641	AFNQGkIFK	K434k	5.173	2	1	16.75	83.9	25.93	2	547.803	0.00896707	0.0238588	2.13374	down	-2.13374	-5.04209e+06	-22.2656	-1.09339	261	261	ENSMUSG00000071644	EEF1G	ortholog_one2one	98.1693	98.1693	100	1	eukaryotic translation elongation factor 1 gamma [Source:MGI Symbol;Acc:MGI:1914410]
ENSG00000134240	Hydroxymethylglutaryl-CoA synthase, mitochondrial	HMGCS2	P54868	LEDTYTNKDLDkALLK	K354k	3.588	3	1	21.78	95.1	30.95	3	641.342	0.425768	0.461377	1.38861	down	-1.38861	-167880	-17.3571	-0.473639	400	400	ENSMUSG00000027875	HMGCS2	ortholog_one2one	89.3701	89.3701	100	1	3-hydroxy-3-methylglutaryl-Coenzyme A synthase 2 [Source:MGI Symbol;Acc:MGI:101939]
ENSG00000134240	Hydroxymethylglutaryl-CoA synthase, mitochondrial	HMGCS2	P54868	MVQkSLAR	K310k	99	1	1	18.94	95	18	2	487.776	0.29197	0.327094	1.81025	down	-1.81025	-3942500	-21.9107	-0.856188	406	406	ENSMUSG00000027875	HMGCS2	ortholog_one2one	89.3701	89.3701	100	1	3-hydroxy-3-methylglutaryl-Coenzyme A synthase 2 [Source:MGI Symbol;Acc:MGI:101939]
ENSG00000134240	Hydroxymethylglutaryl-CoA synthase, mitochondrial	HMGCS2	P54868	DLDkALLK	K354k	9.077	2	1	17.22	91.5	31.42	2	479.284	0.0752954	0.11219	1.9904	down	-1.9904	-2.9622e+06	-21.4982	-0.993061	402	402	ENSMUSG00000027875	HMGCS2	ortholog_one2one	89.3701	89.3701	100	1	3-hydroxy-3-methylglutaryl-Coenzyme A synthase 2 [Source:MGI Symbol;Acc:MGI:101939]
ENSG00000134240	Hydroxymethylglutaryl-CoA synthase, mitochondrial	HMGCS2	P54868	YNNVEAGkYTVGLGQTR	K83k	99	1	1	20.7	92.6	29.82	2	956.482	0.0835027	0.121681	155.396	down	-155.396	-1.4686e+06	-20.486	-7.2798	397	397	ENSMUSG00000027875	HMGCS2	ortholog_one2one	89.3701	89.3701	100	1	3-hydroxy-3-methylglutaryl-Coenzyme A synthase 2 [Source:MGI Symbol;Acc:MGI:101939]
ENSG00000134240	Hydroxymethylglutaryl-CoA synthase, mitochondrial	HMGCS2	P54868	ALLkASQDMFDK	K358k	13.286	2	1	17.76	82	32.62	2	704.861	0.15501	0.195732	30.5036	down	-30.5036	-80009.5	-16.2879	-4.93091	398	398	ENSMUSG00000027875	HMGCS2	ortholog_one2one	89.3701	89.3701	100	1	3-hydroxy-3-methylglutaryl-Coenzyme A synthase 2 [Source:MGI Symbol;Acc:MGI:101939]
ENSG00000134240	Hydroxymethylglutaryl-CoA synthase, mitochondrial	HMGCS2	P54868	ALLkASQDMFDKK	K358k	10.392	3	1	21.6	89.9	27.23	3	512.941	0.198665	0.234929	1.74786	down	-1.74786	-392560	-18.5826	-0.805588	405	405	ENSMUSG00000027875	HMGCS2	ortholog_one2one	89.3701	89.3701	100	1	3-hydroxy-3-methylglutaryl-Coenzyme A synthase 2 [Source:MGI Symbol;Acc:MGI:101939]
ENSG00000134240	Hydroxymethylglutaryl-CoA synthase, mitochondrial	HMGCS2	P54868	LVSSTSDLPkR	K447k	99	1	1	19.19	89.3	21.35	2	622.846	0.237665	0.273982	1.70481	down	-1.70481	-134789	-17.0403	-0.769615	403	403	ENSMUSG00000027875	HMGCS2	ortholog_one2one	89.3701	89.3701	100	1	3-hydroxy-3-methylglutaryl-Coenzyme A synthase 2 [Source:MGI Symbol;Acc:MGI:101939]
ENSG00000134240	Hydroxymethylglutaryl-CoA synthase, mitochondrial	HMGCS2	P54868	mVQkSLAR	M307m K310k	99	1	1	13.66	67.8	15.48	2	495.774	0.974773	0.978055	1.02938	up	1.02938	3086.63	11.5918	0.0417748	404	404	ENSMUSG00000027875	HMGCS2	ortholog_one2one	89.3701	89.3701	100	1	3-hydroxy-3-methylglutaryl-Coenzyme A synthase 2 [Source:MGI Symbol;Acc:MGI:101939]
ENSG00000134240	Hydroxymethylglutaryl-CoA synthase, mitochondrial	HMGCS2	P54868	ALLkASQDmFDKK	K358k M363m	3.354	3	1	10.93	69.4	22.25	3	518.273	0.604192	0.629542	1.18984	down	-1.18984	-12521.2	-13.6121	-0.250765	399	399	ENSMUSG00000027875	HMGCS2	ortholog_one2one	89.3701	89.3701	100	1	3-hydroxy-3-methylglutaryl-Coenzyme A synthase 2 [Source:MGI Symbol;Acc:MGI:101939]
ENSG00000134240	Hydroxymethylglutaryl-CoA synthase, mitochondrial	HMGCS2	P54868	ASQDMFDkK	K366k	1.854	2	1	20.19	95.8	21.33	2	556.258	0.2076	0.242607	1.67836	down	-1.67836	-94036.2	-16.5209	-0.747049	401	401	ENSMUSG00000027875	HMGCS2	ortholog_one2one	89.3701	89.3701	100	1	3-hydroxy-3-methylglutaryl-Coenzyme A synthase 2 [Source:MGI Symbol;Acc:MGI:101939]
ENSG00000113790	Peroxisomal bifunctional enzyme	EHHADH	Q08426	GWYQYDkPLGR	K584k	99	1	1	20.39	91.8	32.33	2	712.852	0.00463122	0.0140597	3.37495	down	-3.37495	-1.4876e+06	-20.5046	-1.75487	503	503	ENSMUSG00000022853	EHHADH	ortholog_one2one	78.273	77.7317	100	1	enoyl-Coenzyme A, hydratase/3-hydroxyacyl Coenzyme A dehydrogenase [Source:MGI Symbol;Acc:MGI:1277964]
ENSG00000136872	Fructose-bisphosphate aldolase B	ALDOB	P05062	EkGIVVGIK	K101k	7.613	2	1	10.77	65.3	26.63	2	492.808	0.0485455	0.0788368	508.724	down	-508.724	-122435	-16.9017	-8.99074	284	284	ENSMUSG00000028307	ALDOB	ortholog_one2one	95.8791	95.8791	100	1	aldolase B, fructose-bisphosphate [Source:MGI Symbol;Acc:MGI:87995]
ENSG00000136872	Fructose-bisphosphate aldolase B	ALDOB	P05062	FPALTQEQkK	K13k	1.743	2	1	14.86	73.2	24.28	2	616.338	0.674429	0.699148	3.87725	up	3.87725	41202.9	15.3305	1.95503	287	287	ENSMUSG00000028307	ALDOB	ortholog_one2one	95.8791	95.8791	100	1	aldolase B, fructose-bisphosphate [Source:MGI Symbol;Acc:MGI:87995]
ENSG00000113790	Peroxisomal bifunctional enzyme	EHHADH	Q08426	IHKPDPWLSkFLSR	K598k	13.355	2	1	13.36	68.6	33.23	3	589.33	0.00928523	0.0244867	7.87445	down	-7.87445	-757749	-19.5314	-2.97718	502	502	ENSMUSG00000022853	EHHADH	ortholog_one2one	78.273	77.7317	100	1	enoyl-Coenzyme A, hydratase/3-hydroxyacyl Coenzyme A dehydrogenase [Source:MGI Symbol;Acc:MGI:1277964]
ENSG00000136872	Fructose-bisphosphate aldolase B	ALDOB	P05062	EATQEAFMkR	K330k	99	1	1	12.66	74	22.52	2	626.803	0.127316	0.170136	45.8503	down	-45.8503	-164573	-17.3284	-5.51886	283	283	ENSMUSG00000028307	ALDOB	ortholog_one2one	95.8791	95.8791	100	1	aldolase B, fructose-bisphosphate [Source:MGI Symbol;Acc:MGI:87995]
ENSG00000136872	Fructose-bisphosphate aldolase B	ALDOB	P05062	KDGVDFGkWR	K147k	11.688	2	1	12.32	66.4	26.13	3	417.216	0.0802153	0.118337	1.61724	down	-1.61724	-76369.1	-16.2207	-0.693533	285	285	ENSMUSG00000028307	ALDOB	ortholog_one2one	95.8791	95.8791	100	1	aldolase B, fructose-bisphosphate [Source:MGI Symbol;Acc:MGI:87995]
ENSG00000137767	Sulfide:quinone oxidoreductase, mitochondrial	SQOR	Q9Y6N5	VTELNPDKNCIHTDDDEkISYR	K135k	7.036	2	1	20.09	71.7	24.87	4	676.818	0.0687102	0.105003	161.125	down	-161.125	-570106	-19.1209	-7.33204	584	584	ENSMUSG00000005803	SQOR	ortholog_one2one	86.8889	86.8889	100	1	sulfide quinone oxidoreductase [Source:MGI Symbol;Acc:MGI:1929899]
ENSG00000113790	Peroxisomal bifunctional enzyme	EHHADH	Q08426	IPVIAVDSDkNQLATANK	K330k	13.214	2	1	13.21	77.6	33.88	3	647.021	0.00242128	0.00890793	20090.4	down	-20090.4	-198104	-17.5959	-14.2942	500	500	ENSMUSG00000022853	EHHADH	ortholog_one2one	78.273	77.7317	100	1	enoyl-Coenzyme A, hydratase/3-hydroxyacyl Coenzyme A dehydrogenase [Source:MGI Symbol;Acc:MGI:1277964]
ENSG00000113790	Peroxisomal bifunctional enzyme	EHHADH	Q08426	ARIPVIAVDSDkNQLATANK	K330k	10.49	2	1	13.37	74.3	30.38	3	722.734	5.52e-09	1.37e-07	179978	down	-179978	-109521	-16.7408	-17.4575	506	506	ENSMUSG00000022853	EHHADH	ortholog_one2one	78.273	77.7317	100	1	enoyl-Coenzyme A, hydratase/3-hydroxyacyl Coenzyme A dehydrogenase [Source:MGI Symbol;Acc:MGI:1277964]
ENSG00000074800	Alpha-enolase	ENO1	P06733	AVEHINkTIAPALVSK	K71k	11.031	2	1	11.03	76.2	27.38	3	578.337	5.73e-05	0.000509	5.49917	down	-5.49917	-2.16488e+06	-21.0459	-2.45921	116	116	ENSMUSG00000059040	ENO1	ortholog_one2many	94.7005	94.7005	0	0	enolase 1B, retrotransposed [Source:MGI Symbol;Acc:MGI:3648653]
ENSG00000074800	Alpha-enolase	ENO1	P06733	TIAPALVSkK	K80k	1.564	2	1	18.11	87.7	25.03	2	535.334	9.42e-05	0.000749	6.21433	down	-6.21433	-3504529	-21.7408	-2.6356	114	114	ENSMUSG00000059040	ENO1	ortholog_one2many	94.7005	94.7005	0	0	enolase 1B, retrotransposed [Source:MGI Symbol;Acc:MGI:3648653]
ENSG00000138413	Isocitrate dehydrogenase [NADP] cytoplasmic	IDH1	O75874	VEEFkLK	K87k	1.899	2	1	11.29	76.7	23.83	2	467.766	0.102005	0.14319	2.05564	down	-2.05564	-140842	-17.1037	-1.03959	415	415	ENSMUSG00000025950	IDH1	ortholog_one2one	95.6522	95.6522	100	1	isocitrate dehydrogenase 1 (NADP+), soluble [Source:MGI Symbol;Acc:MGI:96413]
ENSG00000074800	Alpha-enolase	ENO1	P06733	TIAPALVSKk	K81k	0.501	2	1	18.57	97.2	25.15	2	535.334	0.000101	0.00079	6.23302	down	-6.23302	-3.5062e+06	-21.7415	-2.63993	115	115	ENSMUSG00000059040	ENO1	ortholog_one2many	94.7005	94.7005	0	0	enolase 1B, retrotransposed [Source:MGI Symbol;Acc:MGI:3648653]
ENSG00000140263	Sorbitol dehydrogenase	SORD	Q00796	ALEAFETFkK	K339k	2.474	2	1	14.57	84.4	33.25	2	613.327	0.049033	0.0794122	315.237	down	-315.237	-40971.5	-15.3223	-8.30029	566	566	ENSMUSG00000027227	SORD	ortholog_one2one	82.9132	82.9132	100	1	sorbitol dehydrogenase [Source:MGI Symbol;Acc:MGI:98266]
ENSG00000140263	Sorbitol dehydrogenase	SORD	Q00796	FYkHNAAFCYK	K134k	11.142	2	1	14.97	74.7	21.72	3	497.568	0.144915	0.184945	37.2506	down	-37.2506	-129118	-16.9783	-5.21919	565	565	ENSMUSG00000027227	SORD	ortholog_one2one	82.9132	82.9132	100	1	sorbitol dehydrogenase [Source:MGI Symbol;Acc:MGI:98266]
ENSG00000140374	Electron transfer flavoprotein subunit alpha, mitochondrial	ETFA	P13804	VAQDLCkVAGIAK	K69k	7.538	2	1	15.7	83.6	29.2	2	707.89	0.171585	0.211192	37.6489	down	-37.6489	-245636	-17.9062	-5.23454	251	251	ENSMUSG00000032314	ETFA	ortholog_one2one	95.4955	95.4955	100	1	electron transferring flavoprotein, alpha polypeptide [Source:MGI Symbol;Acc:MGI:106092]
ENSG00000140374	Electron transfer flavoprotein subunit alpha, mitochondrial	ETFA	P13804	CDkVAQDLCK	K62k	17.565	2	1	18.11	81.1	20.58	2	639.794	0.0475875	0.0781327	2.11592	down	-2.11592	-548435	-19.065	-1.08128	252	252	ENSMUSG00000032314	ETFA	ortholog_one2one	95.4955	95.4955	100	1	electron transferring flavoprotein, alpha polypeptide [Source:MGI Symbol;Acc:MGI:106092]
ENSG00000074800	Alpha-enolase	ENO1	P06733	IGAEVYHNLkNVIK	K193k	2.673	2	1	12.9	82.9	32.13	3	547.31	0.000652	0.00346863	15.9793	down	-15.9793	-1.16181e+06	-20.1479	-3.99813	117	117	ENSMUSG00000059040	ENO1	ortholog_one2many	94.7005	94.7005	0	0	enolase 1B, retrotransposed [Source:MGI Symbol;Acc:MGI:3648653]
ENSG00000074800	Alpha-enolase	ENO1	P06733	EGLELLkTAIGK	K228k	7.661	2	1	13.27	66.2	41.17	2	657.387	1.81e-09	5.67e-08	264153	down	-264153	-277943	-18.0844	-18.011	118	118	ENSMUSG00000059040	ENO1	ortholog_one2many	94.7005	94.7005	0	0	enolase 1B, retrotransposed [Source:MGI Symbol;Acc:MGI:3648653]
ENSG00000140374	Electron transfer flavoprotein subunit alpha, mitochondrial	ETFA	P13804	LGGEVSCLVAGTkCDK	K59k	3.361	2	1	23.93	95.5	30.62	2	868.421	0.000779	0.003904	14.3732	down	-14.3732	-1.24524e+06	-20.248	-3.8453	250	250	ENSMUSG00000032314	ETFA	ortholog_one2one	95.4955	95.4955	100	1	electron transferring flavoprotein, alpha polypeptide [Source:MGI Symbol;Acc:MGI:106092]
ENSG00000140374	Electron transfer flavoprotein subunit alpha, mitochondrial	ETFA	P13804	VAGIAkVLVAQHDVYK	K75k	4.646	2	1	16.17	82.5	32.4	3	585.005	0.00240917	0.00890793	18022.8	down	-18022.8	-220979	-17.7536	-14.1375	253	253	ENSMUSG00000032314	ETFA	ortholog_one2one	95.4955	95.4955	100	1	electron transferring flavoprotein, alpha polypeptide [Source:MGI Symbol;Acc:MGI:106092]
ENSG00000142534	40S ribosomal protein S11	RPS11	P62280	NIGLGFkTPK	K45k	1.604	2	1	10.05	81.7	29.72	2	558.824	0.595923	0.623105	1.13224	up	1.13224	81248.1	16.31	0.179186	28	28	ENSMUSG00000003429	RPS11	ortholog_one2one	100	100	100	1	ribosomal protein S11 [Source:MGI Symbol;Acc:MGI:1351329]
ENSG00000105755	Protein ETHE1, mitochondrial	ETHE1	O95571	TDFQQGCAkTLYHSVHEK	K172k	3.472	2	1	15.94	78.2	23.27	4	548.511	0.00216701	0.00858632	17.4833	down	-17.4833	-7.36635e+06	-22.8125	-4.12791	532	532	ENSMUSG00000064254	ETHE1	ortholog_one2one	90.1575	90.1575	100	1	ethylmalonic encephalopathy 1 [Source:MGI Symbol;Acc:MGI:1913321]
ENSG00000169710	Fatty acid synthase	FASN	P49327	DIMLATGkLSPDAIPGK	K1582k	16.529	2	1	19.94	86.3	41.9	3	590.322	2.04e-07	2.39e-06	235532	down	-235532	-259816	-17.9871	-17.8456	273	273	ENSMUSG00000025153	FASN	ortholog_one2one	81.5096	81.2824	100	1	fatty acid synthase [Source:MGI Symbol;Acc:MGI:95485]
ENSG00000169710	Fatty acid synthase	FASN	P49327	DImLATGkLSPDAIPGK	M1577m K1582k	12.802	2	1	12.8	70.5	39.23	3	595.654	1.75e-08	3.36e-07	300754	down	-300754	-331763	-18.3398	-18.1982	272	272	ENSMUSG00000025153	FASN	ortholog_one2one	81.5096	81.2824	100	1	fatty acid synthase [Source:MGI Symbol;Acc:MGI:95485]
ENSG00000144381	60 kDa heat shock protein, mitochondrial	HSPD1	P10809	TLkIPAmTIAK	K473k M477m	12.13	2	1	12.94	70.8	27.87	2	622.868	0.0459408	0.076507	2.45919	down	-2.45919	-692959	-19.4024	-1.29818	42	42	ENSMUSG00000025980	HSPD1	ortholog_one2one	97.5567	97.5567	100	1	heat shock protein 1 (chaperonin) [Source:MGI Symbol;Acc:MGI:96242]
ENSG00000144381	60 kDa heat shock protein, mitochondrial	HSPD1	P10809	EGFEkISK	K130k	9.326	2	1	16	77	21.37	2	490.258	0.118977	0.161527	1.89061	down	-1.89061	-650282	-19.3107	-0.918852	44	44	ENSMUSG00000025980	HSPD1	ortholog_one2one	97.5567	97.5567	100	1	heat shock protein 1 (chaperonin) [Source:MGI Symbol;Acc:MGI:96242]
ENSG00000144381	60 kDa heat shock protein, mitochondrial	HSPD1	P10809	GYISPYFINTSkGQK	K233k	1.676	2	1	24.84	98.3	34.1	2	872.949	0.0620953	0.096377	166.651	down	-166.651	-848504	-19.6946	-7.38069	40	40	ENSMUSG00000025980	HSPD1	ortholog_one2one	97.5567	97.5567	100	1	heat shock protein 1 (chaperonin) [Source:MGI Symbol;Acc:MGI:96242]
ENSG00000144381	60 kDa heat shock protein, mitochondrial	HSPD1	P10809	GVITVkDGK	K202k	4.624	2	1	16.41	93.7	19.55	2	479.782	0.0772004	0.114619	2.11064	down	-2.11064	-453230	-18.7899	-1.07768	48	48	ENSMUSG00000025980	HSPD1	ortholog_one2one	97.5567	97.5567	100	1	heat shock protein 1 (chaperonin) [Source:MGI Symbol;Acc:MGI:96242]
ENSG00000148672	Glutamate dehydrogenase 1, mitochondrial	GLUD1	P00367	LTFkYER	K457k	99	1	1	15.72	83	25.38	2	499.769	0.0162807	0.0374644	3.78278	down	-3.78278	-3.89063e+06	-21.8916	-1.91945	309	309	ENSMUSG00000021794	GLUD1	ortholog_one2many	97.8495	97.8495	75	1	glutamate dehydrogenase 1 [Source:MGI Symbol;Acc:MGI:95753]
ENSG00000144381	60 kDa heat shock protein, mitochondrial	HSPD1	P10809	EIGNIISDAMKk	K192k	0	2	1	8.24	59.2	35.02	3	454.243	0.13917	0.179433	50.7647	down	-50.7647	-299636	-18.1929	-5.66575	37	37	ENSMUSG00000025980	HSPD1	ortholog_one2one	97.5567	97.5567	100	1	heat shock protein 1 (chaperonin) [Source:MGI Symbol;Acc:MGI:96242]
ENSG00000144381	60 kDa heat shock protein, mitochondrial	HSPD1	P10809	EIGNIISDAMkK	K191k	2.122	2	1	10.48	66.3	35.03	2	680.861	0.140611	0.180612	50.0444	down	-50.0444	-295344	-18.172	-5.64514	47	47	ENSMUSG00000025980	HSPD1	ortholog_one2one	97.5567	97.5567	100	1	heat shock protein 1 (chaperonin) [Source:MGI Symbol;Acc:MGI:96242]
ENSG00000148672	Glutamate dehydrogenase 1, mitochondrial	GLUD1	P00367	INPkNYTDNELEK	K191k	9.84	2	1	15.7	88	26.08	2	810.399	0.00063	0.00338171	5.13544	down	-5.13544	-409548	-18.6437	-2.36049	302	302	ENSMUSG00000021794	GLUD1	ortholog_one2many	97.8495	97.8495	75	1	glutamate dehydrogenase 1 [Source:MGI Symbol;Acc:MGI:95753]
ENSG00000148672	Glutamate dehydrogenase 1, mitochondrial	GLUD1	P00367	TAmkYNLGLDLR	M526m K527k	99	1	1	18.21	85.9	34.08	2	726.879	0.000629	0.00338171	9.57508	down	-9.57508	-2.16378e+06	-21.0451	-3.25929	305	305	ENSMUSG00000021794	GLUD1	ortholog_one2many	97.8495	97.8495	75	1	glutamate dehydrogenase 1 [Source:MGI Symbol;Acc:MGI:95753]
ENSG00000148672	Glutamate dehydrogenase 1, mitochondrial	GLUD1	P00367	KFGkHGGTIPIVPTAEFQDR	K480k	0.966	2	1	13.76	81.6	29.32	4	560.801	0.00539148	0.0158292	12168.3	down	-12168.3	-197336	-17.5903	-13.5708	303	303	ENSMUSG00000021794	GLUD1	ortholog_one2many	97.8495	97.8495	75	1	glutamate dehydrogenase 1 [Source:MGI Symbol;Acc:MGI:95753]
ENSG00000144381	60 kDa heat shock protein, mitochondrial	HSPD1	P10809	TLkIPAMTIAK	K473k	15.404	2	1	16.1	76	34.8	3	410.249	0.0521913	0.0838438	2.95177	down	-2.95177	-4.08739e+06	-21.9627	-1.56158	41	41	ENSMUSG00000025980	HSPD1	ortholog_one2one	97.5567	97.5567	100	1	heat shock protein 1 (chaperonin) [Source:MGI Symbol;Acc:MGI:96242]
ENSG00000148672	Glutamate dehydrogenase 1, mitochondrial	GLUD1	P00367	GASIVEDkLVEDLR	K84k	99	1	1	21.5	91.2	40.2	2	793.425	1.98e-07	2.36e-06	343420	down	-343420	-294478	-18.1678	-18.3896	300	300	ENSMUSG00000021794	GLUD1	ortholog_one2many	97.8495	97.8495	75	1	glutamate dehydrogenase 1 [Source:MGI Symbol;Acc:MGI:95753]
ENSG00000148672	Glutamate dehydrogenase 1, mitochondrial	GLUD1	P00367	ISGASEkDIVHSGLAYTmER	K503k M514m	99	1	1	19.91	89.1	31.13	3	741.363	6.46e-07	7.27e-06	343787	down	-343787	-294793	-18.1693	-18.3912	308	308	ENSMUSG00000021794	GLUD1	ortholog_one2many	97.8495	97.8495	75	1	glutamate dehydrogenase 1 [Source:MGI Symbol;Acc:MGI:95753]
ENSG00000148672	Glutamate dehydrogenase 1, mitochondrial	GLUD1	P00367	ISGASEkDIVHSGLAYTMER	K503k	99	1	1	20.59	88	34.03	3	736.032	4.84e-07	5.55e-06	494535	down	-494535	-424057	-18.6939	-18.9157	306	306	ENSMUSG00000021794	GLUD1	ortholog_one2many	97.8495	97.8495	75	1	glutamate dehydrogenase 1 [Source:MGI Symbol;Acc:MGI:95753]
ENSG00000125166	Aspartate aminotransferase, mitochondrial	GOT2	P00505	EIATVVkK	K234k	1.602	2	1	15.18	82.1	19.18	2	465.287	0.0105748	0.0270497	3.58725	down	-3.58725	-1.08543e+06	-20.0498	-1.84288	127	127	ENSMUSG00000031672	GOT2	ortholog_one2one	94.6512	94.6512	100	1	glutamatic-oxaloacetic transaminase 2, mitochondrial [Source:MGI Symbol;Acc:MGI:95792]
ENSG00000125166	Aspartate aminotransferase, mitochondrial	GOT2	P00505	TQLVSNLkK	K363k	1.567	2	1	15.39	79.9	22.07	2	536.822	0.0195643	0.0424785	4.57718	down	-4.57718	-3160441	-21.5917	-2.19446	128	128	ENSMUSG00000031672	GOT2	ortholog_one2one	94.6512	94.6512	100	1	glutamatic-oxaloacetic transaminase 2, mitochondrial [Source:MGI Symbol;Acc:MGI:95792]
ENSG00000145692	Betaine--homocysteine S-methyltransferase 1	BHMT	Q93088	WDIQkYAR	K283k	99	1	1	13.07	61.2	30.18	2	561.291	0.0388604	0.0677743	496.208	down	-496.208	-96930.9	-16.5647	-8.9548	167	167	ENSMUSG00000074768	BHMT	ortholog_one2many	94.1032	94.335	100	1	betaine-homocysteine methyltransferase [Source:MGI Symbol;Acc:MGI:1339972]
ENSG00000125166	Aspartate aminotransferase, mitochondrial	GOT2	P00505	VGAFTMVCkDADEAKR	K296k	3.38	2	1	19.85	84.7	26.67	3	613.962	0.00169792	0.00739515	6.40815	down	-6.40815	-925896	-19.8205	-2.67991	131	131	ENSMUSG00000031672	GOT2	ortholog_one2one	94.6512	94.6512	100	1	glutamatic-oxaloacetic transaminase 2, mitochondrial [Source:MGI Symbol;Acc:MGI:95792]
ENSG00000125166	Aspartate aminotransferase, mitochondrial	GOT2	P00505	FFkFSR	K150k	99	1	1	13.58	72.7	28.67	2	437.234	0.0077186	0.0211022	9.14733	down	-9.14733	-4307886	-22.0386	-3.19335	132	132	ENSMUSG00000031672	GOT2	ortholog_one2one	94.6512	94.6512	100	1	glutamatic-oxaloacetic transaminase 2, mitochondrial [Source:MGI Symbol;Acc:MGI:95792]
ENSG00000125166	Aspartate aminotransferase, mitochondrial	GOT2	P00505	EFSIYmTkDGR	M402m K404k	99	1	1	12.18	71.7	29.02	2	702.827	0.002568	0.00911162	19106.8	down	-19106.8	-285502	-18.1231	-14.2218	129	129	ENSMUSG00000031672	GOT2	ortholog_one2one	94.6512	94.6512	100	1	glutamatic-oxaloacetic transaminase 2, mitochondrial [Source:MGI Symbol;Acc:MGI:95792]
ENSG00000125166	Aspartate aminotransferase, mitochondrial	GOT2	P00505	EFSIYMTkDGR	K404k	99	1	1	12.96	79.1	33.45	2	694.829	3.89e-08	6.26e-07	84188.8	down	-84188.8	-70164.9	-16.0985	-16.3613	133	133	ENSMUSG00000031672	GOT2	ortholog_one2one	94.6512	94.6512	100	1	glutamatic-oxaloacetic transaminase 2, mitochondrial [Source:MGI Symbol;Acc:MGI:95792]
ENSG00000167701	Alanine aminotransferase 1	GPT	P24298	LLLEkLSR	K483k	99	1	1	14.66	81.8	33.55	2	507.321	0.00365943	0.0120281	10805.6	down	-10805.6	-155155	-17.2434	-13.3995	78	78	ENSMUSG00000022546	GPT	ortholog_one2one	87.2984	87.2984	100	1	glutamic pyruvic transaminase, soluble [Source:MGI Symbol;Acc:MGI:95802]
ENSG00000084754	Trifunctional enzyme subunit alpha, mitochondrial	HADHA	P40939	FVDLYGAQkIVDR	K728k	99	1	1	19.67	90.2	37.63	2	783.42	0.00182376	0.00770895	28823.3	down	-28823.3	-264187	-18.0112	-14.8149	614	614	ENSMUSG00000025745	HADHA	ortholog_one2one	85.9764	85.9764	50	1	hydroxyacyl-CoA dehydrogenase trifunctional multienzyme complex subunit alpha [Source:MGI Symbol;Acc:MGI:2135593]
ENSG00000148672	Glutamate dehydrogenase 1, mitochondrial	GLUD1	P00367	IIAEGANGPTTPEADkIFLER	K415k	99	1	1	13.1	67.8	38.7	3	762.066	0.154793	0.195732	258.895	down	-258.895	-340697	-18.3781	-8.01622	304	304	ENSMUSG00000021794	GLUD1	ortholog_one2many	97.8495	97.8495	75	1	glutamate dehydrogenase 1 [Source:MGI Symbol;Acc:MGI:95753]
ENSG00000117305	Hydroxymethylglutaryl-CoA lyase, mitochondrial	HMGCL	P35914	DGLQNEkNIVSTPVK	K48k	16.171	2	1	24	97.4	31.38	2	842.449	0.0080171	0.0218182	11.0498	down	-11.0498	-26100000	-24.6369	-3.46595	394	394	ENSMUSG00000028672	HMGCL	ortholog_one2one	88	88	100	1	3-hydroxy-3-methylglutaryl-Coenzyme A lyase [Source:MGI Symbol;Acc:MGI:96158]
ENSG00000117305	Hydroxymethylglutaryl-CoA lyase, mitochondrial	HMGCL	P35914	WVPQMGDHTEVLkGIQK	K93k	0.467	2	1	12.54	87.9	32.25	3	670.016	0.0127303	0.0314824	6071.51	down	-6071.51	-1.57429e+06	-20.5863	-12.5678	393	393	ENSMUSG00000028672	HMGCL	ortholog_one2one	88	88	100	1	3-hydroxy-3-methylglutaryl-Coenzyme A lyase [Source:MGI Symbol;Acc:MGI:96158]
ENSG00000112972	Hydroxymethylglutaryl-CoA synthase, cytoplasmic	HMGCS1	Q01581	LVQkSLAR	K273k	99	1	1	12.83	72	18.8	2	478.798	0.00757909	0.0209127	3869.82	down	-3869.82	-22116.4	-14.4328	-11.918	395	395	ENSMUSG00000093930	HMGCS1	ortholog_one2one	94.6154	94.6154	100	1	3-hydroxy-3-methylglutaryl-Coenzyme A synthase 1 [Source:MGI Symbol;Acc:MGI:107592]
ENSG00000170509	17-beta-hydroxysteroid dehydrogenase 13	HSD17B13	Q7Z5P4	LQkFLPER	K271k	99	1	1	9.42	87.3	27.38	2	536.811	0.00169101	0.00739515	3.23515	down	-3.23515	-221266	-17.7554	-1.69383	10	10	ENSMUSG00000034528	HSD17B13	ortholog_one2one	74.0132	75	100	1	hydroxysteroid (17-beta) dehydrogenase 13 [Source:MGI Symbol;Acc:MGI:2140804]
ENSG00000133835	Peroxisomal multifunctional enzyme type 2	HSD17B4	P51659	LKDIGPEVVkK	K644k	0	3	1	9.14	74.4	21.18	3	423.259	0.00182349	0.00770895	2.64366	down	-2.64366	-460829	-18.8139	-1.40254	512	512	ENSMUSG00000024507	HSD17B4	ortholog_one2one	85.8503	85.7337	100	1	hydroxysteroid (17-beta) dehydrogenase 4 [Source:MGI Symbol;Acc:MGI:105089]
ENSG00000133835	Peroxisomal multifunctional enzyme type 2	HSD17B4	P51659	LKDIGPEVVKk	K645k	0	3	1	11.25	100	21.25	3	423.259	0.00180838	0.00770895	2.65421	down	-2.65421	-460606	-18.8132	-1.40828	509	509	ENSMUSG00000024507	HSD17B4	ortholog_one2one	85.8503	85.7337	100	1	hydroxysteroid (17-beta) dehydrogenase 4 [Source:MGI Symbol;Acc:MGI:105089]
ENSG00000133835	Peroxisomal multifunctional enzyme type 2	HSD17B4	P51659	GSLAADkVVEEIR	K57k	99	1	1	21.11	94.5	32.97	2	714.888	0.000522	0.00293496	4.04388	down	-4.04388	-1159725	-20.1454	-2.01574	508	508	ENSMUSG00000024507	HSD17B4	ortholog_one2one	85.8503	85.7337	100	1	hydroxysteroid (17-beta) dehydrogenase 4 [Source:MGI Symbol;Acc:MGI:105089]
ENSG00000144381	60 kDa heat shock protein, mitochondrial	HSPD1	P10809	LAkLSDGVAVLK	K396k	16.31	2	1	17.79	79.3	32.78	2	628.385	0.0201105	0.04322	2.82504	down	-2.82504	-272719	-18.0571	-1.49827	39	39	ENSMUSG00000025980	HSPD1	ortholog_one2one	97.5567	97.5567	100	1	heat shock protein 1 (chaperonin) [Source:MGI Symbol;Acc:MGI:96242]
ENSG00000144381	60 kDa heat shock protein, mitochondrial	HSPD1	P10809	IGIEIIkR	K469k	99	1	1	19.59	94.7	31.73	2	492.316	0.0159851	0.0370705	3.01704	down	-3.01704	-259385	-17.9847	-1.59313	46	46	ENSMUSG00000025980	HSPD1	ortholog_one2one	97.5567	97.5567	100	1	heat shock protein 1 (chaperonin) [Source:MGI Symbol;Acc:MGI:96242]
ENSG00000144381	60 kDa heat shock protein, mitochondrial	HSPD1	P10809	VGLQVVAVkAPGFGDNRK	K301k	8.661	2	1	18.55	78.3	32.73	3	633.027	0.00523106	0.0154342	16118.9	down	-16118.9	-258171	-17.978	-13.9765	43	43	ENSMUSG00000025980	HSPD1	ortholog_one2one	97.5567	97.5567	100	1	heat shock protein 1 (chaperonin) [Source:MGI Symbol;Acc:MGI:96242]
ENSG00000144381	60 kDa heat shock protein, mitochondrial	HSPD1	P10809	DDAMLLkGK	K359k	1.393	2	1	11.17	75	28.03	2	516.773	0.00546113	0.0158772	23205.5	down	-23205.5	-481422	-18.8769	-14.5022	45	45	ENSMUSG00000025980	HSPD1	ortholog_one2one	97.5567	97.5567	100	1	heat shock protein 1 (chaperonin) [Source:MGI Symbol;Acc:MGI:96242]
ENSG00000138413	Isocitrate dehydrogenase [NADP] cytoplasmic	IDH1	O75874	CATITPDEkR	K81k	99	1	1	16.89	88.9	17.75	2	616.801	0.00015	0.00111941	3.24963	down	-3.24963	-952366	-19.8612	-1.70027	414	414	ENSMUSG00000025950	IDH1	ortholog_one2one	95.6522	95.6522	100	1	isocitrate dehydrogenase 1 (NADP+), soluble [Source:MGI Symbol;Acc:MGI:96413]
ENSG00000138413	Isocitrate dehydrogenase [NADP] cytoplasmic	IDH1	O75874	QMWkSPNGTIR	K93k	99	1	1	13.26	69.9	25.5	2	680.345	4.65e-05	0.00042	4.35474	down	-4.35474	-916988	-19.8065	-2.12259	411	411	ENSMUSG00000025950	IDH1	ortholog_one2one	95.6522	95.6522	100	1	isocitrate dehydrogenase 1 (NADP+), soluble [Source:MGI Symbol;Acc:MGI:96413]
ENSG00000138413	Isocitrate dehydrogenase [NADP] cytoplasmic	IDH1	O75874	LGENLkIK	K406k	3.996	2	1	15.27	76.8	24.08	2	478.792	3.04e-05	0.000279	4.52984	down	-4.52984	-455043	-18.7956	-2.17946	413	413	ENSMUSG00000025950	IDH1	ortholog_one2one	95.6522	95.6522	100	1	isocitrate dehydrogenase 1 (NADP+), soluble [Source:MGI Symbol;Acc:MGI:96413]
ENSG00000138413	Isocitrate dehydrogenase [NADP] cytoplasmic	IDH1	O75874	SQFEAQkIWYEHR	K243k	99	1	1	15.99	70.7	29	3	588.622	6.14e-10	2.44e-08	244398	down	-244398	-226837	-17.7913	-17.8989	412	412	ENSMUSG00000025950	IDH1	ortholog_one2one	95.6522	95.6522	100	1	isocitrate dehydrogenase 1 (NADP+), soluble [Source:MGI Symbol;Acc:MGI:96413]
ENSG00000160789	Prelamin-A/C	LMNA	P02545	TYSAkLDNAR	K270k	99	1	1	13.42	83.4	19.38	2	590.801	0.000247	0.00169	2.95296	down	-2.95296	-593723	-19.1794	-1.56216	522	522	ENSMUSG00000028063	LMNA	ortholog_one2one	96.5414	96.6867	100	1	lamin A [Source:MGI Symbol;Acc:MGI:96794]
ENSG00000163541	Succinyl-CoA ligase [GDP-forming] subunit alpha, mitochondrial	SUCLG1	P53597	IGIMPGHIHkK	K192k	0.586	2	1	12.1	82.8	17.83	4	318.937	0.193205	0.232158	32.5847	down	-32.5847	-238156	-17.8615	-5.02613	582	582	ENSMUSG00000052738	SUCLG1	ortholog_one2one	91.9075	91.9075	50	1	succinate-CoA ligase, GDP-forming, alpha subunit [Source:MGI Symbol;Acc:MGI:1927234]
ENSG00000163541	Succinyl-CoA ligase [GDP-forming] subunit alpha, mitochondrial	SUCLG1	P53597	QHLYVDkNTK	K54k	2.891	2	1	9.34	66.3	15.28	3	429.895	0.220816	0.255547	27.3516	down	-27.3516	-233990	-17.8361	-4.77355	581	581	ENSMUSG00000052738	SUCLG1	ortholog_one2one	91.9075	91.9075	50	1	succinate-CoA ligase, GDP-forming, alpha subunit [Source:MGI Symbol;Acc:MGI:1927234]
ENSG00000160789	Prelamin-A/C	LMNA	P02545	VREEFkELK	K114k	3.079	2	1	10.49	60.6	19.48	3	407.228	0.000214	0.00149841	3.20898	down	-3.20898	-1.11385e+06	-20.0871	-1.68212	523	523	ENSMUSG00000028063	LMNA	ortholog_one2one	96.5414	96.6867	100	1	lamin A [Source:MGI Symbol;Acc:MGI:96794]
ENSG00000160789	Prelamin-A/C	LMNA	P02545	LQLELSkVR	K108k	99	1	1	16.88	85.5	30.97	2	564.343	7.54e-05	0.000636	4.21642	down	-4.21642	-785717	-19.5836	-2.07602	521	521	ENSMUSG00000028063	LMNA	ortholog_one2one	96.5414	96.6867	100	1	lamin A [Source:MGI Symbol;Acc:MGI:96794]
ENSG00000014641	Malate dehydrogenase, cytoplasmic	MDH1	P40925	ANVkIFK	K107k	6.908	2	1	11.92	57.7	22.38	2	431.263	0.00045	0.00260331	3.27119	down	-3.27119	-758348	-19.5325	-1.70982	435	435	ENSMUSG00000020321	MDH1	ortholog_one2one	90.7042	96.4072	100	1	malate dehydrogenase 1, NAD (soluble) [Source:MGI Symbol;Acc:MGI:97051]
ENSG00000014641	Malate dehydrogenase, cytoplasmic	MDH1	P40925	SQGAALDkYAK	K118k	1.665	2	1	13.53	73.7	20.15	2	597.312	8.72e-05	0.000722	3.55049	down	-3.55049	-513437	-18.9698	-1.82802	436	436	ENSMUSG00000020321	MDH1	ortholog_one2one	90.7042	96.4072	100	1	malate dehydrogenase 1, NAD (soluble) [Source:MGI Symbol;Acc:MGI:97051]
ENSG00000146701	Malate dehydrogenase, mitochondrial	MDH2	P40926	GIEkNLGIGK	K301k	13.727	2	1	20.87	90.9	26.12	2	535.814	0.0194264	0.0424785	2.81635	down	-2.81635	-3.69074e+06	-21.8155	-1.49382	440	440	ENSMUSG00000019179	MDH2	ortholog_one2one	91.716	91.716	100	1	malate dehydrogenase 2, NAD (mitochondrial) [Source:MGI Symbol;Acc:MGI:97050]
ENSG00000146701	Malate dehydrogenase, mitochondrial	MDH2	P40926	KGIEkNLGIGK	K301k	0.702	3	1	10.64	64.4	20.35	3	400.243	0.0236617	0.0480254	3.04989	down	-3.04989	-759147	-19.534	-1.60876	437	437	ENSMUSG00000019179	MDH2	ortholog_one2one	91.716	91.716	100	1	malate dehydrogenase 2, NAD (mitochondrial) [Source:MGI Symbol;Acc:MGI:97050]
ENSG00000167315	3-ketoacyl-CoA thiolase, mitochondrial	ACAA2	P42765	FGTkLGSDIK	K137k	13.736	2	1	18.11	86	25.37	2	554.306	0.29886	0.334185	1.4236	down	-1.4236	-11100000	-23.4077	-0.509544	23	23	ENSMUSG00000036880	ACAA2	ortholog_one2one	87.9093	87.9093	100	1	acetyl-Coenzyme A acyltransferase 2 (mitochondrial 3-oxoacyl-Coenzyme A thiolase) [Source:MGI Symbol;Acc:MGI:1098623]
ENSG00000167315	3-ketoacyl-CoA thiolase, mitochondrial	ACAA2	P42765	EECDkYALQSQQR	K181k	99	1	1	20.17	92.3	21.8	3	566.258	0.189088	0.228131	1.53322	down	-1.53322	-290120	-18.1463	-0.616566	25	25	ENSMUSG00000036880	ACAA2	ortholog_one2one	87.9093	87.9093	100	1	acetyl-Coenzyme A acyltransferase 2 (mitochondrial 3-oxoacyl-Coenzyme A thiolase) [Source:MGI Symbol;Acc:MGI:1098623]
ENSG00000167315	3-ketoacyl-CoA thiolase, mitochondrial	ACAA2	P42765	ISREECDkYALQSQQR	K181k	99	1	1	12.56	65.8	19.68	3	684.997	0.216246	0.251233	22.9452	down	-22.9452	-110073	-16.7481	-4.52012	24	24	ENSMUSG00000036880	ACAA2	ortholog_one2one	87.9093	87.9093	100	1	acetyl-Coenzyme A acyltransferase 2 (mitochondrial 3-oxoacyl-Coenzyme A thiolase) [Source:MGI Symbol;Acc:MGI:1098623]
ENSG00000167315	3-ketoacyl-CoA thiolase, mitochondrial	ACAA2	P42765	LPPVFkK	K240k	2.377	2	1	16.04	91	25.33	2	435.776	0.0283991	0.0533938	2.23658	down	-2.23658	-2.98214e+06	-21.5079	-1.16129	22	22	ENSMUSG00000036880	ACAA2	ortholog_one2one	87.9093	87.9093	100	1	acetyl-Coenzyme A acyltransferase 2 (mitochondrial 3-oxoacyl-Coenzyme A thiolase) [Source:MGI Symbol;Acc:MGI:1098623]
ENSG00000167315	3-ketoacyl-CoA thiolase, mitochondrial	ACAA2	P42765	GVFVVAAkR	K13k	99	1	1	15.97	90	26.1	3	330.203	0.0903242	0.130347	4.62507	down	-4.62507	-2340456	-21.1584	-2.20947	26	26	ENSMUSG00000036880	ACAA2	ortholog_one2one	87.9093	87.9093	100	1	acetyl-Coenzyme A acyltransferase 2 (mitochondrial 3-oxoacyl-Coenzyme A thiolase) [Source:MGI Symbol;Acc:MGI:1098623]
ENSG00000146701	Malate dehydrogenase, mitochondrial	MDH2	P40926	kGIEKNLGIGK	K297k	0.5	3	1	8.11	54.1	20.43	3	400.243	0.0237144	0.0480254	3.07252	down	-3.07252	-761953	-19.5393	-1.61942	438	438	ENSMUSG00000019179	MDH2	ortholog_one2one	91.716	91.716	100	1	malate dehydrogenase 2, NAD (mitochondrial) [Source:MGI Symbol;Acc:MGI:97050]
ENSG00000146701	Malate dehydrogenase, mitochondrial	MDH2	P40926	NLGIGkVSSFEEK	K307k	4.404	2	1	18.26	88.8	32.17	2	725.383	0.00211156	0.0085019	3.69555	down	-3.69555	-656406	-19.3242	-1.88579	439	439	ENSMUSG00000019179	MDH2	ortholog_one2one	91.716	91.716	100	1	malate dehydrogenase 2, NAD (mitochondrial) [Source:MGI Symbol;Acc:MGI:97050]
ENSG00000175806	Peptide methionine sulfoxide reductase	MSRA	Q9UJ68	kFWVLK	K81k	9.864	2	1	11.36	64.1	33.37	2	431.763	0.00193283	0.00794459	4.36401	down	-4.36401	-418769	-18.6758	-2.12565	479	479	ENSMUSG00000054733	MSRA	ortholog_one2one	86.2661	85.5319	50	1	methionine sulfoxide reductase A [Source:MGI Symbol;Acc:MGI:106916]
ENSG00000114021	Omega-amidase NIT2	NIT2	Q9NQR4	IPGESTQkLSEVAK	K68k	4.186	2	1	9.2	55.2	26.62	2	764.914	0.00383293	0.0124154	2.66879	down	-2.66879	-252458	-17.9457	-1.41619	472	472	ENSMUSG00000022751	NIT2	ortholog_one2one	89.4928	89.4928	100	1	nitrilase family, member 2 [Source:MGI Symbol;Acc:MGI:1261838]
ENSG00000116288	Protein DJ-1	PARK7	Q99497	VEkDGLILTSR	K148k	99	1	1	16.95	77.4	30.03	2	636.861	0.0168667	0.0385156	2.30105	down	-2.30105	-264914	-18.0152	-1.20229	531	531	ENSMUSG00000028964	PARK7	ortholog_one2one	91.5344	91.5344	100	1	Parkinson disease (autosomal recessive, early onset) 7 [Source:MGI Symbol;Acc:MGI:2135637]
ENSG00000102144	Phosphoglycerate kinase 1	PGK1	P00558	ALMDEVVkATSR	K361k	99	1	1	8.27	53.3	34.43	2	681.358	0.0202601	0.0432723	1692.47	down	-1692.47	-380373	-18.5371	-10.7249	518	518	ENSMUSG00000062070	PGK1	ortholog_one2one	97.8417	97.8417	100	1	phosphoglycerate kinase 1 [Source:MGI Symbol;Acc:MGI:97555]
ENSG00000102144	Phosphoglycerate kinase 1	PGK1	P00558	VDFNVPMkNNQITNNQR	K30k	99	1	1	16.82	88.6	33.15	3	692.009	2.23e-08	4.03e-07	713460	down	-713460	-684354	-19.3844	-19.4445	519	519	ENSMUSG00000062070	PGK1	ortholog_one2one	97.8417	97.8417	100	1	phosphoglycerate kinase 1 [Source:MGI Symbol;Acc:MGI:97555]
ENSG00000196262	Peptidyl-prolyl cis-trans isomerase A	PPIA	P62937	ALSTGEkGFGYK	K44k	5.58	2	1	15.56	76.8	24.8	2	650.333	0.00312666	0.010593	2.13473	down	-2.13473	-516825	-18.9793	-1.09405	480	480	ENSMUSG00000071866	PPIA	ortholog_one2one	96.3415	95.7576	100	1	peptidylprolyl isomerase A [Source:MGI Symbol;Acc:MGI:97749]
ENSG00000196262	Peptidyl-prolyl cis-trans isomerase A	PPIA	P62937	HVVFGkVK	K131k	4.012	2	1	9.34	73.9	16.83	2	478.29	0.00106948	0.0050993	2.87584	down	-2.87584	-531732	-19.0203	-1.52398	481	481	ENSMUSG00000071866	PPIA	ortholog_one2one	96.3415	95.7576	100	1	peptidylprolyl isomerase A [Source:MGI Symbol;Acc:MGI:97749]
ENSG00000117592	Peroxiredoxin-6	PRDX6	P30041	LAPEFAkR	K63k	99	1	1	15.06	87.3	22.78	2	487.277	0.000165	0.0011968	3.27839	down	-3.27839	-250508	-17.9345	-1.71299	486	486	ENSMUSG00000026701	PRDX6	ortholog_one2many	88.3929	88.3929	75	1	peroxiredoxin 6 [Source:MGI Symbol;Acc:MGI:894320]
ENSG00000169710	Fatty acid synthase	FASN	P49327	VFTTVGSAEkR	K1704k	99	1	1	17.13	87.8	21.3	2	618.833	0.205621	0.240767	1.40647	down	-1.40647	-174443	-17.4124	-0.492077	274	274	ENSMUSG00000025153	FASN	ortholog_one2one	81.5096	81.2824	100	1	fatty acid synthase [Source:MGI Symbol;Acc:MGI:95485]
ENSG00000169710	Fatty acid synthase	FASN	P49327	EGVFAkEVR	K673k	99	1	1	16.1	81.2	24.92	2	538.79	0.328275	0.363665	1.38873	down	-1.38873	-197038	-17.5881	-0.473768	275	275	ENSMUSG00000025153	FASN	ortholog_one2one	81.5096	81.2824	100	1	fatty acid synthase [Source:MGI Symbol;Acc:MGI:95485]
ENSG00000169710	Fatty acid synthase	FASN	P49327	GLKPSCTIIPLMkK	K786k	1.955	3	1	13.96	90.1	31.05	3	543.314	0.0268905	0.0522909	4.17007	down	-4.17007	-1.88393e+06	-20.8453	-2.06007	276	276	ENSMUSG00000025153	FASN	ortholog_one2one	81.5096	81.2824	100	1	fatty acid synthase [Source:MGI Symbol;Acc:MGI:95485]
ENSG00000117592	Peroxiredoxin-6	PRDX6	P30041	VVFVFGPDKk	K142k	0	2	1	8.51	71.3	34.48	2	589.334	0.00157697	0.00707788	5.24851	down	-5.24851	-494949	-18.9169	-2.39191	489	489	ENSMUSG00000026701	PRDX6	ortholog_one2many	88.3929	88.3929	75	1	peroxiredoxin 6 [Source:MGI Symbol;Acc:MGI:894320]
ENSG00000117592	Peroxiredoxin-6	PRDX6	P30041	VVFVFGPDkK	K141k	0	2	1	14.27	83.6	34.35	2	589.334	0.00152934	0.00706578	5.26281	down	-5.26281	-495511	-18.9186	-2.39583	487	487	ENSMUSG00000026701	PRDX6	ortholog_one2many	88.3929	88.3929	75	1	peroxiredoxin 6 [Source:MGI Symbol;Acc:MGI:894320]
ENSG00000117592	Peroxiredoxin-6	PRDX6	P30041	LkLSILYPATTGR	K144k	99	1	1	14.01	83.1	39.35	2	737.935	8.55e-10	3.18e-08	235543	down	-235543	-182911	-17.4808	-17.8456	488	488	ENSMUSG00000026701	PRDX6	ortholog_one2many	88.3929	88.3929	75	1	peroxiredoxin 6 [Source:MGI Symbol;Acc:MGI:894320]
ENSG00000151552	Dihydropteridine reductase	QDPR	P09417	QSIWTSTISSHLATkHLK	K124k	0.532	2	1	9.3	61.8	30.27	4	520.785	1.02e-06	1.08e-05	293964	down	-293964	-262843	-18.0038	-18.1653	245	245	ENSMUSG00000015806	QDPR	ortholog_one2one	93.7759	92.6229	100	1	quinoid dihydropteridine reductase [Source:MGI Symbol;Acc:MGI:97836]
ENSG00000169764	UTP--glucose-1-phosphate uridylyltransferase	UGP2	Q16851	GGTLTQYEGkLR	K301k	99	1	1	13.73	83.2	27.83	2	682.862	0.172511	0.211192	1.70682	down	-1.70682	-58756	-15.8424	-0.771311	629	629	ENSMUSG00000001891	UGP2	ortholog_one2one	98.8189	98.8189	100	1	UDP-glucose pyrophosphorylase 2 [Source:MGI Symbol;Acc:MGI:2183447]
ENSG00000151552	Dihydropteridine reductase	QDPR	P09417	QSIWTSTISSHLATKHLk	K127k	0	2	1	11.02	55.6	30.27	4	520.785	1.02e-06	1.08e-05	293964	down	-293964	-262843	-18.0038	-18.1653	242	242	ENSMUSG00000015806	QDPR	ortholog_one2one	93.7759	92.6229	100	1	quinoid dihydropteridine reductase [Source:MGI Symbol;Acc:MGI:97836]
ENSG00000171503	Electron transfer flavoprotein-ubiquinone oxidoreductase, mitochondrial	ETFDH	Q16134	HHPSIRPTLEGGkR	K357k	99	1	1	14.26	75.6	13.6	4	407.476	0.226576	0.261704	17.4691	down	-17.4691	-44978.4	-15.4569	-4.12673	256	256	ENSMUSG00000027809	ETFDH	ortholog_one2one	92.3701	92.2204	100	1	electron transferring flavoprotein, dehydrogenase [Source:MGI Symbol;Acc:MGI:106100]
ENSG00000171503	Electron transfer flavoprotein-ubiquinone oxidoreductase, mitochondrial	ETFDH	Q16134	QLAVAHEkDIR	K96k	99	1	1	13.21	57.2	18.82	3	441.246	0.0647078	0.0999115	1.87853	down	-1.87853	-145193	-17.1476	-0.909607	257	257	ENSMUSG00000027809	ETFDH	ortholog_one2one	92.3701	92.2204	100	1	electron transferring flavoprotein, dehydrogenase [Source:MGI Symbol;Acc:MGI:106100]
ENSG00000171503	Electron transfer flavoprotein-ubiquinone oxidoreductase, mitochondrial	ETFDH	Q16134	ELFPDWkEK	K132k	0.87	2	1	15.5	79.5	36	2	617.311	0.139392	0.179433	46.3174	down	-46.3174	-224713	-17.7777	-5.53348	258	258	ENSMUSG00000027809	ETFDH	ortholog_one2one	92.3701	92.2204	100	1	electron transferring flavoprotein, dehydrogenase [Source:MGI Symbol;Acc:MGI:106100]
ENSG00000173599	Pyruvate carboxylase, mitochondrial	PC	P11498	HGkHYFIEVNSR	K319k	99	1	1	8.03	58.5	19.28	3	510.26	0.883805	0.898887	1.04559	up	1.04559	7000.2	12.7732	0.0643139	539	539	ENSMUSG00000024892	PC	ortholog_one2one	96.6921	96.7742	100	1	pyruvate carboxylase [Source:MGI Symbol;Acc:MGI:97520]
ENSG00000173599	Pyruvate carboxylase, mitochondrial	PC	P11498	LTSDSVkLAK	K297k	4.347	2	1	12.65	86.7	20.67	2	552.319	0.198199	0.234929	37.4804	down	-37.4804	-445571	-18.7653	-5.22806	541	541	ENSMUSG00000024892	PC	ortholog_one2one	96.6921	96.7742	100	1	pyruvate carboxylase [Source:MGI Symbol;Acc:MGI:97520]
ENSG00000173599	Pyruvate carboxylase, mitochondrial	PC	P11498	SILVkDTQAMK	K1090k	1.939	2	1	9.39	67.6	26.43	2	638.352	0.16603	0.205725	27.8272	down	-27.8272	-73627.3	-16.168	-4.79842	540	540	ENSMUSG00000024892	PC	ortholog_one2one	96.6921	96.7742	100	1	pyruvate carboxylase [Source:MGI Symbol;Acc:MGI:97520]
ENSG00000151552	Dihydropteridine reductase	QDPR	P09417	SLFkNCDLmWK	K102k M107m	10.728	2	1	17.79	80.3	35.7	2	750.355	3.03e-10	1.51e-08	311995	down	-311995	-278966	-18.0897	-18.2512	244	244	ENSMUSG00000015806	QDPR	ortholog_one2one	93.7759	92.6229	100	1	quinoid dihydropteridine reductase [Source:MGI Symbol;Acc:MGI:97836]
ENSG00000182054	Isocitrate dehydrogenase [NADP], mitochondrial	IDH2	P48735	HAHGDQYkATDFVADR	K180k	99	1	1	16.78	73.5	20.48	3	624.959	0.080551	0.118539	2.09695	down	-2.09695	-1.06841e+06	-20.027	-1.06829	417	417	ENSMUSG00000030541	IDH2	ortholog_one2one	95.1327	95.1327	100	1	isocitrate dehydrogenase 2 (NADP+), mitochondrial [Source:MGI Symbol;Acc:MGI:96414]
ENSG00000182054	Isocitrate dehydrogenase [NADP], mitochondrial	IDH2	P48735	GkLDGNQDLIR	K384k	99	1	1	17.13	73.2	27.58	2	635.841	0.0712393	0.107219	2.19534	down	-2.19534	-1.38653e+06	-20.4031	-1.13445	421	421	ENSMUSG00000030541	IDH2	ortholog_one2one	95.1327	95.1327	100	1	isocitrate dehydrogenase 2 (NADP+), mitochondrial [Source:MGI Symbol;Acc:MGI:96414]
ENSG00000182054	Isocitrate dehydrogenase [NADP], mitochondrial	IDH2	P48735	EPIICkNIPR	K155k	99	1	1	14.03	70.4	28.62	2	641.353	0.0699721	0.105578	497.702	down	-497.702	-239194	-17.8678	-8.95914	418	418	ENSMUSG00000030541	IDH2	ortholog_one2one	95.1327	95.1327	100	1	isocitrate dehydrogenase 2 (NADP+), mitochondrial [Source:MGI Symbol;Acc:MGI:96414]
ENSG00000182054	Isocitrate dehydrogenase [NADP], mitochondrial	IDH2	P48735	AGTFkMVFTPK	K193k	10.816	2	1	18.08	82.1	34.05	2	634.839	0.0259077	0.0512989	2.68637	down	-2.68637	-1.08963e+06	-20.0554	-1.42566	416	416	ENSMUSG00000030541	IDH2	ortholog_one2one	95.1327	95.1327	100	1	isocitrate dehydrogenase 2 (NADP+), mitochondrial [Source:MGI Symbol;Acc:MGI:96414]
ENSG00000182054	Isocitrate dehydrogenase [NADP], mitochondrial	IDH2	P48735	MWkSPNGTIR	K133k	99	1	1	14.99	82.6	24.35	2	616.316	0.048503	0.0788368	2.52578	down	-2.52578	-677474	-19.3698	-1.33673	420	420	ENSMUSG00000030541	IDH2	ortholog_one2one	95.1327	95.1327	100	1	isocitrate dehydrogenase 2 (NADP+), mitochondrial [Source:MGI Symbol;Acc:MGI:96414]
ENSG00000187758	Alcohol dehydrogenase 1A	ADH1A	P07327	VIPLAIPQCGkCR	K100k	99	1	1	21.67	100	32.47	3	518.615	0.0493086	0.079642	159.851	down	-159.851	-469188	-18.8398	-7.32058	87	87	ENSMUSG00000074207	ADH1A	ortholog_one2many	82.6667	82.6667	100	1	alcohol dehydrogenase 1 (class I) [Source:MGI Symbol;Acc:MGI:87921]
ENSG00000151552	Dihydropteridine reductase	QDPR	P09417	SLFkNCDLMWK	K102k	13.037	2	1	22.22	84.1	38.88	2	742.357	1.19e-08	2.52e-07	409928	down	-409928	-366532	-18.4836	-18.645	243	243	ENSMUSG00000015806	QDPR	ortholog_one2one	93.7759	92.6229	100	1	quinoid dihydropteridine reductase [Source:MGI Symbol;Acc:MGI:97836]
ENSG00000139547	Retinol dehydrogenase 16	RDH16	O75452	FVADYkK	K247k	2.07	2	1	12.75	86.8	19.67	2	456.745	3.28e-12	1.95e-09	117300	down	-117300	-120410	-16.8776	-16.8398	550	550	ENSMUSG00000040134	RDH16	ortholog_one2many	72.7848	72.5552	0	0	retinol dehydrogenase 7 [Source:MGI Symbol;Acc:MGI:1860517]
ENSG00000187758	Alcohol dehydrogenase 1A	ADH1A	P07327	IIAVDINKDkFAK	K229k	0.779	3	1	15.62	89.8	29.38	3	506.296	0.0278618	0.0533107	1041.32	down	-1041.32	-185239	-17.499	-10.0242	81	81	ENSMUSG00000074207	ADH1A	ortholog_one2many	82.6667	82.6667	100	1	alcohol dehydrogenase 1 (class I) [Source:MGI Symbol;Acc:MGI:87921]
ENSG00000073578	Succinate dehydrogenase [ubiquinone] flavoprotein subunit, mitochondrial	SDHA	P31040	ISkLYGDLK	K541k	13.899	2	1	21.85	91.4	26.92	2	539.811	0.023771	0.0480254	2.25549	down	-2.25549	-2.09225e+06	-20.9966	-1.17344	572	572	ENSMUSG00000021577	SDHA	ortholog_one2one	94.8795	94.8795	100	1	succinate dehydrogenase complex, subunit A, flavoprotein (Fp) [Source:MGI Symbol;Acc:MGI:1914195]
ENSG00000073578	Succinate dehydrogenase [ubiquinone] flavoprotein subunit, mitochondrial	SDHA	P31040	LYGDLkHLK	K547k	6.991	2	1	21.2	93.8	24	3	376.885	0.0176736	0.0399653	2.33885	down	-2.33885	-2.82526e+06	-21.43	-1.2258	573	573	ENSMUSG00000021577	SDHA	ortholog_one2one	94.8795	94.8795	100	1	succinate dehydrogenase complex, subunit A, flavoprotein (Fp) [Source:MGI Symbol;Acc:MGI:1914195]
ENSG00000073578	Succinate dehydrogenase [ubiquinone] flavoprotein subunit, mitochondrial	SDHA	P31040	VGSVLQEGCGkISK	K538k	8.912	2	1	20.01	86.2	25.02	3	501.933	0.0170349	0.0387512	2.60139	down	-2.60139	-952745	-19.8617	-1.37928	574	574	ENSMUSG00000021577	SDHA	ortholog_one2one	94.8795	94.8795	100	1	succinate dehydrogenase complex, subunit A, flavoprotein (Fp) [Source:MGI Symbol;Acc:MGI:1914195]
ENSG00000073578	Succinate dehydrogenase [ubiquinone] flavoprotein subunit, mitochondrial	SDHA	P31040	LSMQkSMQNHAAVFR	K517k	99	1	1	11.67	67.4	25.42	3	597.299	0.00274978	0.00954695	4.2603	down	-4.2603	-465450	-18.8283	-2.09096	571	571	ENSMUSG00000021577	SDHA	ortholog_one2one	94.8795	94.8795	100	1	succinate dehydrogenase complex, subunit A, flavoprotein (Fp) [Source:MGI Symbol;Acc:MGI:1914195]
ENSG00000005022	ADP/ATP translocase 2	SLC25A5	P05141	QIFLGGVDkR	K105k	99	1	1	14.17	75.5	29.83	2	587.833	0.0126597	0.0314384	2.26404	down	-2.26404	-487168	-18.8941	-1.1789	74	74	ENSMUSG00000016319	SLC25A5	ortholog_one2one	98.3222	98.3222	100	1	solute carrier family 25 (mitochondrial carrier, adenine nucleotide translocator), member 5 [Source:MGI Symbol;Acc:MGI:1353496]
ENSG00000187758	Alcohol dehydrogenase 1A	ADH1A	P07327	LVADFmAkK	M337m K339k	1.576	2	1	16.62	85.4	24	2	540.792	0.0578846	0.0907875	143.133	down	-143.133	-511219	-18.9636	-7.16122	86	86	ENSMUSG00000074207	ADH1A	ortholog_one2many	82.6667	82.6667	100	1	alcohol dehydrogenase 1 (class I) [Source:MGI Symbol;Acc:MGI:87921]
ENSG00000187758	Alcohol dehydrogenase 1A	ADH1A	P07327	IIAVDINkDKFAK	K227k	0	3	1	11.97	85.2	29.25	3	506.296	0.0271824	0.0525998	1060.88	down	-1060.88	-185168	-17.4985	-10.0511	84	84	ENSMUSG00000074207	ADH1A	ortholog_one2many	82.6667	82.6667	100	1	alcohol dehydrogenase 1 (class I) [Source:MGI Symbol;Acc:MGI:87921]
ENSG00000005022	ADP/ATP translocase 2	SLC25A5	P05141	GLGDCLVkIYK	K163k	6.465	2	1	22.38	96.2	36.75	2	654.355	0.00391397	0.0126093	5.24719	down	-5.24719	-426818	-18.7033	-2.39155	75	75	ENSMUSG00000016319	SLC25A5	ortholog_one2one	98.3222	98.3222	100	1	solute carrier family 25 (mitochondrial carrier, adenine nucleotide translocator), member 5 [Source:MGI Symbol;Acc:MGI:1353496]
ENSG00000142168	Superoxide dismutase [Cu-Zn]	SOD1	P00441	TLVVHEkADDLGKGGNEESTK	K123k	3.101	3	1	16.56	79.1	19.47	4	568.038	0.000704	0.00367972	6.86011	down	-6.86011	-739004	-19.4952	-2.77823	586	586	ENSMUSG00000022982	SOD1	ortholog_one2one	83.7662	83.7662	100	1	superoxide dismutase 1, soluble [Source:MGI Symbol;Acc:MGI:98351]
ENSG00000142168	Superoxide dismutase [Cu-Zn]	SOD1	P00441	TLVVHEkADDLGK	K123k	4.626	2	1	17.99	93.1	21.63	3	489.6	0.000102	0.000792	6.89164	down	-6.89164	-569338	-19.1189	-2.78485	585	585	ENSMUSG00000022982	SOD1	ortholog_one2one	83.7662	83.7662	100	1	superoxide dismutase 1, soluble [Source:MGI Symbol;Acc:MGI:98351]
ENSG00000163541	Succinyl-CoA ligase [GDP-forming] subunit alpha, mitochondrial	SUCLG1	P53597	NTkIICQGFTGK	K57k	20.035	2	1	20.03	87.9	26.13	2	704.866	0.0205658	0.0434048	2.72962	down	-2.72962	-383588	-18.5492	-1.4487	583	583	ENSMUSG00000052738	SUCLG1	ortholog_one2one	91.9075	91.9075	50	1	succinate-CoA ligase, GDP-forming, alpha subunit [Source:MGI Symbol;Acc:MGI:1927234]
ENSG00000196616	Alcohol dehydrogenase 1B	ADH1B	P00325	IkmVAVGICR	K40k M41m	99	1	1	12.75	69.9	25.65	2	602.831	0.0465626	0.0773016	546.175	down	-546.175	-123733	-16.9169	-9.09322	90	90	ENSMUSG00000074207	ADH1B	ortholog_one2many	83.2	83.2	100	1	alcohol dehydrogenase 1 (class I) [Source:MGI Symbol;Acc:MGI:87921]
ENSG00000120438	T-complex protein 1 subunit alpha	TCP1	P17987	SLHDALCVVkR	K400k	99	1	1	16.36	83.9	25.95	3	447.243	0.0152296	0.0358767	2.52134	down	-2.52134	-2313274	-21.1415	-1.33419	592	592	ENSMUSG00000068039	TCP1	ortholog_one2one	96.4029	96.4029	100	1	t-complex protein 1 [Source:MGI Symbol;Acc:MGI:98535]
ENSG00000198959	Protein-glutamine gamma-glutamyltransferase 2	TGM2	P21980	EkLVVR	K30k	99	1	1	8.46	55.3	17.82	2	393.248	0.0105583	0.0270497	1.7053	down	-1.7053	-298712	-18.1884	-0.770023	535	535	ENSMUSG00000037820	TGM2	ortholog_one2one	84.2566	84.1339	100	1	transglutaminase 2, C polypeptide [Source:MGI Symbol;Acc:MGI:98731]
ENSG00000196616	Alcohol dehydrogenase 1B	ADH1B	P00325	IkMVAVGICR	K40k	99	1	1	14.59	87.4	30.55	2	594.833	0.106147	0.147812	84.2357	down	-84.2357	-598375	-19.1907	-6.39636	95	95	ENSMUSG00000074207	ADH1B	ortholog_one2many	83.2	83.2	100	1	alcohol dehydrogenase 1 (class I) [Source:MGI Symbol;Acc:MGI:87921]
ENSG00000149476	Bifunctional ATP-dependent dihydroxyacetone kinase/FAD-AMP lyase (cyclizing)	TKFC	Q3LXA3	VAPAEPQEAPDSTAAGGSASkR	K372k	99	1	1	18.82	91.5	20.33	3	713.682	0.00239098	0.0089064	15026	down	-15026	-184198	-17.4909	-13.8752	168	168	ENSMUSG00000034371	TKFC	ortholog_one2one	84.9481	85.3913	100	1	triokinase, FMN cyclase [Source:MGI Symbol;Acc:MGI:2385084]
ENSG00000197043	Annexin A6	ANXA6	P08133	YELTGkFER	K81k	99	1	1	13.15	76.2	28.48	2	592.801	0.0820028	0.119788	85.7318	down	-85.7318	-457947	-18.8048	-6.42176	120	120	ENSMUSG00000018340	ANXA6	ortholog_one2one	94.3536	94.3536	100	1	annexin A6 [Source:MGI Symbol;Acc:MGI:88255]
ENSG00000128311	Thiosulfate sulfurtransferase	TST	Q16762	ALVSTkWLAESIR	K14k	99	1	1	21.62	89.8	40.47	2	758.43	0.00179672	0.00770895	35526	down	-35526	-446911	-18.7696	-15.1166	595	595	ENSMUSG00000044986	TST	ortholog_one2one	90.9091	90.9091	50	1	thiosulfate sulfurtransferase, mitochondrial [Source:MGI Symbol;Acc:MGI:98852]
ENSG00000169764	UTP--glucose-1-phosphate uridylyltransferase	UGP2	Q16851	QELELSVkK	K33k	1.795	2	1	14.31	85.8	25.23	2	558.319	0.000168	0.00120496	3.03184	down	-3.03184	-212583	-17.6977	-1.60019	630	630	ENSMUSG00000001891	UGP2	ortholog_one2one	98.8189	98.8189	100	1	UDP-glucose pyrophosphorylase 2 [Source:MGI Symbol;Acc:MGI:2183447]
ENSG00000169764	UTP--glucose-1-phosphate uridylyltransferase	UGP2	Q16851	AHVDEFkSVSK	K319k	5.851	2	1	9.97	52.4	17.95	3	430.223	0.000338	0.00218649	3.48784	down	-3.48784	-425668	-18.6994	-1.80234	633	633	ENSMUSG00000001891	UGP2	ortholog_one2one	98.8189	98.8189	100	1	UDP-glucose pyrophosphorylase 2 [Source:MGI Symbol;Acc:MGI:2183447]
ENSG00000197448	Glutathione S-transferase kappa 1	GSTK1	Q9Y2Q3	KGLYMANDLkLLR	K71k	6.276	2	1	10.25	68.1	33.65	3	526.301	0.0265286	0.0521523	1041.94	down	-1041.94	-238221	-17.8619	-10.0251	320	320	ENSMUSG00000029864	GSTK1	ortholog_one2one	71.2389	71.2389	100	1	glutathione S-transferase kappa 1 [Source:MGI Symbol;Acc:MGI:1923513]
ENSG00000197448	Glutathione S-transferase kappa 1	GSTK1	Q9Y2Q3	NQLkETTEAACR	K169k	99	1	1	17.27	81.5	18.97	2	731.851	0.137368	0.178931	1.41307	down	-1.41307	-166325	-17.3436	-0.498833	321	321	ENSMUSG00000029864	GSTK1	ortholog_one2one	71.2389	71.2389	100	1	glutathione S-transferase kappa 1 [Source:MGI Symbol;Acc:MGI:1923513]
ENSG00000197894	Alcohol dehydrogenase class-3	ADH5	P11766	TNLCQkIR	K113k	99	1	1	14.42	79.6	20.63	2	537.79	0.12206	0.164961	57.2455	down	-57.2455	-292085	-18.156	-5.83909	102	102	ENSMUSG00000028138	ADH5	ortholog_one2one	93.0481	93.0481	100	1	alcohol dehydrogenase 5 (class III), chi polypeptide [Source:MGI Symbol;Acc:MGI:87929]
ENSG00000169764	UTP--glucose-1-phosphate uridylyltransferase	UGP2	Q16851	FLQEkGPSVDWGK	K69k	11.666	2	1	18.77	95.7	32.6	2	766.891	0.0155998	0.0364608	2479.2	down	-2479.2	-608373	-19.2146	-11.2757	631	631	ENSMUSG00000001891	UGP2	ortholog_one2one	98.8189	98.8189	100	1	UDP-glucose pyrophosphorylase 2 [Source:MGI Symbol;Acc:MGI:2183447]
ENSG00000169764	UTP--glucose-1-phosphate uridylyltransferase	UGP2	Q16851	IQRPPEDSIQPYEkIK	K91k	0	2	1	13.34	82.8	26.45	3	661.69	0.00222521	0.00865304	27783.1	down	-27783.1	-424901	-18.6968	-14.7619	632	632	ENSMUSG00000001891	UGP2	ortholog_one2one	98.8189	98.8189	100	1	UDP-glucose pyrophosphorylase 2 [Source:MGI Symbol;Acc:MGI:2183447]

## Sheet: Murine Orthologous Enzymes
mouse_ensembl_gene_id	hsapiens_homolog_ensembl_gene	hsapiens_homolog_associated_gene_name	hsapiens_homolog_orthology_type	hsapiens_homolog_perc_id	hsapiens_homolog_perc_id_r1	hsapiens_homolog_goc_score	hsapiens_homolog_orthology_confidence	description
ENSMUSG00000000168	ENSG00000150768	DLAT	ortholog_one2one	85.8255	85.1623	100	1	dihydrolipoamide S-acetyltransferase (E2 component of pyruvate dehydrogenase complex) [Source:MGI Symbol;Acc:MGI:2385311]
ENSMUSG00000000738	ENSG00000197912	SPG7	ortholog_one2one	86.4277	84.9057	100	1	SPG7, paraplegin matrix AAA peptidase subunit [Source:MGI Symbol;Acc:MGI:2385906]
ENSMUSG00000001155	ENSG00000160282	FTCD	ortholog_one2one	83.9187	83.9187	100	1	formiminotransferase cyclodeaminase [Source:MGI Symbol;Acc:MGI:1339962]
ENSMUSG00000001663								glutathione S-transferase, theta 1 [Source:MGI Symbol;Acc:MGI:107379]
ENSMUSG00000001833	ENSG00000122545	SEPTIN7	ortholog_one2one	98.8558	98.8558	75	1	septin 7 [Source:MGI Symbol;Acc:MGI:1335094]
ENSMUSG00000001891	ENSG00000169764	UGP2	ortholog_one2one	98.8189	98.8189	100	1	UDP-glucose pyrophosphorylase 2 [Source:MGI Symbol;Acc:MGI:2183447]
ENSMUSG00000002332	ENSG00000157379	DHRS1	ortholog_one2one	82.7476	82.7476	100	1	dehydrogenase/reductase (SDR family) member 1 [Source:MGI Symbol;Acc:MGI:1196314]
ENSMUSG00000002769	ENSG00000124713	GNMT	ortholog_one2one	92.1502	91.5254	100	1	glycine N-methyltransferase [Source:MGI Symbol;Acc:MGI:1202304]
ENSMUSG00000003053								cytochrome P450, family 2, subfamily c, polypeptide 29 [Source:MGI Symbol;Acc:MGI:103238]
ENSMUSG00000003429	ENSG00000142534	RPS11	ortholog_one2one	100	100	100	1	ribosomal protein S11 [Source:MGI Symbol;Acc:MGI:1351329]
ENSMUSG00000003438	ENSG00000105197	TIMM50	ortholog_one2one	91.7847	91.7847	100	1	translocase of inner mitochondrial membrane 50 [Source:MGI Symbol;Acc:MGI:1913775]
ENSMUSG00000003477	ENSG00000241644	INMT	ortholog_one2one	57.9545	58.1749	0	1	indolethylamine N-methyltransferase [Source:MGI Symbol;Acc:MGI:102963]
ENSMUSG00000003528	ENSG00000100075	SLC25A1	ortholog_one2one	93.8907	93.8907	50	1	solute carrier family 25 (mitochondrial carrier, citrate transporter), member 1 [Source:MGI Symbol;Acc:MGI:1345283]
ENSMUSG00000003814	ENSG00000179218	CALR	ortholog_one2one	94.2308	94.0048	100	1	calreticulin [Source:MGI Symbol;Acc:MGI:88252]
ENSMUSG00000004610	ENSG00000105379	ETFB	ortholog_one2one	90.9804	90.9804	100	1	electron transferring flavoprotein, beta polypeptide [Source:MGI Symbol;Acc:MGI:106098]
ENSMUSG00000005054	ENSG00000160213	CSTB	ortholog_one2one	78.5714	78.5714	75	1	cystatin B [Source:MGI Symbol;Acc:MGI:109514]
ENSMUSG00000005547	ENSG00000255974	CYP2A6	ortholog_many2many	85.2227	85.2227	50	0	cytochrome P450, family 2, subfamily a, polypeptide 5 [Source:MGI Symbol;Acc:MGI:88597]
ENSMUSG00000005547	ENSG00000198077	CYP2A7	ortholog_many2many	83.6032	83.6032	50	0	cytochrome P450, family 2, subfamily a, polypeptide 5 [Source:MGI Symbol;Acc:MGI:88597]
ENSMUSG00000005547	ENSG00000197838	CYP2A13	ortholog_many2many	88.4615	88.4615	25	0	cytochrome P450, family 2, subfamily a, polypeptide 5 [Source:MGI Symbol;Acc:MGI:88597]
ENSMUSG00000005656	ENSG00000129515	SNX6	ortholog_one2one	99.5074	99.5074	100	1	sorting nexin 6 [Source:MGI Symbol;Acc:MGI:1919433]
ENSMUSG00000005803	ENSG00000137767	SQOR	ortholog_one2one	86.8889	86.8889	100	1	sulfide quinone oxidoreductase [Source:MGI Symbol;Acc:MGI:1929899]
ENSMUSG00000006699	ENSG00000070831	CDC42	ortholog_one2one	100	100	100	1	cell division cycle 42 [Source:MGI Symbol;Acc:MGI:106211]
ENSMUSG00000008540	ENSG00000008394	MGST1	ortholog_one2one	55.8952	82.5806	100	1	microsomal glutathione S-transferase 1 [Source:MGI Symbol;Acc:MGI:1913850]
ENSMUSG00000008892	ENSG00000078668	VDAC3	ortholog_one2one	98.2332	98.2332	100	1	voltage-dependent anion channel 3 [Source:MGI Symbol;Acc:MGI:106922]
ENSMUSG00000009614	ENSG00000123453	SARDH	ortholog_one2one	88.5745	88.671	100	1	sarcosine dehydrogenase [Source:MGI Symbol;Acc:MGI:2183102]
ENSMUSG00000010025	ENSG00000072210	ALDH3A2	ortholog_one2one	76.5038	83.9175	75	1	aldehyde dehydrogenase family 3, subfamily A2 [Source:MGI Symbol;Acc:MGI:1353452]
ENSMUSG00000010651	ENSG00000060971	ACAA1	ortholog_one2many	85.8491	85.8491	50	1	acetyl-Coenzyme A acyltransferase 1B [Source:MGI Symbol;Acc:MGI:3605455]
ENSMUSG00000010914	ENSG00000110435	PDHX	ortholog_one2one	85.0299	85.0299	100	1	pyruvate dehydrogenase complex, component X [Source:MGI Symbol;Acc:MGI:1351627]
ENSMUSG00000013997	ENSG00000158793	NIT1	ortholog_one2one	85.1393	84.0979	100	1	nitrilase 1 [Source:MGI Symbol;Acc:MGI:1350916]
ENSMUSG00000015016	ENSG00000176715	ACSF3	ortholog_one2one	77.187	78.125	100	1	acyl-CoA synthetase family member 3 [Source:MGI Symbol;Acc:MGI:2182591]
ENSMUSG00000015112	ENSG00000004864	SLC25A13	ortholog_one2one	95.4142	95.5556	100	1	solute carrier family 25 (mitochondrial carrier, adenine nucleotide translocator), member 13 [Source:MGI Symbol;Acc:MGI:1354721]
ENSMUSG00000015165	ENSG00000104824	HNRNPL	ortholog_one2one	92.3577	96.4346	100	1	heterogeneous nuclear ribonucleoprotein L [Source:MGI Symbol;Acc:MGI:104816]
ENSMUSG00000015656								heat shock protein 8 [Source:MGI Symbol;Acc:MGI:105384]
ENSMUSG00000015806	ENSG00000151552	QDPR	ortholog_one2one	93.7759	92.6229	100	1	quinoid dihydropteridine reductase [Source:MGI Symbol;Acc:MGI:97836]
ENSMUSG00000015932	ENSG00000125868	DSTN	ortholog_one2one	95.7576	95.7576	100	1	destrin [Source:MGI Symbol;Acc:MGI:1929270]
ENSMUSG00000016194	ENSG00000117594	HSD11B1	ortholog_one2one	78.4247	78.4247	75	1	hydroxysteroid 11-beta dehydrogenase 1 [Source:MGI Symbol;Acc:MGI:103562]
ENSMUSG00000016252	ENSG00000124172	ATP5F1E	ortholog_one2one	88.4615	90.1961	100	1	ATP synthase F1 subunit epsilon [Source:MGI Symbol;Acc:MGI:1855697]
ENSMUSG00000016319	ENSG00000005022	SLC25A5	ortholog_one2one	98.3222	98.3222	100	1	solute carrier family 25 (mitochondrial carrier, adenine nucleotide translocator), member 5 [Source:MGI Symbol;Acc:MGI:1353496]
ENSMUSG00000016382	ENSG00000102024	PLS3	ortholog_one2one	97.6526	99.0476	0	1	plastin 3 (T-isoform) [Source:MGI Symbol;Acc:MGI:104807]
ENSMUSG00000018340	ENSG00000197043	ANXA6	ortholog_one2one	94.3536	94.3536	100	1	annexin A6 [Source:MGI Symbol;Acc:MGI:88255]
ENSMUSG00000018574	ENSG00000072778	ACADVL	ortholog_one2one	84.1463	84.2748	100	1	acyl-Coenzyme A dehydrogenase, very long chain [Source:MGI Symbol;Acc:MGI:895149]
ENSMUSG00000018585	ENSG00000177556	ATOX1	ortholog_one2one	85.2941	85.2941	100	1	antioxidant 1 copper chaperone [Source:MGI Symbol;Acc:MGI:1333855]
ENSMUSG00000018707	ENSG00000197102	DYNC1H1	ortholog_one2one	99.2033	99.1606	100	1	dynein cytoplasmic 1 heavy chain 1 [Source:MGI Symbol;Acc:MGI:103147]
ENSMUSG00000018796	ENSG00000151726	ACSL1	ortholog_one2one	84.6924	84.8138	100	1	acyl-CoA synthetase long-chain family member 1 [Source:MGI Symbol;Acc:MGI:102797]
ENSMUSG00000019082	ENSG00000177542	SLC25A22	ortholog_one2one	95.6656	95.6656	100	1	solute carrier family 25 (mitochondrial carrier, glutamate), member 22 [Source:MGI Symbol;Acc:MGI:1915517]
ENSMUSG00000019179	ENSG00000146701	MDH2	ortholog_one2one	91.716	91.716	100	1	malate dehydrogenase 2, NAD (mitochondrial) [Source:MGI Symbol;Acc:MGI:97050]
ENSMUSG00000020089	ENSG00000180817	PPA1	ortholog_one2one	94.1176	94.1176	100	1	pyrophosphatase (inorganic) 1 [Source:MGI Symbol;Acc:MGI:97831]
ENSMUSG00000020114	ENSG00000111530	CAND1	ortholog_one2one	99.4309	99.4309	100	1	cullin associated and neddylation disassociated 1 [Source:MGI Symbol;Acc:MGI:1261820]
ENSMUSG00000020182	ENSG00000132437	DDC	ortholog_one2one	88.9583	88.9583	100	1	dopa decarboxylase [Source:MGI Symbol;Acc:MGI:94876]
ENSMUSG00000020258	ENSG00000168237	GLYCTK	ortholog_one2one	84.3212	84.3212	50	1	glycerate kinase [Source:MGI Symbol;Acc:MGI:2444085]
ENSMUSG00000020290	ENSG00000082898	XPO1	ortholog_one2one	98.0392	98.0392	100	1	exportin 1 [Source:MGI Symbol;Acc:MGI:2144013]
ENSMUSG00000020321	ENSG00000014641	MDH1	ortholog_one2one	90.7042	96.4072	100	1	malate dehydrogenase 1, NAD (soluble) [Source:MGI Symbol;Acc:MGI:97051]
ENSMUSG00000020361	ENSG00000170606	HSPA4	ortholog_one2one	95.8432	96.0714	100	1	heat shock protein 4 [Source:MGI Symbol;Acc:MGI:1342292]
ENSMUSG00000020372	ENSG00000204628	RACK1	ortholog_one2one	100	100	50	1	receptor for activated C kinase 1 [Source:MGI Symbol;Acc:MGI:101849]
ENSMUSG00000020402	ENSG00000213585	VDAC1	ortholog_one2one	94.2568	98.5866	100	1	voltage-dependent anion channel 1 [Source:MGI Symbol;Acc:MGI:106919]
ENSMUSG00000020460	ENSG00000143947	RPS27A	ortholog_one2one	99.359	99.359	100	1	ribosomal protein S27A [Source:MGI Symbol;Acc:MGI:1925544]
ENSMUSG00000020534	ENSG00000176974	SHMT1	ortholog_one2one	91.2134	90.2691	50	1	serine hydroxymethyltransferase 1 (soluble) [Source:MGI Symbol;Acc:MGI:98299]
ENSMUSG00000020719	ENSG00000108654	DDX5	ortholog_one2one	99.0244	99.1857	100	1	DEAD box helicase 5 [Source:MGI Symbol;Acc:MGI:105037]
ENSMUSG00000020766	ENSG00000108479	GALK1	ortholog_one2one	88.0102	88.0102	75	1	galactokinase 1 [Source:MGI Symbol;Acc:MGI:95730]
ENSMUSG00000020780	ENSG00000167881	SRP68	ortholog_one2one	95.2	94.8963	100	1	signal recognition particle 68 [Source:MGI Symbol;Acc:MGI:1917447]
ENSMUSG00000020869	ENSG00000108829	LRRC59	ortholog_one2one	95.4397	95.4397	75	1	leucine rich repeat containing 59 [Source:MGI Symbol;Acc:MGI:2138133]
ENSMUSG00000020917	ENSG00000131473	ACLY	ortholog_one2one	98.0926	98.0926	100	1	ATP citrate lyase [Source:MGI Symbol;Acc:MGI:103251]
ENSMUSG00000021048	ENSG00000100714	MTHFD1	ortholog_one2one	93.1551	93.1551	75	1	methylenetetrahydrofolate dehydrogenase (NADP+ dependent), methenyltetrahydrofolate cyclohydrolase, formyltetrahydrofolate synthase [Source:MGI Symbol;Acc:MGI:1342005]
ENSMUSG00000021102	ENSG00000182512	GLRX5	ortholog_one2one	94.0789	91.0828	100	1	glutaredoxin 5 [Source:MGI Symbol;Acc:MGI:1920296]
ENSMUSG00000021185	ENSG00000133943	DGLUCY	ortholog_one2one	71.5611	74.5572	100	1	D-glutamate cyclase [Source:MGI Symbol;Acc:MGI:2444813]
ENSMUSG00000021193	ENSG00000107959	PITRM1	ortholog_one2one	86.583	86.4995	100	1	pitrilysin metallepetidase 1 [Source:MGI Symbol;Acc:MGI:1916867]
ENSMUSG00000021210								aldo-keto reductase family 1, member C6 [Source:MGI Symbol;Acc:MGI:1933427]
ENSMUSG00000021218	ENSG00000057608	GDI2	ortholog_one2one	96.4045	96.4045	50	1	guanosine diphosphate (GDP) dissociation inhibitor 2 [Source:MGI Symbol;Acc:MGI:99845]
ENSMUSG00000021238	ENSG00000119711	ALDH6A1	ortholog_one2one	94.7664	94.7664	100	1	aldehyde dehydrogenase family 6, subfamily A1 [Source:MGI Symbol;Acc:MGI:1915077]
ENSMUSG00000021577	ENSG00000073578	SDHA	ortholog_one2one	94.8795	94.8795	100	1	succinate dehydrogenase complex, subunit A, flavoprotein (Fp) [Source:MGI Symbol;Acc:MGI:1914195]
ENSMUSG00000021606	ENSG00000145494	NDUFS6	ortholog_one2one	75.8064	75.8064	100	1	NADH:ubiquinone oxidoreductase core subunit S6 [Source:MGI Symbol;Acc:MGI:107932]
ENSMUSG00000021646	ENSG00000131844	MCCC2	ortholog_one2one	88.8099	88.8099	75	1	methylcrotonoyl-Coenzyme A carboxylase 2 (beta) [Source:MGI Symbol;Acc:MGI:1925288]
ENSMUSG00000021676	ENSG00000145703	IQGAP2	ortholog_one2one	88.9524	88.9524	100	1	IQ motif containing GTPase activating protein 2 [Source:MGI Symbol;Acc:MGI:2449975]
ENSMUSG00000021771	ENSG00000165637	VDAC2	ortholog_one2one	94.9153	95.2381	100	1	voltage-dependent anion channel 2 [Source:MGI Symbol;Acc:MGI:106915]
ENSMUSG00000021794	ENSG00000182890	GLUD2	ortholog_one2many	93.9068	93.9068	0	1	glutamate dehydrogenase 1 [Source:MGI Symbol;Acc:MGI:95753]
ENSMUSG00000021794	ENSG00000148672	GLUD1	ortholog_one2many	97.8495	97.8495	75	1	glutamate dehydrogenase 1 [Source:MGI Symbol;Acc:MGI:95753]
ENSMUSG00000021807	ENSG00000087302	RTRAF	ortholog_one2one	97.1311	97.1311	25	1	RNA transcription, translation and transport factor [Source:MGI Symbol;Acc:MGI:1915295]
ENSMUSG00000021832	ENSG00000100519	PSMC6	ortholog_one2one	100	100	100	1	proteasome (prosome, macropain) 26S subunit, ATPase, 6 [Source:MGI Symbol;Acc:MGI:1914339]
ENSMUSG00000021884	ENSG00000131373	HACL1	ortholog_one2one	87.0912	87.5433	100	1	2-hydroxyacyl-CoA lyase 1 [Source:MGI Symbol;Acc:MGI:1929657]
ENSMUSG00000021998	ENSG00000136167	LCP1	ortholog_one2one	96.9697	96.9697	100	1	lymphocyte cytosolic protein 1 [Source:MGI Symbol;Acc:MGI:104808]
ENSMUSG00000022110	ENSG00000136143	SUCLA2	ortholog_one2one	91.1447	91.1447	100	1	succinate-Coenzyme A ligase, ADP-forming, beta subunit [Source:MGI Symbol;Acc:MGI:1306775]
ENSMUSG00000022234	ENSG00000150753	CCT5	ortholog_one2one	96.3031	96.3031	100	1	chaperonin containing Tcp1, subunit 5 (epsilon) [Source:MGI Symbol;Acc:MGI:107185]
ENSMUSG00000022235	ENSG00000164237	CMBL	ortholog_one2one	82.8571	82.8571	100	1	carboxymethylenebutenolidase-like (Pseudomonas) [Source:MGI Symbol;Acc:MGI:1916824]
ENSMUSG00000022304	ENSG00000147647	DPYS	ortholog_one2one	88.4393	88.4393	100	1	dihydropyrimidinase [Source:MGI Symbol;Acc:MGI:1928679]
ENSMUSG00000022443	ENSG00000100345	MYH9	ortholog_one2one	97.0918	97.0918	100	1	myosin, heavy polypeptide 9, non-muscle [Source:MGI Symbol;Acc:MGI:107717]
ENSMUSG00000022546	ENSG00000167701	GPT	ortholog_one2one	87.2984	87.2984	100	1	glutamic pyruvic transaminase, soluble [Source:MGI Symbol;Acc:MGI:95802]
ENSMUSG00000022574	ENSG00000147813	NAPRT	ortholog_one2one	83.829	83.829	100	1	nicotinate phosphoribosyltransferase [Source:MGI Symbol;Acc:MGI:2442664]
ENSMUSG00000022707	ENSG00000114480	GBE1	ortholog_one2one	91.0256	91.0256	100	1	glucan (1,4-alpha-), branching enzyme 1 [Source:MGI Symbol;Acc:MGI:1921435]
ENSMUSG00000022751	ENSG00000114021	NIT2	ortholog_one2one	89.4928	89.4928	100	1	nitrilase family, member 2 [Source:MGI Symbol;Acc:MGI:1261838]
ENSMUSG00000022752	ENSG00000154174	TOMM70	ortholog_one2one	92.7987	93.2566	100	1	translocase of outer mitochondrial membrane 70A [Source:MGI Symbol;Acc:MGI:106295]
ENSMUSG00000022821	ENSG00000113924	HGD	ortholog_one2one	92.5843	92.5843	100	1	homogentisate 1, 2-dioxygenase [Source:MGI Symbol;Acc:MGI:96078]
ENSMUSG00000022853	ENSG00000113790	EHHADH	ortholog_one2one	78.273	77.7317	100	1	enoyl-Coenzyme A, hydratase/3-hydroxyacyl Coenzyme A dehydrogenase [Source:MGI Symbol;Acc:MGI:1277964]
ENSMUSG00000022982	ENSG00000142168	SOD1	ortholog_one2one	83.7662	83.7662	100	1	superoxide dismutase 1, soluble [Source:MGI Symbol;Acc:MGI:98351]
ENSMUSG00000023019	ENSG00000167588	GPD1	ortholog_one2one	93.9828	93.9828	100	1	glycerol-3-phosphate dehydrogenase 1 (soluble) [Source:MGI Symbol;Acc:MGI:95679]
ENSMUSG00000023044	ENSG00000139631	CSAD	ortholog_one2one	89.4523	89.4523	100	1	cysteine sulfinic acid decarboxylase [Source:MGI Symbol;Acc:MGI:2180098]
ENSMUSG00000023456	ENSG00000111669	TPI1	ortholog_one2one	79.9331	95.9839	100	1	triosephosphate isomerase 1 [Source:MGI Symbol;Acc:MGI:98797]
ENSMUSG00000023832	ENSG00000120437	ACAT2	ortholog_one2many	87.6574	87.6574	100	1	acetyl-Coenzyme A acetyltransferase 2 [Source:MGI Symbol;Acc:MGI:87871]
ENSMUSG00000024039	ENSG00000160200	CBS	ortholog_one2one	82.3529	83.8475	100	1	cystathionine beta-synthase [Source:MGI Symbol;Acc:MGI:88285]
ENSMUSG00000024066	ENSG00000158125	XDH	ortholog_one2one	89.1386	89.2723	100	1	xanthine dehydrogenase [Source:MGI Symbol;Acc:MGI:98973]
ENSMUSG00000024120	ENSG00000138095	LRPPRC	ortholog_one2one	75.3592	75.2511	100	1	leucine-rich PPR-motif containing [Source:MGI Symbol;Acc:MGI:1919666]
ENSMUSG00000024359	ENSG00000113013	HSPA9	ortholog_one2one	98.38	98.38	100	1	heat shock protein 9 [Source:MGI Symbol;Acc:MGI:96245]
ENSMUSG00000024507	ENSG00000133835	HSD17B4	ortholog_one2one	85.8503	85.7337	100	1	hydroxysteroid (17-beta) dehydrogenase 4 [Source:MGI Symbol;Acc:MGI:105089]
ENSMUSG00000024866	ENSG00000132744	ACY3	ortholog_one2one	68.8679	68.652	100	1	aspartoacylase (aminoacylase) 3 [Source:MGI Symbol;Acc:MGI:1918920]
ENSMUSG00000024892	ENSG00000173599	PC	ortholog_one2one	96.6921	96.7742	100	1	pyruvate carboxylase [Source:MGI Symbol;Acc:MGI:97520]
ENSMUSG00000024900	ENSG00000110090	CPT1A	ortholog_one2one	86.5459	86.5459	100	1	carnitine palmitoyltransferase 1a, liver [Source:MGI Symbol;Acc:MGI:1098296]
ENSMUSG00000024953	ENSG00000126432	PRDX5	ortholog_one2one	62.9108	62.6168	100	1	peroxiredoxin 5 [Source:MGI Symbol;Acc:MGI:1859821]
ENSMUSG00000024966	ENSG00000168439	STIP1	ortholog_one2one	97.4217	97.4217	75	1	stress-induced phosphoprotein 1 [Source:MGI Symbol;Acc:MGI:109130]
ENSMUSG00000024981	ENSG00000197142	ACSL5	ortholog_one2one	81.4056	81.4056	100	1	acyl-CoA synthetase long-chain family member 5 [Source:MGI Symbol;Acc:MGI:1919129]
ENSMUSG00000025059	ENSG00000229894	GK3	ortholog_one2many	94.9911	96.0217	0	0	glycerol kinase [Source:MGI Symbol;Acc:MGI:106594]
ENSMUSG00000025059	ENSG00000198814	GK	ortholog_one2many	97.3166	97.3166	100	1	glycerol kinase [Source:MGI Symbol;Acc:MGI:106594]
ENSMUSG00000025153	ENSG00000169710	FASN	ortholog_one2one	81.5096	81.2824	100	1	fatty acid synthase [Source:MGI Symbol;Acc:MGI:95485]
ENSMUSG00000025240	ENSG00000211456	SACM1L	ortholog_one2one	91.6256	95.0596	100	1	SAC1 suppressor of actin mutations 1-like (yeast) [Source:MGI Symbol;Acc:MGI:1933169]
ENSMUSG00000025465	ENSG00000127884	ECHS1	ortholog_one2one	87.5862	87.5862	100	1	enoyl Coenzyme A hydratase, short chain, 1, mitochondrial [Source:MGI Symbol;Acc:MGI:2136460]
ENSMUSG00000025479	ENSG00000130649	CYP2E1	ortholog_one2one	78.0933	78.0933	75	1	cytochrome P450, family 2, subfamily e, polypeptide 1 [Source:MGI Symbol;Acc:MGI:88607]
ENSMUSG00000025487	ENSG00000185627	PSMD13	ortholog_one2one	93.3511	93.3511	100	1	proteasome (prosome, macropain) 26S subunit, non-ATPase, 13 [Source:MGI Symbol;Acc:MGI:1345192]
ENSMUSG00000025613	ENSG00000156261	CCT8	ortholog_one2one	96.8978	96.8978	100	1	chaperonin containing Tcp1, subunit 8 (theta) [Source:MGI Symbol;Acc:MGI:107183]
ENSMUSG00000025745	ENSG00000084754	HADHA	ortholog_one2one	85.9764	85.9764	50	1	hydroxyacyl-CoA dehydrogenase trifunctional multienzyme complex subunit alpha [Source:MGI Symbol;Acc:MGI:2135593]
ENSMUSG00000025781	ENSG00000165629	ATP5F1C	ortholog_one2one	91.2752	91.2752	100	1	ATP synthase F1 subunit gamma [Source:MGI Symbol;Acc:MGI:1261437]
ENSMUSG00000025794	ENSG00000188846	RPL14	ortholog_one2one	84.7926	85.5814	100	1	ribosomal protein L14 [Source:MGI Symbol;Acc:MGI:1914365]
ENSMUSG00000025937	ENSG00000147592	LACTB2	ortholog_one2one	83.3333	83.3333	100	1	lactamase, beta 2 [Source:MGI Symbol;Acc:MGI:2442551]
ENSMUSG00000025950	ENSG00000138413	IDH1	ortholog_one2one	95.6522	95.6522	100	1	isocitrate dehydrogenase 1 (NADP+), soluble [Source:MGI Symbol;Acc:MGI:96413]
ENSMUSG00000025968	ENSG00000023228	NDUFS1	ortholog_one2one	94.0853	94.0853	100	1	NADH:ubiquinone oxidoreductase core subunit S1 [Source:MGI Symbol;Acc:MGI:2443241]
ENSMUSG00000025980	ENSG00000144381	HSPD1	ortholog_one2one	97.5567	97.5567	100	1	heat shock protein 1 (chaperonin) [Source:MGI Symbol;Acc:MGI:96242]
ENSMUSG00000025991	ENSG00000021826	CPS1	ortholog_one2one	95.3333	95.3333	100	1	carbamoyl-phosphate synthetase 1 [Source:MGI Symbol;Acc:MGI:891996]
ENSMUSG00000026003	ENSG00000115361	ACADL	ortholog_one2one	86.7442	86.7442	100	1	acyl-Coenzyme A dehydrogenase, long-chain [Source:MGI Symbol;Acc:MGI:87866]
ENSMUSG00000026020	ENSG00000055044	NOP58	ortholog_one2one	94.5896	95.8412	100	1	NOP58 ribonucleoprotein [Source:MGI Symbol;Acc:MGI:1933184]
ENSMUSG00000026170	ENSG00000135929	CYP27A1	ortholog_one2one	71.4822	71.7514	100	1	cytochrome P450, family 27, subfamily a, polypeptide 1 [Source:MGI Symbol;Acc:MGI:88594]
ENSMUSG00000026209	ENSG00000123992	DNPEP	ortholog_one2one	89.4737	87.6289	100	1	aspartyl aminopeptidase [Source:MGI Symbol;Acc:MGI:1278328]
ENSMUSG00000026229	ENSG00000173692	PSMD1	ortholog_one2one	99.0556	99.0556	100	1	proteasome (prosome, macropain) 26S subunit, non-ATPase, 1 [Source:MGI Symbol;Acc:MGI:1917497]
ENSMUSG00000026260	ENSG00000130414	NDUFA10	ortholog_one2one	76.6197	76.6197	100	1	NADH:ubiquinone oxidoreductase subunit A10 [Source:MGI Symbol;Acc:MGI:1914523]
ENSMUSG00000026356	ENSG00000115866	DARS1	ortholog_one2one	96.008	96.008	100	1	aspartyl-tRNA synthetase [Source:MGI Symbol;Acc:MGI:2442544]
ENSMUSG00000026473	ENSG00000135821	GLUL	ortholog_one2one	94.6381	94.6381	100	1	glutamate-ammonia ligase (glutamine synthetase) [Source:MGI Symbol;Acc:MGI:95739]
ENSMUSG00000026615	ENSG00000136628	EPRS1	ortholog_one2one	89.3519	89.3519	100	1	glutamyl-prolyl-tRNA synthetase [Source:MGI Symbol;Acc:MGI:97838]
ENSMUSG00000026617	ENSG00000162813	BPNT1	ortholog_one2one	87.6161	91.8831	100	1	3'(2'), 5'-bisphosphate nucleotidase 1 [Source:MGI Symbol;Acc:MGI:1338800]
ENSMUSG00000026687	ENSG00000143149	ALDH9A1	ortholog_many2many	88.61	88.61	100	1	aldehyde dehydrogenase 9, subfamily A1 [Source:MGI Symbol;Acc:MGI:1861622]
ENSMUSG00000026701	ENSG00000117592	PRDX6	ortholog_one2many	88.3929	88.3929	75	1	peroxiredoxin 6 [Source:MGI Symbol;Acc:MGI:894320]
ENSMUSG00000026866	ENSG00000115919	KYNU	ortholog_one2one	83.4052	83.2258	50	1	kynureninase [Source:MGI Symbol;Acc:MGI:1918039]
ENSMUSG00000026922	ENSG00000169692	AGPAT2	ortholog_one2one	76.9784	76.9784	75	1	1-acylglycerol-3-phosphate O-acyltransferase 2 (lysophosphatidic acid acyltransferase, beta) [Source:MGI Symbol;Acc:MGI:1914762]
ENSMUSG00000027187	ENSG00000121691	CAT	ortholog_one2one	89.3738	89.3738	100	1	catalase [Source:MGI Symbol;Acc:MGI:88271]
ENSMUSG00000027227	ENSG00000140263	SORD	ortholog_one2one	82.9132	82.9132	100	1	sorbitol dehydrogenase [Source:MGI Symbol;Acc:MGI:98266]
ENSMUSG00000027359	ENSG00000140284	SLC27A2	ortholog_one2one	82.4194	82.4194	100	1	solute carrier family 27 (fatty acid transporter), member 2 [Source:MGI Symbol;Acc:MGI:1347099]
ENSMUSG00000027422	ENSG00000125844	RRBP1	ortholog_one2one	77.3907	80.3546	100	1	ribosome binding protein 1 [Source:MGI Symbol;Acc:MGI:1932395]
ENSMUSG00000027559	ENSG00000164879	CA3	ortholog_one2one	91.9231	91.9231	75	1	carbonic anhydrase 3 [Source:MGI Symbol;Acc:MGI:88270]
ENSMUSG00000027709	ENSG00000078070	MCCC1	ortholog_one2one	84.7978	83.8621	50	1	methylcrotonoyl-Coenzyme A carboxylase 1 (alpha) [Source:MGI Symbol;Acc:MGI:1919289]
ENSMUSG00000027809	ENSG00000171503	ETFDH	ortholog_one2one	92.3701	92.2204	100	1	electron transferring flavoprotein, dehydrogenase [Source:MGI Symbol;Acc:MGI:106100]
ENSMUSG00000027875	ENSG00000134240	HMGCS2	ortholog_one2one	89.3701	89.3701	100	1	3-hydroxy-3-methylglutaryl-Coenzyme A synthase 2 [Source:MGI Symbol;Acc:MGI:101939]
ENSMUSG00000027893	ENSG00000168710	AHCYL1	ortholog_one2one	100	100	100	1	S-adenosylhomocysteine hydrolase-like 1 [Source:MGI Symbol;Acc:MGI:2385184]
ENSMUSG00000028063	ENSG00000160789	LMNA	ortholog_one2one	96.5414	96.6867	100	1	lamin A [Source:MGI Symbol;Acc:MGI:96794]
ENSMUSG00000028088	ENSG00000131781	FMO5	ortholog_one2one	83.8649	83.8649	75	1	flavin containing monooxygenase 5 [Source:MGI Symbol;Acc:MGI:1310004]
ENSMUSG00000028127	ENSG00000117528	ABCD3	ortholog_one2one	95.4476	95.4476	100	1	ATP-binding cassette, sub-family D (ALD), member 3 [Source:MGI Symbol;Acc:MGI:1349216]
ENSMUSG00000028138	ENSG00000197894	ADH5	ortholog_one2one	93.0481	93.0481	100	1	alcohol dehydrogenase 5 (class III), chi polypeptide [Source:MGI Symbol;Acc:MGI:87929]
ENSMUSG00000028199	ENSG00000116791	CRYZ	ortholog_one2one	80.6646	81.155	100	1	crystallin, zeta [Source:MGI Symbol;Acc:MGI:88527]
ENSMUSG00000028247	ENSG00000132423	COQ3	ortholog_one2one	72.1622	72.3577	100	1	coenzyme Q3 methyltransferase [Source:MGI Symbol;Acc:MGI:101813]
ENSMUSG00000028307	ENSG00000136872	ALDOB	ortholog_one2one	95.8791	95.8791	100	1	aldolase B, fructose-bisphosphate [Source:MGI Symbol;Acc:MGI:87995]
ENSMUSG00000028452	ENSG00000165280	VCP	ortholog_one2one	100	100	100	1	valosin containing protein [Source:MGI Symbol;Acc:MGI:99919]
ENSMUSG00000028495								ribosomal protein S6 [Source:MGI Symbol;Acc:MGI:98159]
ENSMUSG00000028656	ENSG00000131236	CAP1	ortholog_one2one	94.3038	94.1053	100	1	CAP, adenylate cyclase-associated protein 1 (yeast) [Source:MGI Symbol;Acc:MGI:88262]
ENSMUSG00000028672	ENSG00000117305	HMGCL	ortholog_one2one	88	88	100	1	3-hydroxy-3-methylglutaryl-Coenzyme A lyase [Source:MGI Symbol;Acc:MGI:96158]
ENSMUSG00000028715								cytochrome P450, family 4, subfamily a, polypeptide 14 [Source:MGI Symbol;Acc:MGI:1096550]
ENSMUSG00000028743	ENSG00000211454	AKR7L	ortholog_one2one	76.5668	84.8943	100	1	aldo-keto reductase family 7, member A5 (aflatoxin aldehyde reductase) [Source:MGI Symbol;Acc:MGI:107796]
ENSMUSG00000028745	ENSG00000077549	CAPZB	ortholog_one2one	90.0332	99.6324	100	1	capping actin protein of muscle Z-line subunit beta [Source:MGI Symbol;Acc:MGI:104652]
ENSMUSG00000028792	ENSG00000004455	AK2	ortholog_one2one	94.9791	94.9791	100	1	adenylate kinase 2 [Source:MGI Symbol;Acc:MGI:87978]
ENSMUSG00000028964	ENSG00000116288	PARK7	ortholog_one2one	91.5344	91.5344	100	1	Parkinson disease (autosomal recessive, early onset) 7 [Source:MGI Symbol;Acc:MGI:2135637]
ENSMUSG00000029162	ENSG00000138030	KHK	ortholog_one2one	75.5102	86.9128	100	1	ketohexokinase [Source:MGI Symbol;Acc:MGI:1096353]
ENSMUSG00000029201	ENSG00000109814	UGDH	ortholog_one2one	97.7688	97.5708	100	1	UDP-glucose dehydrogenase [Source:MGI Symbol;Acc:MGI:1306785]
ENSMUSG00000029311	ENSG00000198189	HSD17B11	ortholog_one2one	83.2215	82.6667	100	1	hydroxysteroid (17-beta) dehydrogenase 11 [Source:MGI Symbol;Acc:MGI:2149821]
ENSMUSG00000029368	ENSG00000163631	ALB	ortholog_one2one	72.3684	72.2496	100	1	albumin [Source:MGI Symbol;Acc:MGI:87991]
ENSMUSG00000029455	ENSG00000111275	ALDH2	ortholog_one2one	94.7977	95.1644	100	1	aldehyde dehydrogenase 2, mitochondrial [Source:MGI Symbol;Acc:MGI:99600]
ENSMUSG00000029545	ENSG00000122971	ACADS	ortholog_one2one	90.0485	90.0485	100	1	acyl-Coenzyme A dehydrogenase, short chain [Source:MGI Symbol;Acc:MGI:87868]
ENSMUSG00000029657	ENSG00000120694	HSPH1	ortholog_one2one	93.2401	93.2401	100	1	heat shock 105kDa/110kDa protein 1 [Source:MGI Symbol;Acc:MGI:105053]
ENSMUSG00000029695	ENSG00000008311	AASS	ortholog_one2one	87.365	87.365	100	1	aminoadipate-semialdehyde synthase [Source:MGI Symbol;Acc:MGI:1353573]
ENSMUSG00000029727	ENSG00000160870	CYP3A7	ortholog_many2many	72.167	72.167	25	1	cytochrome P450, family 3, subfamily a, polypeptide 13 [Source:MGI Symbol;Acc:MGI:88610]
ENSMUSG00000029727	ENSG00000160868	CYP3A4	ortholog_many2many	75.3479	75.3479	25	1	cytochrome P450, family 3, subfamily a, polypeptide 13 [Source:MGI Symbol;Acc:MGI:88610]
ENSMUSG00000029727	ENSG00000021461	CYP3A43	ortholog_many2many	67.3956	67.3956	0	1	cytochrome P450, family 3, subfamily a, polypeptide 13 [Source:MGI Symbol;Acc:MGI:88610]
ENSMUSG00000029727	ENSG00000106258	CYP3A5	ortholog_many2many	74.3539	74.502	25	1	cytochrome P450, family 3, subfamily a, polypeptide 13 [Source:MGI Symbol;Acc:MGI:88610]
ENSMUSG00000029864	ENSG00000197448	GSTK1	ortholog_one2one	71.2389	71.2389	100	1	glutathione S-transferase kappa 1 [Source:MGI Symbol;Acc:MGI:1923513]
ENSMUSG00000030007	ENSG00000135624	CCT7	ortholog_one2one	95.9559	96.1326	100	1	chaperonin containing Tcp1, subunit 7 (eta) [Source:MGI Symbol;Acc:MGI:107184]
ENSMUSG00000030058	ENSG00000181789	COPG1	ortholog_one2one	97.254	97.254	100	1	coatomer protein complex, subunit gamma 1 [Source:MGI Symbol;Acc:MGI:1858696]
ENSMUSG00000030088	ENSG00000144908	ALDH1L1	ortholog_one2one	92.2395	92.2395	75	1	aldehyde dehydrogenase 1 family, member L1 [Source:MGI Symbol;Acc:MGI:1340024]
ENSMUSG00000030282	ENSG00000111726	CMAS	ortholog_one2one	94.6759	94.2396	100	1	cytidine monophospho-N-acetylneuraminic acid synthetase [Source:MGI Symbol;Acc:MGI:1337124]
ENSMUSG00000030382	ENSG00000083807	SLC27A5	ortholog_one2one	71.1176	71.0145	75	1	solute carrier family 27 (fatty acid transporter), member 5 [Source:MGI Symbol;Acc:MGI:1347100]
ENSMUSG00000030498	ENSG00000148935	GAS2	ortholog_one2one	97.1338	97.4441	100	1	growth arrest specific 2 [Source:MGI Symbol;Acc:MGI:95657]
ENSMUSG00000030541	ENSG00000182054	IDH2	ortholog_one2one	95.1327	95.1327	100	1	isocitrate dehydrogenase 2 (NADP+), mitochondrial [Source:MGI Symbol;Acc:MGI:96414]
ENSMUSG00000030603	ENSG00000013275	PSMC4	ortholog_one2one	99.7608	99.7608	50	1	proteasome (prosome, macropain) 26S subunit, ATPase, 4 [Source:MGI Symbol;Acc:MGI:1346093]
ENSMUSG00000030630	ENSG00000103876	FAH	ortholog_one2one	88.0668	88.0668	75	1	fumarylacetoacetate hydrolase [Source:MGI Symbol;Acc:MGI:95482]
ENSMUSG00000030744								ribosomal protein S3 [Source:MGI Symbol;Acc:MGI:1350917]
ENSMUSG00000030869	ENSG00000004779	NDUFAB1	ortholog_one2one	85.2564	85.2564	100	1	NADH:ubiquinone oxidoreductase subunit AB1 [Source:MGI Symbol;Acc:MGI:1917566]
ENSMUSG00000030890	ENSG00000166333	ILK	ortholog_one2one	99.5575	99.5575	100	1	integrin linked kinase [Source:MGI Symbol;Acc:MGI:1195267]
ENSMUSG00000030934	ENSG00000065154	OAT	ortholog_one2one	90.8884	90.8884	100	1	ornithine aminotransferase [Source:MGI Symbol;Acc:MGI:97394]
ENSMUSG00000030972	ENSG00000183549	ACSM5	ortholog_one2one	86.3322	86.1831	75	1	acyl-CoA synthetase medium-chain family member 5 [Source:MGI Symbol;Acc:MGI:2444086]
ENSMUSG00000030979	ENSG00000188690	UROS	ortholog_one2one	77.3585	77.3585	100	1	uroporphyrinogen III synthase [Source:MGI Symbol;Acc:MGI:98917]
ENSMUSG00000031584	ENSG00000104687	GSR	ortholog_one2one	84.4	80.8429	75	1	glutathione reductase [Source:MGI Symbol;Acc:MGI:95804]
ENSMUSG00000031672	ENSG00000125166	GOT2	ortholog_one2one	94.6512	94.6512	100	1	glutamatic-oxaloacetic transaminase 2, mitochondrial [Source:MGI Symbol;Acc:MGI:95792]
ENSMUSG00000031701	ENSG00000069345	DNAJA2	ortholog_one2one	99.5146	99.5146	100	1	DnaJ heat shock protein family (Hsp40) member A2 [Source:MGI Symbol;Acc:MGI:1931882]
ENSMUSG00000031767	ENSG00000140876	NUDT7	ortholog_one2one	56.9231	62.1849	100	1	nudix hydrolase 7 [Source:MGI Symbol;Acc:MGI:1914778]
ENSMUSG00000031938	ENSG00000182919	C11orf54	ortholog_one2one	87.9365	87.9365	100	1	RIKEN cDNA 4931406C07 gene [Source:MGI Symbol;Acc:MGI:1918234]
ENSMUSG00000031969	ENSG00000151498	ACAD8	ortholog_one2one	88.1356	87.7108	100	1	acyl-Coenzyme A dehydrogenase family, member 8 [Source:MGI Symbol;Acc:MGI:1914198]
ENSMUSG00000032047	ENSG00000075239	ACAT1	ortholog_one2one	84.6698	84.0749	100	1	acetyl-Coenzyme A acetyltransferase 1 [Source:MGI Symbol;Acc:MGI:87870]
ENSMUSG00000032051	ENSG00000137714	FDX1	ortholog_one2one	73.4043	75	75	1	ferredoxin 1 [Source:MGI Symbol;Acc:MGI:103224]
ENSMUSG00000032109	ENSG00000160703	NLRX1	ortholog_one2one	90.0513	90.0513	100	1	NLR family member X1 [Source:MGI Symbol;Acc:MGI:2429611]
ENSMUSG00000032310	ENSG00000140505	CYP1A2	ortholog_one2one	72.9045	72.4806	100	1	cytochrome P450, family 1, subfamily a, polypeptide 2 [Source:MGI Symbol;Acc:MGI:88589]
ENSMUSG00000032314	ENSG00000140374	ETFA	ortholog_one2one	95.4955	95.4955	100	1	electron transferring flavoprotein, alpha polypeptide [Source:MGI Symbol;Acc:MGI:106092]
ENSMUSG00000032350	ENSG00000001084	GCLC	ortholog_one2one	94.3485	94.3485	100	1	glutamate-cysteine ligase, catalytic subunit [Source:MGI Symbol;Acc:MGI:104990]
ENSMUSG00000032399	ENSG00000174444	RPL4	ortholog_one2one	94.0334	92.2717	100	1	ribosomal protein L4 [Source:MGI Symbol;Acc:MGI:1915141]
ENSMUSG00000032518								ribosomal protein SA [Source:MGI Symbol;Acc:MGI:105381]
ENSMUSG00000032527	ENSG00000114054	PCCB	ortholog_one2one	92.2366	92.5788	100	1	propionyl Coenzyme A carboxylase, beta polypeptide [Source:MGI Symbol;Acc:MGI:1914154]
ENSMUSG00000032602	ENSG00000178537	SLC25A20	ortholog_one2one	92.691	92.691	100	1	solute carrier family 25 (mitochondrial carnitine/acylcarnitine translocase), member 20 [Source:MGI Symbol;Acc:MGI:1928738]
ENSMUSG00000033161	ENSG00000163399	ATP1A1	ortholog_one2one	96.8719	96.8719	100	1	ATPase, Na+/K+ transporting, alpha 1 polypeptide [Source:MGI Symbol;Acc:MGI:88105]
ENSMUSG00000033308	ENSG00000188641	DPYD	ortholog_one2one	89.561	89.561	100	1	dihydropyrimidine dehydrogenase [Source:MGI Symbol;Acc:MGI:2139667]
ENSMUSG00000033318	ENSG00000099984	GSTT2	ortholog_one2many	76.2295	76.2295	50	1	glutathione S-transferase, theta 2 [Source:MGI Symbol;Acc:MGI:106188]
ENSMUSG00000033318	ENSG00000133433	GSTT2B	ortholog_one2many	77.0492	77.0492	0	1	glutathione S-transferase, theta 2 [Source:MGI Symbol;Acc:MGI:106188]
ENSMUSG00000033533	ENSG00000166743	ACSM1	ortholog_one2one	70.8551	70.364	0	1	acyl-CoA synthetase medium-chain family member 1 [Source:MGI Symbol;Acc:MGI:2152200]
ENSMUSG00000034088	ENSG00000115677	HDLBP	ortholog_one2one	97.7129	97.7129	100	1	high density lipoprotein (HDL) binding protein [Source:MGI Symbol;Acc:MGI:99256]
ENSMUSG00000034371	ENSG00000149476	TKFC	ortholog_one2one	84.9481	85.3913	100	1	triokinase, FMN cyclase [Source:MGI Symbol;Acc:MGI:2385084]
ENSMUSG00000034450								gulonolactone (L-) oxidase [Source:MGI Symbol;Acc:MGI:1353434]
ENSMUSG00000034528	ENSG00000170509	HSD17B13	ortholog_one2one	74.0132	75	100	1	hydroxysteroid (17-beta) dehydrogenase 13 [Source:MGI Symbol;Acc:MGI:2140804]
ENSMUSG00000034566	ENSG00000167863	ATP5PD	ortholog_one2one	81.3665	81.3665	100	1	ATP synthase peripheral stalk subunit d [Source:MGI Symbol;Acc:MGI:1918929]
ENSMUSG00000034994	ENSG00000167658	EEF2	ortholog_one2one	99.0676	99.0676	100	1	eukaryotic translation elongation factor 2 [Source:MGI Symbol;Acc:MGI:95288]
ENSMUSG00000035561	ENSG00000137124	ALDH1B1	ortholog_one2one	93.6416	94.0039	75	1	aldehyde dehydrogenase 1 family, member B1 [Source:MGI Symbol;Acc:MGI:1919785]
ENSMUSG00000035783	ENSG00000107796	ACTA2	ortholog_one2one	100	100	100	1	actin alpha 2, smooth muscle, aorta [Source:MGI Symbol;Acc:MGI:87909]
ENSMUSG00000035936	ENSG00000112294	ALDH5A1	ortholog_one2one	85.086	83.1776	100	1	aldhehyde dehydrogenase family 5, subfamily A1 [Source:MGI Symbol;Acc:MGI:2441982]
ENSMUSG00000036257	ENSG00000135241	PNPLA8	ortholog_one2one	83.1186	82.4808	75	1	patatin-like phospholipase domain containing 8 [Source:MGI Symbol;Acc:MGI:1914702]
ENSMUSG00000036371	ENSG00000142864	SERBP1	ortholog_one2one	95.086	98.4733	100	1	serpine1 mRNA binding protein 1 [Source:MGI Symbol;Acc:MGI:1914120]
ENSMUSG00000036499	ENSG00000102189	EEA1	ortholog_one2one	85.9674	85.9674	100	1	early endosome antigen 1 [Source:MGI Symbol;Acc:MGI:2442192]
ENSMUSG00000036880	ENSG00000167315	ACAA2	ortholog_one2one	87.9093	87.9093	100	1	acetyl-Coenzyme A acyltransferase 2 (mitochondrial 3-oxoacyl-Coenzyme A thiolase) [Source:MGI Symbol;Acc:MGI:1098623]
ENSMUSG00000036892	ENSG00000250799	PRODH2	ortholog_one2one	80.4825	79.7826	100	1	proline dehydrogenase (oxidase) 2 [Source:MGI Symbol;Acc:MGI:1929093]
ENSMUSG00000037022	ENSG00000151611	MMAA	ortholog_one2one	80	79.4258	100	1	methylmalonic aciduria (cobalamin deficiency) type A [Source:MGI Symbol;Acc:MGI:1923805]
ENSMUSG00000037542	ENSG00000118514	ALDH8A1	ortholog_one2one	89.7331	89.7331	100	1	aldehyde dehydrogenase 8 family, member A1 [Source:MGI Symbol;Acc:MGI:2653900]
ENSMUSG00000037742								eukaryotic translation elongation factor 1 alpha 1 [Source:MGI Symbol;Acc:MGI:1096881]
ENSMUSG00000037798	ENSG00000151224	MAT1A	ortholog_one2one	96.2121	96.4557	50	1	methionine adenosyltransferase I, alpha [Source:MGI Symbol;Acc:MGI:88017]
ENSMUSG00000037820	ENSG00000198959	TGM2	ortholog_one2one	84.2566	84.1339	100	1	transglutaminase 2, C polypeptide [Source:MGI Symbol;Acc:MGI:98731]
ENSMUSG00000037916	ENSG00000167792	NDUFV1	ortholog_one2one	95.9052	95.9052	100	1	NADH:ubiquinone oxidoreductase core subunit V1 [Source:MGI Symbol;Acc:MGI:107851]
ENSMUSG00000038084	ENSG00000198836	OPA1	ortholog_one2one	96.4895	94.7783	100	1	OPA1, mitochondrial dynamin like GTPase [Source:MGI Symbol;Acc:MGI:1921393]
ENSMUSG00000038092	ENSG00000203859	HSD3B2	ortholog_many2many	67.2922	67.4731	100	1	hydroxy-delta-5-steroid dehydrogenase, 3 beta- and steroid delta-isomerase 5 [Source:MGI Symbol;Acc:MGI:104645]
ENSMUSG00000038092	ENSG00000203857	HSD3B1	ortholog_many2many	68.9008	68.9008	100	1	hydroxy-delta-5-steroid dehydrogenase, 3 beta- and steroid delta-isomerase 5 [Source:MGI Symbol;Acc:MGI:104645]
ENSMUSG00000039197	ENSG00000156110	ADK	ortholog_one2one	91.6898	91.4365	100	1	adenosine kinase [Source:MGI Symbol;Acc:MGI:87930]
ENSMUSG00000039630	ENSG00000153187	HNRNPU	ortholog_one2one	97.25	94.303	100	1	heterogeneous nuclear ribonucleoprotein U [Source:MGI Symbol;Acc:MGI:1858195]
ENSMUSG00000039682	ENSG00000002549	LAP3	ortholog_one2one	90.3661	90.3661	100	1	leucine aminopeptidase 3 [Source:MGI Symbol;Acc:MGI:1914238]
ENSMUSG00000039745	ENSG00000109854	HTATIP2	ortholog_one2one	77.4545	88.0165	100	1	HIV-1 Tat interactive protein 2 [Source:MGI Symbol;Acc:MGI:1859271]
ENSMUSG00000040134	ENSG00000139547	RDH16	ortholog_one2many	72.7848	72.5552	0	0	retinol dehydrogenase 7 [Source:MGI Symbol;Acc:MGI:1860517]
ENSMUSG00000040213	ENSG00000137944	KYAT3	ortholog_one2one	83.2967	83.4802	100	1	kynurenine aminotransferase 3 [Source:MGI Symbol;Acc:MGI:2677849]
ENSMUSG00000040296	ENSG00000107201	RIGI	ortholog_one2one	76.9978	77.0811	100	1	RNA sensor RIG-I [Source:MGI Symbol;Acc:MGI:2442858]
ENSMUSG00000041237	ENSG00000143627	PKLR	ortholog_one2one	91.8118	91.8118	100	1	pyruvate kinase liver and red blood cell [Source:MGI Symbol;Acc:MGI:97604]
ENSMUSG00000041650	ENSG00000175198	PCCA	ortholog_one2one	89.779	89.2857	100	1	propionyl-Coenzyme A carboxylase, alpha polypeptide [Source:MGI Symbol;Acc:MGI:97499]
ENSMUSG00000041798	ENSG00000106633	GCK	ortholog_one2one	95.914	95.914	100	1	glucokinase [Source:MGI Symbol;Acc:MGI:1270854]
ENSMUSG00000042010	ENSG00000076555	ACACB	ortholog_one2one	88.8072	88.4459	100	1	acetyl-Coenzyme A carboxylase beta [Source:MGI Symbol;Acc:MGI:2140940]
ENSMUSG00000044533	ENSG00000140988	RPS2	ortholog_one2one	88.0795	90.785	100	1	ribosomal protein S2 [Source:MGI Symbol;Acc:MGI:105110]
ENSMUSG00000044986	ENSG00000128311	TST	ortholog_one2one	90.9091	90.9091	50	1	thiosulfate sulfurtransferase, mitochondrial [Source:MGI Symbol;Acc:MGI:98852]
ENSMUSG00000045128								ribosomal protein L18A [Source:MGI Symbol;Acc:MGI:1924058]
ENSMUSG00000046598	ENSG00000161267	BDH1	ortholog_one2one	85.7143	85.7143	50	1	3-hydroxybutyrate dehydrogenase, type 1 [Source:MGI Symbol;Acc:MGI:1919161]
ENSMUSG00000046814	ENSG00000137880	GCHFR	ortholog_one2one	92.8571	92.8571	100	1	GTP cyclohydrolase I feedback regulator [Source:MGI Symbol;Acc:MGI:2443977]
ENSMUSG00000047126	ENSG00000141367	CLTC	ortholog_one2one	99.5831	99.8209	100	1	clathrin, heavy polypeptide (Hc) [Source:MGI Symbol;Acc:MGI:2388633]
ENSMUSG00000047215								ribosomal protein L9 [Source:MGI Symbol;Acc:MGI:1298373]
ENSMUSG00000047675	ENSG00000142937	RPS8	ortholog_one2one	100	100	100	1	ribosomal protein S8 [Source:MGI Symbol;Acc:MGI:98166]
ENSMUSG00000048217	ENSG00000161653	NAGS	ortholog_one2one	86.7173	85.5805	100	1	N-acetylglutamate synthase [Source:MGI Symbol;Acc:MGI:2387600]
ENSMUSG00000049090	ENSG00000180011	PTGR3	ortholog_one2one	88.0637	88.0637	100	1	prostaglandin reductase 3 [Source:MGI Symbol;Acc:MGI:2444835]
ENSMUSG00000051169	ENSG00000156990	RPUSD3	ortholog_one2one	72.3837	72.5947	100	1	RNA pseudouridylate synthase domain containing 3 [Source:MGI Symbol;Acc:MGI:2141440]
ENSMUSG00000051483	ENSG00000159228	CBR1	ortholog_one2many	87.7256	87.7256	100	1	carbonyl reductase 1 [Source:MGI Symbol;Acc:MGI:88284]
ENSMUSG00000051695	ENSG00000169564	PCBP1	ortholog_one2one	100	100	100	1	poly(rC) binding protein 1 [Source:MGI Symbol;Acc:MGI:1345635]
ENSMUSG00000052337	ENSG00000132305	IMMT	ortholog_one2one	89.9604	89.8417	100	1	inner membrane protein, mitochondrial [Source:MGI Symbol;Acc:MGI:1923864]
ENSMUSG00000052520								cytochrome P450, family 2, subfamily j, polypeptide 5 [Source:MGI Symbol;Acc:MGI:1270149]
ENSMUSG00000052738	ENSG00000163541	SUCLG1	ortholog_one2one	91.9075	91.9075	50	1	succinate-CoA ligase, GDP-forming, alpha subunit [Source:MGI Symbol;Acc:MGI:1927234]
ENSMUSG00000053279	ENSG00000165092	ALDH1A1	ortholog_one2many	87.0259	87.0259	100	1	aldehyde dehydrogenase family 1, subfamily A1 [Source:MGI Symbol;Acc:MGI:1353450]
ENSMUSG00000053644	ENSG00000164904	ALDH7A1	ortholog_one2one	87.9406	87.9406	100	1	aldehyde dehydrogenase family 7, member A1 [Source:MGI Symbol;Acc:MGI:108186]
ENSMUSG00000054435	ENSG00000133574	GIMAP4	ortholog_one2one	60.6707	60.4863	75	1	GTPase, IMAP family member 4 [Source:MGI Symbol;Acc:MGI:1349656]
ENSMUSG00000054733	ENSG00000175806	MSRA	ortholog_one2one	86.2661	85.5319	50	1	methionine sulfoxide reductase A [Source:MGI Symbol;Acc:MGI:106916]
ENSMUSG00000054827								cytochrome P450, family 2, subfamily c, polypeptide 50 [Source:MGI Symbol;Acc:MGI:2147497]
ENSMUSG00000055137	ENSG00000175600	SUGCT	ortholog_one2one	84.4037	84.0183	100	1	succinyl-CoA glutarate-CoA transferase [Source:MGI Symbol;Acc:MGI:1923221]
ENSMUSG00000057666								glyceraldehyde-3-phosphate dehydrogenase [Source:MGI Symbol;Acc:MGI:95640]
ENSMUSG00000057738	ENSG00000197694	SPTAN1	ortholog_one2one	97.5981	98.4255	100	1	spectrin alpha, non-erythrocytic 1 [Source:MGI Symbol;Acc:MGI:98386]
ENSMUSG00000058135	ENSG00000134184	GSTM1	ortholog_one2many	69.6721	77.9817	100	1	glutathione S-transferase, mu 1 [Source:MGI Symbol;Acc:MGI:95860]
ENSMUSG00000058600	ENSG00000156482	RPL30	ortholog_one2one	100	100	100	1	ribosomal protein L30 [Source:MGI Symbol;Acc:MGI:98037]
ENSMUSG00000058997	ENSG00000102763	VWA8	ortholog_one2one	86.1417	86.1417	100	1	von Willebrand factor A domain containing 8 [Source:MGI Symbol;Acc:MGI:1919008]
ENSMUSG00000059005								heterogeneous nuclear ribonucleoprotein A3 [Source:MGI Symbol;Acc:MGI:1917171]
ENSMUSG00000059040	ENSG00000074800	ENO1	ortholog_one2many	94.7005	94.7005	0	0	enolase 1B, retrotransposed [Source:MGI Symbol;Acc:MGI:3648653]
ENSMUSG00000059434	ENSG00000084734	GCKR	ortholog_one2one	88.122	87.84	100	1	glucokinase regulatory protein [Source:MGI Symbol;Acc:MGI:1096345]
ENSMUSG00000060036	ENSG00000100316	RPL3	ortholog_one2one	98.5112	98.5112	100	1	ribosomal protein L3 [Source:MGI Symbol;Acc:MGI:1351605]
ENSMUSG00000061288	ENSG00000135090	TAOK3	ortholog_one2one	95.5457	95.5457	100	1	TAO kinase 3 [Source:MGI Symbol;Acc:MGI:3041177]
ENSMUSG00000061787	ENSG00000182774	RPS17	ortholog_one2one	99.2593	99.2593	50	1	ribosomal protein S17 [Source:MGI Symbol;Acc:MGI:1309526]
ENSMUSG00000061904	ENSG00000075415	SLC25A3	ortholog_one2one	88.5475	87.8116	100	1	solute carrier family 25 (mitochondrial carrier, phosphate carrier), member 3 [Source:MGI Symbol;Acc:MGI:1353498]
ENSMUSG00000062006	ENSG00000109475	RPL34	ortholog_one2one	99.1453	99.1453	100	1	ribosomal protein L34 [Source:MGI Symbol;Acc:MGI:1915686]
ENSMUSG00000062054	ENSG00000134330	IAH1	ortholog_one2one	83.5341	83.871	100	1	isoamyl acetate-hydrolyzing esterase 1 homolog [Source:MGI Symbol;Acc:MGI:1914982]
ENSMUSG00000062070	ENSG00000102144	PGK1	ortholog_one2one	97.8417	97.8417	100	1	phosphoglycerate kinase 1 [Source:MGI Symbol;Acc:MGI:97555]
ENSMUSG00000062190	ENSG00000132434	LANCL2	ortholog_one2one	89.1111	89.1111	25	1	LanC (bacterial lantibiotic synthetase component C)-like 2 [Source:MGI Symbol;Acc:MGI:1919085]
ENSMUSG00000062410	ENSG00000203859	HSD3B2	ortholog_many2many	69.9732	70.1613	100	1	hydroxy-delta-5-steroid dehydrogenase, 3 beta- and steroid delta-isomerase 3 [Source:MGI Symbol;Acc:MGI:96235]
ENSMUSG00000062410	ENSG00000203857	HSD3B1	ortholog_many2many	71.0456	71.0456	100	1	hydroxy-delta-5-steroid dehydrogenase, 3 beta- and steroid delta-isomerase 3 [Source:MGI Symbol;Acc:MGI:96235]
ENSMUSG00000062949	ENSG00000101974	ATP11C	ortholog_one2one	94.5084	94.5084	100	1	ATPase, class VI, type 11C [Source:MGI Symbol;Acc:MGI:1859661]
ENSMUSG00000063229								lactate dehydrogenase A [Source:MGI Symbol;Acc:MGI:96759]
ENSMUSG00000063480	ENSG00000100138	SNU13	ortholog_one2one	100	100	75	1	SNU13 homolog, small nuclear ribonucleoprotein (U4/U6.U5) [Source:MGI Symbol;Acc:MGI:893586]
ENSMUSG00000064120	ENSG00000124615	MOCS1	ortholog_one2one	84.434	84.434	100	1	molybdenum cofactor synthesis 1 [Source:MGI Symbol;Acc:MGI:1928904]
ENSMUSG00000064254	ENSG00000105755	ETHE1	ortholog_one2one	90.1575	90.1575	100	1	ethylmalonic encephalopathy 1 [Source:MGI Symbol;Acc:MGI:1913321]
ENSMUSG00000064294								aldehyde oxidase 3 [Source:MGI Symbol;Acc:MGI:1918974]
ENSMUSG00000066441	ENSG00000072042	RDH11	ortholog_one2one	85.1266	84.5912	100	1	retinol dehydrogenase 11 [Source:MGI Symbol;Acc:MGI:102581]
ENSMUSG00000067225								cytochrome P450, family 2, subfamily c, polypeptide 54 [Source:MGI Symbol;Acc:MGI:3642960]
ENSMUSG00000067274								ribosomal protein, large, P0 [Source:MGI Symbol;Acc:MGI:1927636]
ENSMUSG00000068039	ENSG00000120438	TCP1	ortholog_one2one	96.4029	96.4029	100	1	t-complex protein 1 [Source:MGI Symbol;Acc:MGI:98535]
ENSMUSG00000068874	ENSG00000143416	SELENBP1	ortholog_one2many	87.5	87.5	100	1	selenium binding protein 1 [Source:MGI Symbol;Acc:MGI:96825]
ENSMUSG00000068877	ENSG00000143416	SELENBP1	ortholog_one2many	87.2881	87.2881	0	0	selenium binding protein 2 [Source:MGI Symbol;Acc:MGI:104859]
ENSMUSG00000069922	ENSG00000172828	CES3	ortholog_one2many	65.4991	65.4991	100	1	carboxylesterase 3A [Source:MGI Symbol;Acc:MGI:102773]
ENSMUSG00000071072	ENSG00000110958	PTGES3	ortholog_one2one	98.75	98.75	100	1	prostaglandin E synthase 3 [Source:MGI Symbol;Acc:MGI:1929282]
ENSMUSG00000071644	ENSG00000254772	EEF1G	ortholog_one2one	98.1693	98.1693	100	1	eukaryotic translation elongation factor 1 gamma [Source:MGI Symbol;Acc:MGI:1914410]
ENSMUSG00000071866	ENSG00000196262	PPIA	ortholog_one2one	96.3415	95.7576	100	1	peptidylprolyl isomerase A [Source:MGI Symbol;Acc:MGI:97749]
ENSMUSG00000073481	ENSG00000117791	MTARC2	ortholog_one2one	74.5562	75.2239	100	1	mitochondrial amidoxime reducing component 2 [Source:MGI Symbol;Acc:MGI:1914497]
ENSMUSG00000073838	ENSG00000178952	TUFM	ortholog_one2one	93.5841	92.967	100	1	Tu translation elongation factor, mitochondrial [Source:MGI Symbol;Acc:MGI:1923686]
ENSMUSG00000074207	ENSG00000196616	ADH1B	ortholog_one2many	83.2	83.2	100	1	alcohol dehydrogenase 1 (class I) [Source:MGI Symbol;Acc:MGI:87921]
ENSMUSG00000074207	ENSG00000248144	ADH1C	ortholog_one2many	85.0667	85.0667	100	1	alcohol dehydrogenase 1 (class I) [Source:MGI Symbol;Acc:MGI:87921]
ENSMUSG00000074207	ENSG00000187758	ADH1A	ortholog_one2many	82.6667	82.6667	100	1	alcohol dehydrogenase 1 (class I) [Source:MGI Symbol;Acc:MGI:87921]
ENSMUSG00000074768	ENSG00000145692	BHMT	ortholog_one2many	94.1032	94.335	100	1	betaine-homocysteine methyltransferase [Source:MGI Symbol;Acc:MGI:1339972]
ENSMUSG00000076435	ENSG00000167107	ACSF2	ortholog_one2one	78.6992	78.6992	100	1	acyl-CoA synthetase family member 2 [Source:MGI Symbol;Acc:MGI:2388287]
ENSMUSG00000076441	ENSG00000130707	ASS1	ortholog_one2one	96.8447	96.8447	100	1	argininosuccinate synthetase 1 [Source:MGI Symbol;Acc:MGI:88090]
ENSMUSG00000079057	ENSG00000145476	CYP4V2	ortholog_one2one	81.9048	81.9048	100	1	cytochrome P450, family 4, subfamily v, polypeptide 3 [Source:MGI Symbol;Acc:MGI:2142763]
ENSMUSG00000079101								esterase D/formylglutathione hydrolase, pseudogene [Source:MGI Symbol;Acc:MGI:3781082]
ENSMUSG00000086784	ENSG00000063241	ISOC2	ortholog_one2many	83.0097	83.4146	0	0	isochorismatase domain containing 2a [Source:MGI Symbol;Acc:MGI:3609243]
ENSMUSG00000089678	ENSG00000113492	AGXT2	ortholog_one2one	80.5915	84.8249	100	1	alanine-glyoxylate aminotransferase 2 [Source:MGI Symbol;Acc:MGI:2146052]
ENSMUSG00000090175	ENSG00000241119	UGT1A9	ortholog_many2many	79.1667	78.8679	100	1	UDP glucuronosyltransferase 1 family, polypeptide A9 [Source:MGI Symbol;Acc:MGI:3576092]
ENSMUSG00000090175	ENSG00000242366	UGT1A8	ortholog_many2many	79.5455	79.2453	100	1	UDP glucuronosyltransferase 1 family, polypeptide A9 [Source:MGI Symbol;Acc:MGI:3576092]
ENSMUSG00000090175	ENSG00000242515	UGT1A10	ortholog_many2many	78.7879	78.4906	100	1	UDP glucuronosyltransferase 1 family, polypeptide A9 [Source:MGI Symbol;Acc:MGI:3576092]
ENSMUSG00000090175	ENSG00000244122	UGT1A7	ortholog_many2many	79.5455	79.2453	100	1	UDP glucuronosyltransferase 1 family, polypeptide A9 [Source:MGI Symbol;Acc:MGI:3576092]
ENSMUSG00000093930	ENSG00000112972	HMGCS1	ortholog_one2one	94.6154	94.6154	100	1	3-hydroxy-3-methylglutaryl-Coenzyme A synthase 1 [Source:MGI Symbol;Acc:MGI:107592]
ENSMUSG00000098274	ENSG00000114391	RPL24	ortholog_one2one	100	100	100	1	ribosomal protein L24 [Source:MGI Symbol;Acc:MGI:1915443]
ENSMUSG00000114515								aldolase A, fructose-bisphosphate [Source:MGI Symbol;Acc:MGI:87994]
ENSMUSG00000116378								glycine C-acetyltransferase (2-amino-3-ketobutyrate-coenzyme A ligase) [Source:MGI Symbol;Acc:MGI:1349389]
ENSMUSG00000116933								ATP synthase peripheral stalk subunit OSCP [Source:MGI Symbol;Acc:MGI:106341]

## Sheet: CysLys SAH DAVID Enrichment
Category	Term	Count	X.	PValue	Genes	List.Total	Pop.Hits	Pop.Total	Fold.Enrichment	Bonferroni	Benjamini	FDR
GOTERM_BP_DIRECT	GO:0006107~oxaloacetate metabolic process	4	6.89655	1.97871e-06	P00505, P40926, P40925, Q9NQR4	58	9	19453	149.065	0.00107386	0.000879864	0.000868521
GOTERM_BP_DIRECT	GO:0006099~tricarboxylic acid cycle	5	8.62069	3.24075e-06	P53597, O75874, P40926, P31040, P40925	58	35	19453	47.9138	0.00175818	0.000879864	0.000868521
GOTERM_BP_DIRECT	GO:0006094~gluconeogenesis	5	8.62069	1.37959e-05	P06733, P00558, P40926, P05062, P40925	58	50	19453	33.5397	0.00746322	0.00249705	0.00246486
GOTERM_BP_DIRECT	GO:0006749~glutathione metabolic process	4	6.89655	0.000399363	P26641, O75874, O95571, P00441	58	49	19453	27.3793	0.194988	0.0376365	0.0371513
GOTERM_BP_DIRECT	GO:0006635~fatty acid beta-oxidation	4	6.89655	0.000423974	P40939, Q08426, P51659, P24752	58	50	19453	26.8317	0.205678	0.0376365	0.0371513
GOTERM_BP_DIRECT	GO:0006081~cellular aldehyde metabolic process	3	5.17241	0.000456148	P49189, P49419, P00352	58	11	19453	91.4718	0.219441	0.0376365	0.0371513
GOTERM_BP_DIRECT	GO:0006979~response to oxidative stress	5	8.62069	0.000493236	O75874, Q99497, P30041, P04040, Q9UJ68	58	125	19453	13.4159	0.23501	0.0376365	0.0371513
GOTERM_BP_DIRECT	GO:0042572~retinol metabolic process	4	6.89655	0.000561643	P07327, P00325, O75452, P00352	58	55	19453	24.3925	0.262919	0.0376365	0.0371513
GOTERM_BP_DIRECT	GO:0022900~electron transport chain	4	6.89655	0.00062381	P09417, P05091, P31040, O75452	58	57	19453	23.5366	0.2874	0.0376365	0.0371513
GOTERM_BP_DIRECT	GO:0006631~fatty acid metabolic process	4	6.89655	0.00306568	P40939, P05181, P49327, Q08426	58	99	19453	13.5514	0.811229	0.155122	0.153123
GOTERM_BP_DIRECT	GO:0030855~epithelial cell differentiation	4	6.89655	0.00324382	P16152, P00558, Q16762, P49748	58	101	19453	13.283	0.828686	0.155122	0.153123
GOTERM_BP_DIRECT	GO:0006520~cellular amino acid metabolic process	3	5.17241	0.00371422	P09417, P00505, P00367	58	31	19453	32.4577	0.867421	0.155122	0.153123
GOTERM_BP_DIRECT	GO:0009058~biosynthetic process	3	5.17241	0.00371422	P24298, P00505, O75891	58	31	19453	32.4577	0.867421	0.155122	0.153123
GOTERM_BP_DIRECT	GO:0006629~lipid metabolic process	5	8.62069	0.00399947	P35914, Q01581, O75452, Q7Z5P4, P49748	58	221	19453	7.58816	0.886513	0.155122	0.153123
GOTERM_BP_DIRECT	GO:0045471~response to ethanol	4	6.89655	0.00444603	P00505, P05181, P04040, P00441	58	113	19453	11.8724	0.911041	0.160946	0.158872
GOTERM_BP_DIRECT	GO:0006096~glycolytic process	3	5.17241	0.00837962	P06733, P00558, P05062	58	47	19453	21.4083	0.989635	0.279969	0.27636
GOTERM_BP_DIRECT	GO:0061624~fructose catabolic process to hydroxyacetone phosphate and glyceraldehyde-3-phosphate	2	3.44828	0.00876514	P05062, Q3LXA3	58	3	19453	223.598	0.991608	0.279969	0.27636
GOTERM_BP_DIRECT	GO:0005975~carbohydrate metabolic process	4	6.89655	0.0160518	P05091, P40926, P40925, Q3LXA3	58	181	19453	7.41208	0.999847	0.430816	0.425262
GOTERM_BP_DIRECT	GO:0006457~protein folding	4	6.89655	0.0170063	P50990, P17987, P62937, P10809	58	185	19453	7.25182	0.99991	0.430816	0.425262
GOTERM_BP_DIRECT	GO:0006105~succinate metabolic process	2	3.44828	0.0174548	P31040, P51649	58	6	19453	111.799	0.99993	0.430816	0.425262
GOTERM_BP_DIRECT	GO:0010193~response to ozone	2	3.44828	0.0174548	P05181, P04040	58	6	19453	111.799	0.99993	0.430816	0.425262
GOTERM_BP_DIRECT	GO:1902177~positive regulation of oxidative stress-induced intrinsic apoptotic signaling pathway	2	3.44828	0.0174548	Q99497, P00441	58	6	19453	111.799	0.99993	0.430816	0.425262
GOTERM_BP_DIRECT	GO:0006066~alcohol metabolic process	2	3.44828	0.0203347	P07327, P05091	58	7	19453	95.8276	0.999986	0.480075	0.473886
GOTERM_BP_DIRECT	GO:0006069~ethanol oxidation	2	3.44828	0.0260696	P07327, P00325	58	9	19453	74.5326	0.999999	0.589824	0.58222
GOTERM_BP_DIRECT	GO:0006108~malate metabolic process	2	3.44828	0.0289246	P40926, P40925	58	10	19453	67.0793	1	0.594894	0.587225
GOTERM_BP_DIRECT	GO:1904851~positive regulation of establishment of protein localization to telomere	2	3.44828	0.0289246	P50990, P17987	58	10	19453	67.0793	1	0.594894	0.587225
GOTERM_BP_DIRECT	GO:0050821~protein stabilization	4	6.89655	0.0299105	P50990, P17987, Q99497, P10809	58	230	19453	5.83298	1	0.594894	0.587225
GOTERM_BP_DIRECT	GO:1904871~positive regulation of protein localization to Cajal body	2	3.44828	0.0317715	P50990, P17987	58	11	19453	60.9812	1	0.594894	0.587225
GOTERM_BP_DIRECT	GO:0033539~fatty acid beta-oxidation using acyl-CoA dehydrogenase	2	3.44828	0.0317715	P13804, P49748	58	11	19453	60.9812	1	0.594894	0.587225
GOTERM_BP_DIRECT	GO:0034599~cellular response to oxidative stress	3	5.17241	0.0328863	P62937, Q99497, Q9UJ68	58	97	19453	10.3731	1	0.595242	0.587569
GOTERM_BP_DIRECT	GO:0006739~NADP metabolic process	2	3.44828	0.0374406	O75874, P40925	58	13	19453	51.5995	1	0.63532	0.62713
GOTERM_BP_DIRECT	GO:0006734~NADH metabolic process	2	3.44828	0.0374406	P40926, P40925	58	13	19453	51.5995	1	0.63532	0.62713
GOTERM_BP_DIRECT	GO:0009615~response to virus	3	5.17241	0.0413388	P06733, P26641, P62736	58	110	19453	9.14718	1	0.680212	0.671443
GOTERM_BP_DIRECT	GO:1904874~positive regulation of telomerase RNA localization to Cajal body	2	3.44828	0.0430771	P50990, P17987	58	15	19453	44.7195	1	0.687967	0.679098
GOTERM_BP_DIRECT	GO:0006805~xenobiotic metabolic process	3	5.17241	0.046903	Q96DG6, P05181, P16152	58	118	19453	8.52703	1	0.71443	0.70522
GOTERM_BP_DIRECT	GO:0006103~2-oxoglutarate metabolic process	2	3.44828	0.0486812	P00505, O75874	58	17	19453	39.4584	1	0.71443	0.70522
GOTERM_BP_DIRECT	GO:0006536~glutamate metabolic process	2	3.44828	0.0486812	P00505, P51649	58	17	19453	39.4584	1	0.71443	0.70522
GOTERM_BP_DIRECT	GO:0001649~osteoblast differentiation	3	5.17241	0.0542194	P49327, P04040, P51659	58	128	19453	7.86086	1	0.755259	0.745523
GOTERM_BP_DIRECT	GO:0000038~very long-chain fatty acid metabolic process	2	3.44828	0.0570269	P33121, P51659	58	20	19453	33.5397	1	0.755259	0.745523
GOTERM_BP_DIRECT	GO:1902176~negative regulation of oxidative stress-induced intrinsic apoptotic signaling pathway	2	3.44828	0.0570269	P62937, Q99497	58	20	19453	33.5397	1	0.755259	0.745523
GOTERM_BP_DIRECT	GO:0061621~canonical glycolysis	2	3.44828	0.0570269	P06733, P00558	58	20	19453	33.5397	1	0.755259	0.745523
GOTERM_BP_DIRECT	GO:0022904~respiratory electron transport chain	2	3.44828	0.0653007	P13804, P31040	58	23	19453	29.1649	1	0.844244	0.833361
GOTERM_BP_DIRECT	GO:0042573~retinoic acid metabolic process	2	3.44828	0.0707769	P07327, P00325	58	25	19453	26.8317	1	0.873451	0.862191
GOTERM_BP_DIRECT	GO:0006541~glutamine metabolic process	2	3.44828	0.0707769	P00367, Q9NQR4	58	25	19453	26.8317	1	0.873451	0.862191
GOTERM_BP_DIRECT	GO:0032148~activation of protein kinase B activity	2	3.44828	0.087017	P62937, Q99497	58	31	19453	21.6385	1	0.992355	0.979562
GOTERM_BP_DIRECT	GO:0015908~fatty acid transport	2	3.44828	0.0896964	P00505, P33121	58	32	19453	20.9623	1	0.992355	0.979562
GOTERM_BP_DIRECT	GO:0001523~retinoid metabolic process	2	3.44828	0.0923681	P00325, P00352	58	33	19453	20.3271	1	0.992355	0.979562
GOTERM_BP_DIRECT	GO:0051881~regulation of mitochondrial membrane potential	2	3.44828	0.0923681	Q99497, P00441	58	33	19453	20.3271	1	0.992355	0.979562
GOTERM_BP_DIRECT	GO:0001676~long-chain fatty acid metabolic process	2	3.44828	0.0950321	P05181, P33121	58	34	19453	19.7292	1	0.992355	0.979562
GOTERM_BP_DIRECT	GO:2000379~positive regulation of reactive oxygen species metabolic process	2	3.44828	0.0950321	P16152, Q99497	58	34	19453	19.7292	1	0.992355	0.979562
GOTERM_BP_DIRECT	GO:0032212~positive regulation of telomere maintenance via telomerase	2	3.44828	0.0950321	P50990, P17987	58	34	19453	19.7292	1	0.992355	0.979562
GOTERM_BP_DIRECT	GO:0006082~organic acid metabolic process	2	3.44828	0.0950321	P05181, P49748	58	34	19453	19.7292	1	0.992355	0.979562
